# Supplementary material for: DamID profiling of dynamic Polycomb-binding sites in Drosophila imaginal disc development and tumorigenesis
Source: Epigenetics Chromatin. 2018 Jun 5;11:27. doi: 10.1186/s13072-018-0196-y (PMC5987561; doi:10.1186/s13072-018-0196-y)
Supplement: Supplementary file 3 — Additional file 3: SF3. WIG file containing the results of the three-state HMM analysis of scrib1 wing imaginal discs for all GATC fragment mapped on dm6 genome annotation. The following values were attributed to the three states: enriched = 1, intermediate = 0, depleted = −1. [file 13072_2018_196_MOESM3_ESM.wig]

chr2L	5301	6026	1
chr2L	6023	6882	1
chr2L	6921	7695	1
chr2L	7715	8554	1
chr2L	8795	9696	1
chr2L	9801	12443	1
chr2L	14231	14669	-1
chr2L	14819	14875	-1
chr2L	14872	14976	-1
chr2L	15074	15375	-1
chr2L	15663	15841	-1
chr2L	15838	16095	-1
chr2L	16174	16958	0
chr2L	16955	17451	0
chr2L	18816	19790	0
chr2L	23027	24361	0
chr2L	24358	25087	0
chr2L	25084	26564	0
chr2L	26685	27427	0
chr2L	27496	28154	0
chr2L	28706	29025	0
chr2L	30347	31061	0
chr2L	31075	31403	0
chr2L	31532	32021	0
chr2L	32488	32837	0
chr2L	32834	33601	0
chr2L	33598	33759	0
chr2L	33756	33992	0
chr2L	33989	34491	0
chr2L	34580	36698	0
chr2L	36711	37058	0
chr2L	37055	38503	0
chr2L	38620	39249	0
chr2L	40180	40567	0
chr2L	40787	41465	0
chr2L	41462	41892	0
chr2L	42003	43331	0
chr2L	45261	47327	0
chr2L	47324	47594	0
chr2L	52498	53145	0
chr2L	53397	53948	0
chr2L	54050	55596	0
chr2L	55593	55637	0
chr2L	55634	56329	0
chr2L	56326	56933	0
chr2L	56930	57483	0
chr2L	57480	57893	0
chr2L	57890	58754	0
chr2L	59819	60344	0
chr2L	60341	62776	0
chr2L	62773	63129	0
chr2L	63126	63349	0
chr2L	63667	64484	-1
chr2L	64717	65319	-1
chr2L	65672	66424	-1
chr2L	66421	67276	-1
chr2L	67323	67819	-1
chr2L	67904	68332	-1
chr2L	68329	68395	-1
chr2L	68392	68888	0
chr2L	70110	71494	0
chr2L	71491	71992	0
chr2L	71989	72654	0
chr2L	72651	72789	0
chr2L	72786	73422	0
chr2L	73419	75586	0
chr2L	75583	76559	0
chr2L	76693	77648	0
chr2L	77857	78448	0
chr2L	78468	78829	0
chr2L	78826	79380	0
chr2L	79781	81156	0
chr2L	81153	81190	0
chr2L	81187	81950	0
chr2L	81947	82688	0
chr2L	82986	83360	0
chr2L	84650	84869	0
chr2L	84866	85684	-1
chr2L	85686	86077	-1
chr2L	86214	86318	-1
chr2L	86315	87737	-1
chr2L	89596	90027	-1
chr2L	90142	90995	-1
chr2L	93092	93379	-1
chr2L	94099	95134	-1
chr2L	97641	97827	-1
chr2L	97824	98120	-1
chr2L	98117	98246	-1
chr2L	98315	98531	-1
chr2L	98528	98815	-1
chr2L	98812	99185	-1
chr2L	99665	99976	-1
chr2L	100073	100638	-1
chr2L	100635	100843	-1
chr2L	100840	101516	-1
chr2L	103682	104279	-1
chr2L	104276	104395	-1
chr2L	104682	105127	-1
chr2L	105124	105866	-1
chr2L	105863	106065	-1
chr2L	106062	106390	-1
chr2L	106387	107193	-1
chr2L	107190	107320	-1
chr2L	107443	107821	-1
chr2L	107862	109433	-1
chr2L	109443	109550	-1
chr2L	109547	110291	-1
chr2L	110288	110462	-1
chr2L	110459	110798	-1
chr2L	110795	111965	-1
chr2L	112345	112865	-1
chr2L	113159	114584	-1
chr2L	114581	114851	-1
chr2L	115152	115781	0
chr2L	115778	115898	0
chr2L	116645	116831	0
chr2L	117177	117721	0
chr2L	117841	118471	0
chr2L	118468	118772	0
chr2L	118799	119939	0
chr2L	120157	120528	0
chr2L	120664	120867	0
chr2L	120864	121884	0
chr2L	122267	122533	0
chr2L	122530	123195	-1
chr2L	123192	123378	-1
chr2L	123375	123603	-1
chr2L	123600	123866	0
chr2L	124918	125525	0
chr2L	125702	128083	0
chr2L	128168	128732	0
chr2L	128729	129235	0
chr2L	129232	129501	-1
chr2L	129498	131216	0
chr2L	131213	132689	0
chr2L	133154	133632	0
chr2L	134038	134317	0
chr2L	134314	135656	0
chr2L	136556	136999	0
chr2L	137122	137365	0
chr2L	137362	138387	0
chr2L	138384	138451	0
chr2L	138705	138875	0
chr2L	138872	139271	0
chr2L	139268	139541	0
chr2L	141549	141696	0
chr2L	141869	142088	-1
chr2L	144054	144359	-1
chr2L	144362	144584	-1
chr2L	145269	145334	-1
chr2L	145331	146243	-1
chr2L	146240	147575	-1
chr2L	147593	148351	-1
chr2L	148348	148463	0
chr2L	148501	148857	0
chr2L	148854	149088	0
chr2L	149085	149464	0
chr2L	149546	150421	0
chr2L	150418	151122	0
chr2L	151159	151215	0
chr2L	152336	152383	-1
chr2L	152380	153454	-1
chr2L	153451	153860	-1
chr2L	153857	154676	-1
chr2L	154733	155439	-1
chr2L	156304	156829	-1
chr2L	157529	158200	-1
chr2L	159410	159794	0
chr2L	160033	162542	0
chr2L	162539	163670	0
chr2L	163667	164715	0
chr2L	165171	165677	0
chr2L	170176	171002	0
chr2L	171380	172048	0
chr2L	172045	172410	0
chr2L	172753	172913	0
chr2L	172910	173208	0
chr2L	173205	173757	0
chr2L	173754	173893	0
chr2L	174382	177297	0
chr2L	177294	177811	0
chr2L	177808	178293	0
chr2L	178347	178562	0
chr2L	178559	179028	0
chr2L	179025	179847	0
chr2L	179844	180090	0
chr2L	180087	180338	0
chr2L	180335	180713	0
chr2L	180710	183946	-1
chr2L	185257	185705	-1
chr2L	186247	186823	-1
chr2L	186820	187560	-1
chr2L	187993	188218	-1
chr2L	188215	188320	-1
chr2L	188467	188902	-1
chr2L	188923	189743	-1
chr2L	190332	190675	-1
chr2L	191115	191335	-1
chr2L	191628	192351	-1
chr2L	192348	193189	-1
chr2L	193186	194295	-1
chr2L	194424	194642	-1
chr2L	194826	195509	-1
chr2L	195506	196300	-1
chr2L	196297	196724	-1
chr2L	196721	196956	-1
chr2L	196953	197655	-1
chr2L	199079	200303	-1
chr2L	200300	200692	-1
chr2L	201092	201175	-1
chr2L	201355	201701	-1
chr2L	203045	204054	-1
chr2L	204351	204847	-1
chr2L	205173	205476	-1
chr2L	208587	208907	-1
chr2L	210618	210986	-1
chr2L	210983	211324	-1
chr2L	211321	211970	-1
chr2L	212466	212750	-1
chr2L	212747	213056	-1
chr2L	213812	214032	-1
chr2L	214190	214557	-1
chr2L	214662	214914	-1
chr2L	214911	215102	-1
chr2L	215873	215954	-1
chr2L	215951	217112	-1
chr2L	217397	218330	-1
chr2L	218513	219504	-1
chr2L	219501	220952	-1
chr2L	223185	223447	-1
chr2L	226285	226396	-1
chr2L	226393	227182	-1
chr2L	227179	227432	-1
chr2L	227429	227899	-1
chr2L	227896	227950	-1
chr2L	228013	228343	-1
chr2L	228340	228442	-1
chr2L	228439	229198	-1
chr2L	229195	229249	-1
chr2L	229891	230293	-1
chr2L	230290	230849	-1
chr2L	230846	231183	-1
chr2L	231187	231996	-1
chr2L	231993	232408	-1
chr2L	232405	232872	-1
chr2L	233174	233902	-1
chr2L	236469	236738	-1
chr2L	236735	237626	-1
chr2L	237623	237767	-1
chr2L	238338	238704	-1
chr2L	239166	239907	-1
chr2L	239904	240247	-1
chr2L	240261	241359	-1
chr2L	241356	241679	-1
chr2L	241676	241902	-1
chr2L	242149	242529	-1
chr2L	242526	242926	-1
chr2L	244815	246204	-1
chr2L	246358	246652	-1
chr2L	252113	252798	-1
chr2L	253230	253997	-1
chr2L	253994	254125	-1
chr2L	254268	254303	-1
chr2L	254300	254805	0
chr2L	254802	255975	0
chr2L	256137	256667	0
chr2L	256664	258383	0
chr2L	258380	258826	0
chr2L	262853	263903	0
chr2L	264047	264923	0
chr2L	265034	265897	0
chr2L	266190	266622	0
chr2L	268918	269197	-1
chr2L	272224	273186	-1
chr2L	273468	273710	-1
chr2L	275020	275418	-1
chr2L	275920	276306	-1
chr2L	276586	276791	-1
chr2L	277100	277407	-1
chr2L	277948	278231	-1
chr2L	278228	278943	-1
chr2L	279680	280243	-1
chr2L	280270	280523	-1
chr2L	280520	280777	-1
chr2L	281113	282786	-1
chr2L	282832	283330	-1
chr2L	283781	284482	0
chr2L	284479	285239	0
chr2L	285236	285484	0
chr2L	285481	286210	0
chr2L	286207	286835	0
chr2L	286832	287195	0
chr2L	287285	287494	0
chr2L	287491	287629	0
chr2L	287777	288010	0
chr2L	288893	289306	0
chr2L	289642	290573	0
chr2L	290570	290909	0
chr2L	290906	291031	0
chr2L	291028	291528	0
chr2L	291525	292625	0
chr2L	293145	293675	0
chr2L	296792	297061	0
chr2L	297058	298024	0
chr2L	298021	298309	0
chr2L	298750	299084	0
chr2L	299449	299862	0
chr2L	299859	300114	0
chr2L	300111	300500	0
chr2L	300497	300737	0
chr2L	300734	301438	0
chr2L	301543	302001	0
chr2L	302057	302467	0
chr2L	302486	303283	0
chr2L	305029	306558	0
chr2L	307715	307755	0
chr2L	307752	308582	0
chr2L	308711	309171	0
chr2L	309168	309290	0
chr2L	309287	310951	0
chr2L	311193	312472	0
chr2L	312469	313374	0
chr2L	313371	314047	0
chr2L	314044	315761	0
chr2L	315822	316866	0
chr2L	316863	317084	0
chr2L	317081	317425	0
chr2L	317422	318445	0
chr2L	318442	318596	0
chr2L	318593	318922	0
chr2L	318919	319363	0
chr2L	319360	319516	0
chr2L	319513	319977	0
chr2L	320360	321111	0
chr2L	321210	321719	0
chr2L	321716	322241	0
chr2L	322238	322598	0
chr2L	323262	323948	0
chr2L	323945	324577	0
chr2L	324574	324976	0
chr2L	324973	327470	0
chr2L	327467	327639	0
chr2L	327771	327873	0
chr2L	327892	328077	0
chr2L	328074	328226	0
chr2L	328223	328367	0
chr2L	328364	328647	0
chr2L	328686	328827	0
chr2L	328824	328972	0
chr2L	329010	329594	0
chr2L	329591	330035	0
chr2L	330179	330536	0
chr2L	330692	331001	0
chr2L	330998	331173	0
chr2L	331170	331214	0
chr2L	331211	331526	0
chr2L	331532	331848	0
chr2L	335659	336052	0
chr2L	336049	336422	0
chr2L	336436	336882	0
chr2L	337062	337683	0
chr2L	337680	340351	0
chr2L	340377	341516	0
chr2L	341513	341611	0
chr2L	341608	342203	0
chr2L	342338	342613	0
chr2L	342610	343078	0
chr2L	343174	343520	0
chr2L	344397	344594	0
chr2L	344610	344931	-1
chr2L	344963	345639	-1
chr2L	345636	345839	-1
chr2L	345836	346372	-1
chr2L	346741	347104	-1
chr2L	347101	347775	-1
chr2L	347772	348256	-1
chr2L	355281	355522	-1
chr2L	355952	356476	-1
chr2L	356473	356958	-1
chr2L	358614	358956	0
chr2L	365994	366236	0
chr2L	366233	366452	0
chr2L	366449	366644	1
chr2L	368027	368279	1
chr2L	368276	368449	1
chr2L	368446	369348	1
chr2L	369893	370276	1
chr2L	370480	370821	1
chr2L	370818	371088	1
chr2L	371304	371970	1
chr2L	372815	373969	1
chr2L	373966	375140	1
chr2L	375365	376337	1
chr2L	376426	376735	1
chr2L	376732	376876	1
chr2L	378291	378720	1
chr2L	378717	379785	1
chr2L	379782	380050	1
chr2L	380317	380556	1
chr2L	382781	382989	1
chr2L	383656	383972	1
chr2L	383979	384527	1
chr2L	385481	385910	1
chr2L	387015	387644	1
chr2L	388386	389461	1
chr2L	391937	392570	1
chr2L	393040	393183	1
chr2L	393180	393742	1
chr2L	393751	394066	1
chr2L	394112	394748	1
chr2L	394745	395094	1
chr2L	395091	395161	1
chr2L	395158	395645	1
chr2L	395642	397038	1
chr2L	397035	397328	1
chr2L	397489	397798	1
chr2L	398675	399658	1
chr2L	399655	400405	1
chr2L	400402	400687	1
chr2L	400757	400973	1
chr2L	400970	401213	1
chr2L	401210	401564	1
chr2L	401561	401715	-1
chr2L	402238	402536	-1
chr2L	402772	404622	-1
chr2L	405195	406021	-1
chr2L	406018	406430	-1
chr2L	406427	406772	-1
chr2L	406769	407518	-1
chr2L	407643	407810	-1
chr2L	407807	408001	-1
chr2L	408252	408461	-1
chr2L	408960	409399	-1
chr2L	409408	409630	-1
chr2L	409975	410208	-1
chr2L	410205	410396	-1
chr2L	410393	410674	-1
chr2L	410671	410976	-1
chr2L	412181	412785	-1
chr2L	412874	413301	-1
chr2L	413383	413636	-1
chr2L	413633	415111	-1
chr2L	415201	415913	-1
chr2L	416301	416724	-1
chr2L	417325	417823	-1
chr2L	418287	418790	-1
chr2L	420410	421771	-1
chr2L	423178	424090	0
chr2L	424132	424571	0
chr2L	424568	425803	0
chr2L	427266	428933	0
chr2L	428930	429368	0
chr2L	430373	431189	0
chr2L	433011	433091	0
chr2L	433156	434366	0
chr2L	434363	434694	0
chr2L	435154	435240	-1
chr2L	436468	437010	-1
chr2L	437390	438077	-1
chr2L	438079	438949	-1
chr2L	438946	439618	-1
chr2L	439615	440400	-1
chr2L	440397	440772	-1
chr2L	441664	441708	-1
chr2L	442733	443036	-1
chr2L	443543	443666	-1
chr2L	445224	445437	-1
chr2L	445798	446076	-1
chr2L	446116	446443	-1
chr2L	447190	447400	-1
chr2L	447426	447879	-1
chr2L	447876	448171	-1
chr2L	448168	448433	-1
chr2L	448430	449274	-1
chr2L	449583	450067	0
chr2L	450297	450739	0
chr2L	450736	451182	0
chr2L	451248	451473	0
chr2L	451470	451635	0
chr2L	451686	452011	0
chr2L	452008	452468	0
chr2L	452465	452712	0
chr2L	452839	453252	0
chr2L	453249	453565	0
chr2L	455586	456139	0
chr2L	456136	456367	0
chr2L	456364	456939	0
chr2L	457672	457938	0
chr2L	458515	458559	0
chr2L	458556	459749	0
chr2L	459746	460442	0
chr2L	462144	462281	0
chr2L	462600	462785	0
chr2L	463253	463861	0
chr2L	463858	464315	0
chr2L	464312	464585	0
chr2L	464582	464875	0
chr2L	464887	465151	0
chr2L	465148	465774	0
chr2L	465771	466273	0
chr2L	466270	466507	0
chr2L	466504	466993	0
chr2L	467205	468634	0
chr2L	468963	469704	0
chr2L	469701	469980	-1
chr2L	469977	471297	-1
chr2L	471294	473458	-1
chr2L	473455	474385	-1
chr2L	474382	474626	-1
chr2L	474746	475149	-1
chr2L	475487	476498	-1
chr2L	476495	476709	-1
chr2L	477265	477991	0
chr2L	478006	479221	0
chr2L	479218	481042	0
chr2L	481039	481713	0
chr2L	481710	482728	0
chr2L	482725	483174	0
chr2L	483171	484277	0
chr2L	484274	484676	0
chr2L	484673	485013	0
chr2L	485010	485054	0
chr2L	485051	485473	0
chr2L	485470	486216	0
chr2L	486213	486592	0
chr2L	487187	487504	0
chr2L	487501	487587	0
chr2L	487584	487939	0
chr2L	487936	488154	0
chr2L	488229	488687	0
chr2L	488707	489237	0
chr2L	489234	489457	0
chr2L	489562	490967	0
chr2L	491250	491528	0
chr2L	491876	492379	0
chr2L	492376	492492	0
chr2L	492489	494021	1
chr2L	494018	494544	1
chr2L	494541	494872	1
chr2L	494869	495518	1
chr2L	497055	498537	1
chr2L	498534	498656	1
chr2L	498653	499158	1
chr2L	499155	499927	1
chr2L	499924	500552	1
chr2L	500549	501014	1
chr2L	501038	501197	1
chr2L	501194	501481	1
chr2L	501506	502029	1
chr2L	502026	502419	1
chr2L	502416	502629	1
chr2L	502626	502875	1
chr2L	502872	503245	1
chr2L	503242	503652	1
chr2L	503826	503934	1
chr2L	503931	504264	1
chr2L	504261	506627	1
chr2L	506838	506932	1
chr2L	506929	507331	1
chr2L	508565	509828	1
chr2L	509985	510350	1
chr2L	510347	511656	1
chr2L	511653	512689	1
chr2L	512686	512953	1
chr2L	512950	513572	1
chr2L	513591	515043	1
chr2L	517503	518091	1
chr2L	518088	518261	1
chr2L	518464	518859	1
chr2L	518856	519890	1
chr2L	519932	520686	1
chr2L	520870	521250	1
chr2L	521247	521761	1
chr2L	521758	522127	1
chr2L	522957	524218	1
chr2L	524215	524421	-1
chr2L	524786	528323	-1
chr2L	528702	529427	0
chr2L	529424	530424	0
chr2L	530421	531218	0
chr2L	531215	531602	0
chr2L	531609	531763	0
chr2L	533148	533288	0
chr2L	533285	533465	0
chr2L	533870	534081	0
chr2L	534119	534439	0
chr2L	538646	538761	0
chr2L	538758	539187	0
chr2L	539184	539382	0
chr2L	539590	540184	0
chr2L	540181	540414	0
chr2L	542190	543342	0
chr2L	544207	545355	0
chr2L	546376	547791	0
chr2L	547788	548219	0
chr2L	548216	548499	0
chr2L	548496	548794	0
chr2L	548791	548927	0
chr2L	551410	551727	0
chr2L	551724	552380	0
chr2L	552480	552767	0
chr2L	553236	553444	0
chr2L	553449	553771	0
chr2L	554122	554375	0
chr2L	554630	555065	0
chr2L	555084	555282	0
chr2L	555279	555383	0
chr2L	555417	555611	0
chr2L	555608	555785	0
chr2L	556989	557803	0
chr2L	558224	558894	0
chr2L	559236	559708	0
chr2L	559962	560795	0
chr2L	560792	561131	0
chr2L	561128	561866	0
chr2L	561863	562176	0
chr2L	562173	562383	0
chr2L	563137	563990	0
chr2L	563999	564189	-1
chr2L	565310	565819	-1
chr2L	565936	566178	-1
chr2L	566305	567119	-1
chr2L	568994	569588	-1
chr2L	569585	570407	-1
chr2L	570562	571360	-1
chr2L	571357	571595	-1
chr2L	572770	573204	-1
chr2L	573470	573760	-1
chr2L	574120	574898	-1
chr2L	574906	575070	-1
chr2L	575211	575836	-1
chr2L	575860	575922	-1
chr2L	576530	576928	0
chr2L	576925	577918	0
chr2L	577915	578149	0
chr2L	578363	578765	1
chr2L	580106	581474	1
chr2L	581655	582495	1
chr2L	582492	582539	1
chr2L	582536	583299	1
chr2L	583296	583432	1
chr2L	583429	584232	1
chr2L	584294	585396	1
chr2L	585393	586736	1
chr2L	586733	587026	1
chr2L	587023	588057	1
chr2L	588054	588285	1
chr2L	588282	589651	1
chr2L	590366	590550	1
chr2L	590547	592118	1
chr2L	592115	592295	1
chr2L	592292	592955	1
chr2L	592952	593114	1
chr2L	593277	594112	1
chr2L	594117	594152	1
chr2L	594555	595990	1
chr2L	595987	596454	1
chr2L	596451	597521	1
chr2L	598117	598488	1
chr2L	598504	598793	1
chr2L	598790	599561	1
chr2L	599827	600472	1
chr2L	600749	601152	1
chr2L	601149	601686	1
chr2L	601683	601912	1
chr2L	602115	602985	1
chr2L	603145	603234	1
chr2L	603301	604454	1
chr2L	604451	606396	1
chr2L	608755	609060	1
chr2L	609057	609622	1
chr2L	609803	609878	1
chr2L	610251	611456	1
chr2L	611502	611627	0
chr2L	611698	611976	0
chr2L	611973	612311	0
chr2L	612681	612823	0
chr2L	615540	616399	0
chr2L	616809	616929	0
chr2L	616926	617240	0
chr2L	617237	617491	0
chr2L	617488	617699	0
chr2L	618078	618116	0
chr2L	618803	619009	0
chr2L	619024	619750	0
chr2L	620204	620259	0
chr2L	620256	620903	0
chr2L	621044	621137	0
chr2L	621682	622602	0
chr2L	622599	622717	0
chr2L	622714	622833	0
chr2L	623414	623644	0
chr2L	623641	624349	0
chr2L	624411	625505	0
chr2L	629231	629976	0
chr2L	629973	630392	0
chr2L	630819	631143	0
chr2L	631140	631330	0
chr2L	631711	632164	0
chr2L	632553	632864	0
chr2L	633347	633805	0
chr2L	633802	633959	0
chr2L	633956	634321	0
chr2L	634327	635505	0
chr2L	635524	636520	0
chr2L	636517	636996	0
chr2L	637000	637193	0
chr2L	637531	638137	0
chr2L	638432	638656	0
chr2L	638832	639273	0
chr2L	639270	639435	0
chr2L	639432	639814	0
chr2L	640177	640401	0
chr2L	640403	641080	0
chr2L	641952	642165	0
chr2L	642162	642410	0
chr2L	642407	643289	0
chr2L	643286	643347	0
chr2L	644186	644501	0
chr2L	644590	644949	0
chr2L	645776	645905	0
chr2L	648248	648500	0
chr2L	649168	649528	0
chr2L	649670	649920	0
chr2L	649948	649997	0
chr2L	650191	651338	0
chr2L	651335	651607	0
chr2L	651604	651745	0
chr2L	651760	651973	0
chr2L	652016	652836	0
chr2L	653259	653841	0
chr2L	655287	655485	0
chr2L	655482	655765	0
chr2L	655762	655828	0
chr2L	657450	657690	0
chr2L	657687	657975	0
chr2L	658191	658361	0
chr2L	658465	659529	0
chr2L	659526	660304	0
chr2L	660301	660534	0
chr2L	660848	661865	0
chr2L	661950	662866	0
chr2L	663276	663530	0
chr2L	664255	665019	0
chr2L	665016	665151	-1
chr2L	665148	665557	-1
chr2L	665554	666264	0
chr2L	666715	667735	0
chr2L	668943	669178	0
chr2L	669175	669648	0
chr2L	670041	670544	0
chr2L	670541	670827	0
chr2L	670824	671167	0
chr2L	671164	672237	0
chr2L	672234	672872	0
chr2L	674035	674482	0
chr2L	675611	675917	0
chr2L	675914	676160	0
chr2L	676157	676951	0
chr2L	676948	677007	0
chr2L	677135	677549	0
chr2L	677546	677887	0
chr2L	677889	678799	0
chr2L	678796	679307	0
chr2L	679628	680448	0
chr2L	680445	680613	0
chr2L	680956	681511	0
chr2L	681508	681828	0
chr2L	681825	681928	0
chr2L	681925	682099	0
chr2L	682096	682552	0
chr2L	682734	682922	-1
chr2L	684198	684366	-1
chr2L	684363	684975	-1
chr2L	684972	685050	-1
chr2L	685692	686546	-1
chr2L	686543	686868	-1
chr2L	686865	687224	-1
chr2L	695775	696245	-1
chr2L	696242	696405	-1
chr2L	696689	696907	-1
chr2L	696904	697064	-1
chr2L	697199	698618	-1
chr2L	698623	700769	-1
chr2L	700766	701373	0
chr2L	701370	701789	0
chr2L	701786	702371	0
chr2L	702368	702789	0
chr2L	702786	703307	0
chr2L	703304	704119	0
chr2L	704116	704511	0
chr2L	704556	704999	0
chr2L	704996	705672	0
chr2L	706912	707050	0
chr2L	707654	707778	0
chr2L	707775	708285	0
chr2L	708282	708433	0
chr2L	708430	708594	0
chr2L	710296	710912	0
chr2L	710949	711362	0
chr2L	711641	712441	0
chr2L	712438	713459	0
chr2L	713528	715943	0
chr2L	716136	716500	0
chr2L	716497	716892	0
chr2L	717313	717863	0
chr2L	717886	718267	0
chr2L	718264	718781	0
chr2L	718799	719090	0
chr2L	719087	719339	0
chr2L	719336	720416	0
chr2L	722659	723247	0
chr2L	723656	723791	0
chr2L	723788	724536	0
chr2L	724533	724727	0
chr2L	724857	725822	0
chr2L	725965	726456	0
chr2L	726453	726818	0
chr2L	727098	727308	0
chr2L	727305	727562	0
chr2L	727559	728155	0
chr2L	728152	728436	0
chr2L	728433	728612	0
chr2L	728990	729242	1
chr2L	729302	729513	1
chr2L	729870	730053	1
chr2L	730149	730781	1
chr2L	730778	731564	1
chr2L	732829	734145	1
chr2L	734142	734622	1
chr2L	734716	735210	1
chr2L	735207	735309	1
chr2L	735508	735976	1
chr2L	735973	736327	1
chr2L	736910	737560	1
chr2L	737695	737911	1
chr2L	737926	738434	1
chr2L	738495	738777	1
chr2L	738782	739651	1
chr2L	739892	740139	1
chr2L	742414	742600	1
chr2L	742597	742807	1
chr2L	742804	743056	0
chr2L	743053	743220	0
chr2L	743217	744176	0
chr2L	744343	744986	0
chr2L	745021	746309	0
chr2L	746306	747015	0
chr2L	747012	747750	0
chr2L	747747	748509	0
chr2L	748506	750913	0
chr2L	754566	755885	0
chr2L	755882	755936	0
chr2L	755933	756230	0
chr2L	756227	756757	0
chr2L	756844	757079	0
chr2L	757076	757155	0
chr2L	757152	758434	0
chr2L	758431	758893	0
chr2L	759083	759579	0
chr2L	759753	760085	0
chr2L	760258	760485	0
chr2L	760497	761856	0
chr2L	761853	762278	0
chr2L	762281	762447	0
chr2L	762444	762899	0
chr2L	762896	763366	0
chr2L	763363	763644	0
chr2L	763641	764328	0
chr2L	764325	765322	0
chr2L	765319	765952	0
chr2L	765949	766146	0
chr2L	766275	766518	0
chr2L	766515	768476	0
chr2L	770049	770637	0
chr2L	773024	773241	0
chr2L	773238	773692	0
chr2L	773929	774527	0
chr2L	774524	774644	0
chr2L	774641	774868	0
chr2L	774873	775699	0
chr2L	775696	775931	0
chr2L	775928	776687	0
chr2L	776871	777346	0
chr2L	777343	777659	0
chr2L	777849	779081	0
chr2L	779766	779844	0
chr2L	779841	780636	0
chr2L	780633	781291	0
chr2L	781474	781881	0
chr2L	781878	782301	0
chr2L	782381	782731	0
chr2L	784804	785023	0
chr2L	785020	785710	0
chr2L	786223	786645	0
chr2L	787659	787792	0
chr2L	787789	788055	0
chr2L	788052	788189	0
chr2L	788186	789476	0
chr2L	789502	789656	0
chr2L	789653	789927	0
chr2L	789924	790591	0
chr2L	792377	793356	0
chr2L	793353	793754	0
chr2L	793751	795269	0
chr2L	795266	796298	0
chr2L	796295	796607	0
chr2L	796604	797586	0
chr2L	802618	802811	0
chr2L	802808	803033	0
chr2L	805173	805514	0
chr2L	805625	806365	0
chr2L	806596	807116	0
chr2L	807125	808224	0
chr2L	808221	808537	0
chr2L	808534	808883	0
chr2L	808880	809375	0
chr2L	809372	809590	0
chr2L	809587	809921	0
chr2L	809918	810744	0
chr2L	813068	813403	0
chr2L	813538	813765	0
chr2L	815391	815749	0
chr2L	816629	817194	0
chr2L	817191	817880	0
chr2L	818491	818765	-1
chr2L	818965	819307	-1
chr2L	819493	820282	-1
chr2L	820873	821455	-1
chr2L	822413	822956	-1
chr2L	823174	823365	-1
chr2L	824100	824334	-1
chr2L	824585	825186	-1
chr2L	825705	826464	-1
chr2L	826461	827216	-1
chr2L	827213	827258	-1
chr2L	827421	827855	0
chr2L	827852	828588	0
chr2L	828923	828974	0
chr2L	828971	829688	0
chr2L	829685	830032	0
chr2L	830216	830618	0
chr2L	831041	831237	0
chr2L	831267	831837	0
chr2L	831895	832102	0
chr2L	832575	833538	0
chr2L	833535	834631	0
chr2L	834628	835455	0
chr2L	835764	836118	0
chr2L	836146	836573	0
chr2L	836970	837254	0
chr2L	837312	838556	0
chr2L	838660	839898	0
chr2L	841765	841924	0
chr2L	841921	842127	0
chr2L	842124	842649	0
chr2L	843012	843378	0
chr2L	843375	843474	0
chr2L	843471	843530	0
chr2L	844033	844226	0
chr2L	844231	845263	0
chr2L	845260	845494	0
chr2L	845491	846274	0
chr2L	847060	848863	0
chr2L	849316	849398	0
chr2L	849395	849679	0
chr2L	849929	850248	0
chr2L	850536	851921	0
chr2L	851918	852180	0
chr2L	852323	852389	0
chr2L	852386	852826	0
chr2L	852888	853670	0
chr2L	854470	855570	0
chr2L	856319	856816	0
chr2L	858262	858623	0
chr2L	859691	860257	0
chr2L	860254	860468	0
chr2L	860465	860830	0
chr2L	863582	863915	-1
chr2L	863912	864101	-1
chr2L	864923	865264	-1
chr2L	865261	865428	-1
chr2L	865479	866256	-1
chr2L	866253	867103	-1
chr2L	867100	867941	-1
chr2L	868450	868772	-1
chr2L	868769	869140	-1
chr2L	869159	869339	-1
chr2L	870002	871459	-1
chr2L	871456	871980	-1
chr2L	871977	872281	-1
chr2L	872278	873047	-1
chr2L	873796	874215	-1
chr2L	874212	874404	-1
chr2L	874401	874882	-1
chr2L	874879	875403	-1
chr2L	875550	875986	-1
chr2L	876057	876613	-1
chr2L	876929	877448	-1
chr2L	877445	877490	-1
chr2L	877487	878014	-1
chr2L	879548	880041	0
chr2L	880983	881289	0
chr2L	881489	882085	0
chr2L	885665	886499	0
chr2L	891903	892209	0
chr2L	892206	892952	0
chr2L	892949	893629	0
chr2L	893626	893921	0
chr2L	893918	894652	0
chr2L	894649	895592	0
chr2L	895589	897069	0
chr2L	897066	897719	0
chr2L	897716	898007	0
chr2L	898004	898514	0
chr2L	898511	898596	0
chr2L	899285	899679	0
chr2L	900677	900952	0
chr2L	901623	902160	0
chr2L	902157	902806	0
chr2L	904218	904807	0
chr2L	904804	905089	0
chr2L	905086	905188	0
chr2L	905185	905938	0
chr2L	906489	906609	0
chr2L	906606	906936	0
chr2L	906933	907381	0
chr2L	907378	908309	0
chr2L	908306	911057	0
chr2L	911054	911758	0
chr2L	911761	912513	0
chr2L	912510	913376	0
chr2L	913373	913936	0
chr2L	914558	915084	0
chr2L	915081	915288	0
chr2L	915565	916163	0
chr2L	916160	916452	0
chr2L	916449	916509	0
chr2L	916549	916830	0
chr2L	916827	917143	0
chr2L	917675	918523	0
chr2L	918553	919229	0
chr2L	919328	920460	0
chr2L	923378	923986	0
chr2L	924131	925339	0
chr2L	925336	925912	0
chr2L	925909	927944	0
chr2L	928143	929557	0
chr2L	929554	929793	0
chr2L	929790	930326	0
chr2L	930323	932044	0
chr2L	932046	933669	0
chr2L	933666	934368	0
chr2L	934365	934824	0
chr2L	934821	936690	0
chr2L	936687	936768	0
chr2L	936765	937606	0
chr2L	937603	938786	0
chr2L	938783	940274	0
chr2L	940430	941616	0
chr2L	941613	942482	1
chr2L	942479	943165	1
chr2L	943162	944026	1
chr2L	944023	944506	1
chr2L	944503	946094	1
chr2L	946091	946618	1
chr2L	946615	946892	1
chr2L	946889	947923	1
chr2L	948023	949296	1
chr2L	951439	951685	1
chr2L	952037	952269	1
chr2L	953350	954468	1
chr2L	954465	955095	1
chr2L	955092	955583	-1
chr2L	955580	955926	-1
chr2L	955923	956193	-1
chr2L	956190	956511	-1
chr2L	956523	956669	-1
chr2L	957221	957705	0
chr2L	957702	957827	0
chr2L	958030	960151	0
chr2L	960290	961471	0
chr2L	961468	961523	0
chr2L	961520	961780	0
chr2L	961777	963210	0
chr2L	963207	963650	0
chr2L	963647	963823	0
chr2L	964037	964839	0
chr2L	964836	965144	0
chr2L	965328	965926	0
chr2L	965964	966595	0
chr2L	967170	969129	0
chr2L	969126	969443	0
chr2L	969440	969728	0
chr2L	969725	970183	0
chr2L	970180	970644	0
chr2L	970641	970916	0
chr2L	970913	971183	0
chr2L	971180	971692	0
chr2L	971689	972240	0
chr2L	975669	976080	-1
chr2L	984262	985405	0
chr2L	985402	986036	0
chr2L	986033	986411	0
chr2L	986538	987960	0
chr2L	987963	988065	0
chr2L	988062	988386	0
chr2L	988383	989358	0
chr2L	989355	989643	0
chr2L	989640	989890	0
chr2L	990064	992190	0
chr2L	992187	993342	0
chr2L	993339	994480	0
chr2L	994477	994671	-1
chr2L	994668	995367	-1
chr2L	995364	997030	-1
chr2L	1006443	1007531	-1
chr2L	1008799	1008943	-1
chr2L	1008940	1009007	0
chr2L	1009004	1009639	0
chr2L	1010528	1010872	0
chr2L	1011312	1013937	0
chr2L	1014349	1014894	0
chr2L	1015241	1015388	0
chr2L	1015385	1015624	0
chr2L	1015765	1016194	0
chr2L	1016191	1016662	0
chr2L	1017448	1018020	0
chr2L	1018017	1019411	0
chr2L	1022170	1024176	0
chr2L	1024173	1024370	0
chr2L	1024367	1025297	0
chr2L	1025294	1028103	0
chr2L	1028100	1028550	0
chr2L	1028684	1031024	0
chr2L	1031021	1032081	0
chr2L	1032078	1032767	0
chr2L	1032764	1033714	0
chr2L	1033999	1034805	0
chr2L	1034802	1035510	0
chr2L	1035507	1036361	0
chr2L	1036358	1036506	0
chr2L	1036531	1037346	0
chr2L	1037343	1037597	0
chr2L	1038356	1038677	0
chr2L	1038674	1040401	0
chr2L	1040398	1041201	0
chr2L	1041198	1041573	0
chr2L	1041570	1042358	0
chr2L	1042355	1042747	0
chr2L	1042744	1043234	0
chr2L	1043231	1043770	0
chr2L	1045723	1045867	0
chr2L	1045864	1046021	0
chr2L	1046018	1047029	0
chr2L	1047026	1047896	0
chr2L	1047893	1049163	0
chr2L	1049166	1049319	0
chr2L	1049316	1050784	0
chr2L	1051057	1052009	0
chr2L	1052982	1054279	0
chr2L	1054276	1054667	0
chr2L	1054804	1054846	0
chr2L	1054843	1055195	0
chr2L	1055192	1055740	0
chr2L	1055762	1056005	0
chr2L	1056002	1056086	0
chr2L	1056083	1056696	0
chr2L	1056693	1057097	0
chr2L	1057094	1058072	0
chr2L	1058359	1059578	0
chr2L	1059575	1059964	0
chr2L	1059961	1060114	0
chr2L	1060304	1060470	0
chr2L	1061056	1061342	0
chr2L	1062040	1062820	0
chr2L	1063049	1063460	0
chr2L	1063567	1063766	0
chr2L	1063910	1064639	0
chr2L	1064636	1065357	0
chr2L	1065354	1065679	0
chr2L	1066240	1066998	0
chr2L	1066995	1067636	0
chr2L	1067633	1067993	0
chr2L	1067990	1068308	0
chr2L	1068305	1068797	0
chr2L	1068794	1069347	0
chr2L	1069344	1071194	0
chr2L	1071191	1071947	0
chr2L	1072043	1072311	0
chr2L	1072308	1072497	0
chr2L	1072941	1073068	0
chr2L	1073074	1073254	0
chr2L	1073251	1074047	0
chr2L	1074044	1074299	0
chr2L	1074296	1074722	0
chr2L	1074746	1075216	0
chr2L	1075257	1076267	0
chr2L	1076264	1077081	0
chr2L	1077184	1078082	-1
chr2L	1078679	1079325	-1
chr2L	1079322	1079549	-1
chr2L	1079546	1079781	-1
chr2L	1079778	1079966	-1
chr2L	1080221	1080534	-1
chr2L	1080672	1081007	-1
chr2L	1081004	1081279	-1
chr2L	1081276	1081729	-1
chr2L	1081792	1082259	-1
chr2L	1082550	1083200	-1
chr2L	1083844	1084136	0
chr2L	1084744	1085106	0
chr2L	1085246	1085832	0
chr2L	1085829	1087715	0
chr2L	1088987	1090408	0
chr2L	1090405	1090659	0
chr2L	1090656	1090913	0
chr2L	1091344	1092163	0
chr2L	1092160	1093385	0
chr2L	1093382	1094270	0
chr2L	1094267	1095029	0
chr2L	1095026	1095248	0
chr2L	1095245	1095593	0
chr2L	1095590	1096308	0
chr2L	1096305	1096438	-1
chr2L	1096709	1099435	-1
chr2L	1103549	1103792	-1
chr2L	1103789	1104499	-1
chr2L	1106232	1106559	-1
chr2L	1106864	1107273	-1
chr2L	1107638	1107981	-1
chr2L	1107978	1108752	-1
chr2L	1109531	1110120	0
chr2L	1110581	1110904	0
chr2L	1110901	1111589	0
chr2L	1111659	1111996	0
chr2L	1111993	1112048	0
chr2L	1112045	1112538	0
chr2L	1112535	1113144	0
chr2L	1113508	1113753	0
chr2L	1113750	1114580	0
chr2L	1114583	1115048	0
chr2L	1115198	1116633	0
chr2L	1116935	1117411	0
chr2L	1117408	1117494	0
chr2L	1117491	1117625	0
chr2L	1117879	1118226	0
chr2L	1118223	1118409	0
chr2L	1118406	1119044	0
chr2L	1119062	1119266	0
chr2L	1119263	1120040	0
chr2L	1120079	1121128	0
chr2L	1121125	1121564	0
chr2L	1122081	1122426	0
chr2L	1122423	1122655	0
chr2L	1124158	1124698	0
chr2L	1124695	1125051	0
chr2L	1125048	1125319	0
chr2L	1125316	1126029	0
chr2L	1126194	1126734	0
chr2L	1127918	1128174	0
chr2L	1129341	1129822	-1
chr2L	1129978	1130036	-1
chr2L	1130527	1131110	-1
chr2L	1131131	1131596	-1
chr2L	1131785	1132224	-1
chr2L	1132255	1132537	-1
chr2L	1134909	1136223	0
chr2L	1136220	1138199	0
chr2L	1138196	1138805	0
chr2L	1139039	1139928	0
chr2L	1139958	1140636	0
chr2L	1140633	1141701	0
chr2L	1141698	1142285	0
chr2L	1142282	1142437	-1
chr2L	1142632	1143077	-1
chr2L	1143074	1144202	-1
chr2L	1144199	1144289	-1
chr2L	1144286	1145176	-1
chr2L	1145173	1145958	-1
chr2L	1146420	1146546	-1
chr2L	1146591	1146978	-1
chr2L	1147277	1147588	-1
chr2L	1147665	1148159	-1
chr2L	1148996	1149236	-1
chr2L	1149233	1149725	-1
chr2L	1150635	1151108	-1
chr2L	1152009	1152237	-1
chr2L	1153282	1154236	0
chr2L	1154233	1154537	0
chr2L	1154797	1155110	0
chr2L	1155107	1155376	0
chr2L	1155373	1155582	0
chr2L	1155579	1155952	0
chr2L	1155949	1156734	0
chr2L	1156906	1158110	0
chr2L	1158107	1158981	0
chr2L	1159008	1159239	0
chr2L	1159334	1159794	0
chr2L	1159884	1160248	0
chr2L	1160810	1161377	0
chr2L	1162281	1162797	0
chr2L	1163111	1163824	0
chr2L	1163821	1163922	-1
chr2L	1164905	1165463	-1
chr2L	1165460	1165979	-1
chr2L	1165976	1166587	-1
chr2L	1166896	1167218	-1
chr2L	1167875	1168169	-1
chr2L	1168373	1168680	-1
chr2L	1168925	1169480	-1
chr2L	1169915	1170288	-1
chr2L	1171159	1171887	-1
chr2L	1172172	1172398	-1
chr2L	1172718	1173129	-1
chr2L	1173126	1173277	-1
chr2L	1174063	1174593	-1
chr2L	1174607	1174857	-1
chr2L	1175004	1175223	-1
chr2L	1175493	1175940	-1
chr2L	1177182	1178035	-1
chr2L	1179141	1179593	-1
chr2L	1180214	1180422	-1
chr2L	1180419	1180758	-1
chr2L	1180755	1181129	-1
chr2L	1181299	1181865	-1
chr2L	1182095	1182549	-1
chr2L	1185011	1185425	0
chr2L	1185422	1185928	0
chr2L	1186434	1187126	0
chr2L	1187123	1188713	0
chr2L	1188710	1188900	0
chr2L	1188897	1189183	0
chr2L	1189180	1189277	0
chr2L	1189274	1190172	0
chr2L	1191054	1191341	0
chr2L	1191740	1192026	0
chr2L	1192641	1194684	0
chr2L	1194681	1195233	0
chr2L	1195230	1195400	0
chr2L	1195397	1196290	0
chr2L	1196579	1197553	0
chr2L	1197738	1198664	0
chr2L	1199827	1201124	0
chr2L	1201121	1202484	0
chr2L	1202481	1203099	0
chr2L	1203096	1204267	0
chr2L	1204264	1204997	0
chr2L	1204994	1205278	0
chr2L	1205275	1208622	0
chr2L	1208619	1209337	0
chr2L	1209342	1209649	0
chr2L	1209646	1210079	0
chr2L	1210076	1210363	0
chr2L	1210402	1210778	0
chr2L	1210775	1211605	0
chr2L	1211602	1214249	0
chr2L	1214246	1215112	0
chr2L	1215109	1216354	0
chr2L	1216351	1216406	0
chr2L	1216925	1218222	0
chr2L	1218219	1218399	0
chr2L	1218396	1218759	0
chr2L	1219383	1219746	0
chr2L	1219743	1220007	0
chr2L	1220004	1220079	0
chr2L	1220076	1220286	0
chr2L	1227293	1227958	0
chr2L	1228133	1228533	0
chr2L	1228642	1229152	0
chr2L	1229149	1230938	0
chr2L	1230935	1233107	0
chr2L	1233104	1233606	0
chr2L	1233603	1233929	0
chr2L	1233926	1234005	0
chr2L	1234002	1234904	0
chr2L	1235071	1235574	0
chr2L	1235571	1236324	0
chr2L	1236321	1236597	0
chr2L	1236709	1237403	0
chr2L	1237400	1238010	0
chr2L	1238007	1238492	0
chr2L	1238489	1238839	0
chr2L	1238836	1240013	0
chr2L	1240239	1240549	0
chr2L	1240765	1241018	0
chr2L	1241015	1241325	0
chr2L	1241495	1241716	0
chr2L	1241813	1242657	0
chr2L	1242654	1243478	0
chr2L	1243475	1243875	0
chr2L	1243872	1244597	0
chr2L	1244594	1245784	0
chr2L	1245781	1246425	0
chr2L	1246422	1247508	0
chr2L	1247505	1248458	0
chr2L	1248455	1249065	0
chr2L	1249062	1249294	0
chr2L	1249291	1249544	0
chr2L	1249541	1250245	0
chr2L	1250242	1250771	0
chr2L	1250768	1251623	0
chr2L	1251657	1251917	0
chr2L	1251914	1252527	0
chr2L	1252524	1253063	0
chr2L	1253060	1253408	0
chr2L	1254527	1255262	0
chr2L	1255411	1256362	0
chr2L	1256359	1257251	0
chr2L	1257248	1258390	0
chr2L	1258387	1258668	0
chr2L	1258665	1259276	0
chr2L	1263272	1263576	0
chr2L	1263673	1263934	0
chr2L	1263931	1266339	0
chr2L	1266336	1267743	0
chr2L	1267855	1268296	0
chr2L	1268293	1271758	0
chr2L	1271782	1272125	0
chr2L	1272122	1272499	0
chr2L	1272496	1272899	0
chr2L	1272896	1273588	0
chr2L	1273585	1273724	0
chr2L	1274223	1275277	0
chr2L	1275274	1276543	0
chr2L	1276555	1276931	0
chr2L	1276928	1280499	0
chr2L	1280496	1280883	0
chr2L	1280880	1281510	0
chr2L	1281507	1281954	0
chr2L	1281951	1282272	0
chr2L	1282269	1282873	0
chr2L	1282870	1284049	0
chr2L	1284046	1284649	0
chr2L	1284646	1285336	0
chr2L	1286260	1287058	0
chr2L	1287055	1287305	0
chr2L	1287302	1288503	0
chr2L	1288500	1289579	0
chr2L	1289580	1289920	0
chr2L	1290047	1291350	0
chr2L	1291347	1293044	0
chr2L	1293592	1294752	0
chr2L	1294749	1295848	0
chr2L	1295845	1299334	0
chr2L	1299331	1299580	0
chr2L	1299625	1299981	0
chr2L	1299978	1301730	0
chr2L	1304686	1305563	0
chr2L	1305560	1305670	0
chr2L	1305667	1306554	0
chr2L	1306551	1306639	0
chr2L	1306636	1308537	0
chr2L	1308534	1309710	0
chr2L	1309707	1310824	0
chr2L	1311167	1311516	0
chr2L	1311513	1312017	0
chr2L	1312014	1312324	0
chr2L	1312321	1312880	0
chr2L	1312877	1313431	0
chr2L	1313428	1314804	0
chr2L	1315267	1315475	0
chr2L	1315472	1315616	0
chr2L	1315613	1315721	0
chr2L	1315718	1316164	0
chr2L	1316161	1317173	0
chr2L	1317170	1317327	0
chr2L	1317830	1318163	0
chr2L	1318160	1318312	0
chr2L	1318309	1319446	0
chr2L	1319443	1319921	0
chr2L	1319999	1320408	0
chr2L	1320405	1322042	0
chr2L	1322039	1326350	0
chr2L	1326347	1328177	0
chr2L	1328174	1328456	0
chr2L	1328453	1329285	0
chr2L	1329381	1329475	0
chr2L	1329501	1330058	0
chr2L	1330055	1330808	0
chr2L	1330805	1331186	0
chr2L	1331183	1332777	0
chr2L	1334436	1334680	0
chr2L	1334677	1335756	0
chr2L	1335753	1336561	0
chr2L	1336558	1336924	0
chr2L	1336921	1337423	0
chr2L	1337420	1337874	0
chr2L	1337871	1339226	0
chr2L	1339223	1340164	0
chr2L	1340161	1341757	0
chr2L	1341754	1341939	0
chr2L	1341936	1342445	0
chr2L	1342722	1342899	0
chr2L	1342896	1343735	0
chr2L	1343824	1344014	0
chr2L	1344011	1344625	0
chr2L	1344636	1344806	0
chr2L	1344803	1345812	0
chr2L	1345809	1347506	0
chr2L	1347503	1347981	0
chr2L	1347978	1348209	0
chr2L	1348327	1348577	0
chr2L	1348681	1349379	0
chr2L	1350498	1351427	0
chr2L	1351424	1352370	0
chr2L	1352716	1353199	0
chr2L	1353196	1353476	0
chr2L	1353473	1353531	0
chr2L	1353564	1353909	0
chr2L	1354276	1354738	0
chr2L	1355498	1355558	0
chr2L	1355555	1356383	0
chr2L	1356539	1357657	0
chr2L	1357654	1359120	0
chr2L	1359117	1359769	0
chr2L	1360306	1360363	0
chr2L	1360360	1360879	0
chr2L	1361851	1362041	0
chr2L	1362038	1362824	0
chr2L	1362821	1362917	0
chr2L	1362914	1363221	0
chr2L	1363218	1363711	0
chr2L	1363708	1364345	0
chr2L	1364342	1364498	0
chr2L	1364495	1364645	0
chr2L	1364642	1365220	0
chr2L	1365450	1366182	0
chr2L	1366179	1367664	0
chr2L	1367661	1367750	0
chr2L	1367747	1367982	0
chr2L	1368143	1368311	0
chr2L	1368308	1368514	0
chr2L	1368670	1368811	0
chr2L	1368808	1370224	0
chr2L	1370221	1370855	0
chr2L	1370852	1371412	0
chr2L	1371409	1372504	0
chr2L	1372501	1373663	0
chr2L	1373660	1373697	0
chr2L	1373694	1375819	0
chr2L	1375824	1376622	0
chr2L	1376764	1377345	0
chr2L	1377342	1377754	0
chr2L	1377778	1378813	0
chr2L	1378810	1379907	0
chr2L	1379904	1380349	0
chr2L	1380346	1380790	0
chr2L	1380787	1380917	0
chr2L	1380914	1381357	0
chr2L	1381354	1381542	0
chr2L	1381702	1381890	0
chr2L	1382043	1382512	-1
chr2L	1382509	1382906	-1
chr2L	1382903	1384143	-1
chr2L	1384140	1384307	-1
chr2L	1384304	1384652	-1
chr2L	1384649	1385005	-1
chr2L	1385002	1385078	-1
chr2L	1385075	1385807	-1
chr2L	1385804	1386022	-1
chr2L	1386019	1386607	-1
chr2L	1386604	1387126	-1
chr2L	1387144	1387440	-1
chr2L	1387437	1388597	-1
chr2L	1388594	1389585	-1
chr2L	1389582	1389820	-1
chr2L	1389817	1390510	0
chr2L	1390507	1391299	0
chr2L	1391484	1392024	0
chr2L	1392021	1392481	0
chr2L	1392478	1393846	0
chr2L	1393866	1394249	0
chr2L	1394246	1394398	0
chr2L	1394395	1394671	0
chr2L	1394668	1394975	0
chr2L	1394972	1396107	0
chr2L	1396104	1396775	0
chr2L	1396772	1397199	0
chr2L	1397196	1397380	0
chr2L	1397392	1397748	0
chr2L	1397745	1398186	0
chr2L	1399316	1403467	0
chr2L	1403464	1403988	0
chr2L	1403985	1404810	0
chr2L	1404820	1405114	0
chr2L	1405167	1405383	0
chr2L	1405398	1405828	0
chr2L	1405825	1407148	0
chr2L	1407145	1408209	0
chr2L	1408206	1408424	0
chr2L	1408421	1409529	0
chr2L	1409526	1409776	0
chr2L	1409773	1409829	0
chr2L	1409826	1410204	0
chr2L	1410208	1410535	0
chr2L	1414063	1414388	0
chr2L	1414385	1415354	0
chr2L	1415351	1416081	0
chr2L	1416159	1416594	0
chr2L	1417342	1417562	0
chr2L	1417559	1417663	0
chr2L	1417660	1417936	0
chr2L	1417933	1418427	0
chr2L	1418424	1419085	0
chr2L	1419836	1419985	0
chr2L	1420046	1420255	0
chr2L	1420252	1420670	0
chr2L	1420667	1420961	0
chr2L	1420958	1421262	0
chr2L	1421259	1421781	0
chr2L	1421778	1422104	0
chr2L	1422101	1422657	0
chr2L	1422654	1423009	0
chr2L	1423006	1423208	0
chr2L	1423205	1424225	0
chr2L	1424592	1424814	0
chr2L	1425245	1425350	0
chr2L	1425449	1425749	0
chr2L	1425930	1426522	0
chr2L	1426519	1427132	0
chr2L	1427536	1427757	0
chr2L	1427773	1428974	0
chr2L	1429915	1431097	0
chr2L	1431213	1431910	0
chr2L	1431907	1432160	0
chr2L	1432157	1432753	0
chr2L	1432750	1432836	0
chr2L	1432833	1433022	0
chr2L	1433488	1433780	1
chr2L	1433777	1434266	1
chr2L	1434806	1435430	1
chr2L	1435427	1435561	1
chr2L	1435558	1435706	1
chr2L	1435703	1435937	1
chr2L	1436190	1436402	1
chr2L	1436399	1436826	1
chr2L	1437128	1439776	1
chr2L	1439773	1440835	1
chr2L	1441012	1441335	1
chr2L	1441332	1441948	1
chr2L	1441950	1442642	1
chr2L	1442754	1442933	-1
chr2L	1444569	1445307	0
chr2L	1445403	1445965	0
chr2L	1446333	1446958	0
chr2L	1446955	1447065	0
chr2L	1447268	1447670	0
chr2L	1447667	1448550	0
chr2L	1448547	1448667	0
chr2L	1448664	1450068	0
chr2L	1451109	1451292	0
chr2L	1451472	1451861	0
chr2L	1452232	1453184	0
chr2L	1453220	1454755	0
chr2L	1454752	1455150	0
chr2L	1456309	1456502	0
chr2L	1456499	1457824	0
chr2L	1457821	1458473	0
chr2L	1458478	1459480	0
chr2L	1459782	1459972	0
chr2L	1459969	1460767	0
chr2L	1460988	1461499	0
chr2L	1461710	1462064	0
chr2L	1462061	1462476	0
chr2L	1462642	1462814	0
chr2L	1462811	1463381	0
chr2L	1463378	1463519	0
chr2L	1463531	1464593	0
chr2L	1464590	1465661	0
chr2L	1466101	1466373	0
chr2L	1466370	1467536	0
chr2L	1467533	1467610	0
chr2L	1467607	1468203	0
chr2L	1468200	1468709	0
chr2L	1468706	1468878	0
chr2L	1468875	1469307	0
chr2L	1469304	1470036	0
chr2L	1470033	1470586	0
chr2L	1470583	1470858	0
chr2L	1470855	1471347	0
chr2L	1471344	1471445	0
chr2L	1471471	1471742	0
chr2L	1471739	1471894	0
chr2L	1471891	1472441	0
chr2L	1472438	1472488	0
chr2L	1472485	1472524	0
chr2L	1472521	1474212	0
chr2L	1474337	1474999	0
chr2L	1476638	1476859	0
chr2L	1476856	1477339	0
chr2L	1477336	1477515	0
chr2L	1477512	1477903	0
chr2L	1477900	1478052	0
chr2L	1478617	1480040	0
chr2L	1480037	1480206	0
chr2L	1480203	1480798	0
chr2L	1480795	1480967	0
chr2L	1480964	1481537	0
chr2L	1481534	1481805	0
chr2L	1481808	1483244	0
chr2L	1483241	1484413	0
chr2L	1484410	1485487	0
chr2L	1485594	1486075	0
chr2L	1486072	1486291	0
chr2L	1486288	1486544	0
chr2L	1486541	1486677	0
chr2L	1486674	1487429	0
chr2L	1487426	1488909	0
chr2L	1488906	1489829	0
chr2L	1489826	1490235	0
chr2L	1490232	1490456	0
chr2L	1490453	1492568	0
chr2L	1492565	1492756	0
chr2L	1494227	1495006	0
chr2L	1495279	1495976	0
chr2L	1496064	1496298	0
chr2L	1496904	1497342	0
chr2L	1498234	1498625	0
chr2L	1499007	1499395	0
chr2L	1499392	1499637	0
chr2L	1499634	1499907	0
chr2L	1499904	1500265	0
chr2L	1500262	1500967	0
chr2L	1500964	1501221	0
chr2L	1501470	1501693	0
chr2L	1501690	1501918	0
chr2L	1501915	1501954	0
chr2L	1501951	1502510	0
chr2L	1502507	1502741	0
chr2L	1503505	1504587	0
chr2L	1504584	1505506	0
chr2L	1505503	1506891	0
chr2L	1506888	1507468	0
chr2L	1507465	1508731	0
chr2L	1508728	1509248	0
chr2L	1509245	1510186	0
chr2L	1512130	1513917	0
chr2L	1513914	1515182	0
chr2L	1515179	1516210	0
chr2L	1516207	1516483	0
chr2L	1516480	1517306	0
chr2L	1518236	1518936	0
chr2L	1518933	1519328	0
chr2L	1519377	1519838	0
chr2L	1519835	1519953	0
chr2L	1519950	1520389	0
chr2L	1520386	1520697	0
chr2L	1520694	1520807	0
chr2L	1520864	1521027	0
chr2L	1521024	1521276	0
chr2L	1521809	1522444	0
chr2L	1522441	1522787	0
chr2L	1522842	1522898	0
chr2L	1522895	1523366	0
chr2L	1523920	1524887	0
chr2L	1524884	1525478	0
chr2L	1525475	1525728	0
chr2L	1525725	1526043	0
chr2L	1526040	1527206	0
chr2L	1527203	1529152	0
chr2L	1529149	1529930	0
chr2L	1529927	1530752	0
chr2L	1530749	1531212	0
chr2L	1531209	1531706	0
chr2L	1531703	1532001	0
chr2L	1531998	1532756	0
chr2L	1532753	1535847	0
chr2L	1535844	1538315	0
chr2L	1538621	1539290	0
chr2L	1539287	1540085	0
chr2L	1540082	1540417	0
chr2L	1540414	1540598	0
chr2L	1540595	1541047	0
chr2L	1541044	1541821	0
chr2L	1541818	1543778	0
chr2L	1543775	1545997	0
chr2L	1548885	1550225	0
chr2L	1550222	1551030	0
chr2L	1551152	1551494	0
chr2L	1551491	1552745	0
chr2L	1552742	1552780	0
chr2L	1552777	1555221	0
chr2L	1555218	1555692	0
chr2L	1555689	1557801	0
chr2L	1558752	1559032	0
chr2L	1559029	1559185	0
chr2L	1559182	1559486	0
chr2L	1559483	1559580	0
chr2L	1559577	1560138	0
chr2L	1560135	1560475	0
chr2L	1560481	1561106	0
chr2L	1561103	1561950	0
chr2L	1561947	1563452	0
chr2L	1563449	1563721	0
chr2L	1563718	1565799	0
chr2L	1566061	1566623	0
chr2L	1566620	1566935	0
chr2L	1566932	1568840	0
chr2L	1568837	1570493	0
chr2L	1570490	1571166	0
chr2L	1573070	1574755	0
chr2L	1574752	1575833	0
chr2L	1575830	1576156	0
chr2L	1576804	1577998	0
chr2L	1577995	1578372	0
chr2L	1578369	1578405	0
chr2L	1578402	1579562	0
chr2L	1580500	1580588	0
chr2L	1580585	1580833	0
chr2L	1580830	1581228	0
chr2L	1581225	1582455	0
chr2L	1582948	1583228	0
chr2L	1583225	1584743	0
chr2L	1584740	1585188	0
chr2L	1585185	1585264	0
chr2L	1586365	1586648	0
chr2L	1586645	1587689	0
chr2L	1587686	1588631	0
chr2L	1588628	1590171	0
chr2L	1590168	1591562	0
chr2L	1591559	1592262	0
chr2L	1592259	1594742	0
chr2L	1594739	1594975	0
chr2L	1594972	1595310	0
chr2L	1595649	1596075	0
chr2L	1599675	1600161	0
chr2L	1600163	1600823	0
chr2L	1600820	1600887	0
chr2L	1600884	1601460	0
chr2L	1601457	1602233	0
chr2L	1602230	1603297	0
chr2L	1603294	1603417	0
chr2L	1603414	1604203	0
chr2L	1604200	1604770	0
chr2L	1604767	1605101	0
chr2L	1605098	1605269	0
chr2L	1605560	1606407	0
chr2L	1606454	1606772	0
chr2L	1607432	1607670	0
chr2L	1607667	1610540	0
chr2L	1611887	1612205	0
chr2L	1612202	1612728	0
chr2L	1613481	1613750	0
chr2L	1613747	1613917	0
chr2L	1613914	1614107	0
chr2L	1614104	1614866	0
chr2L	1614863	1616403	0
chr2L	1616400	1616658	0
chr2L	1616881	1618228	0
chr2L	1618225	1618330	0
chr2L	1618363	1619464	0
chr2L	1619461	1620567	0
chr2L	1621186	1621651	1
chr2L	1621648	1622130	1
chr2L	1622127	1623242	1
chr2L	1623239	1624964	1
chr2L	1627534	1628108	1
chr2L	1628376	1628961	1
chr2L	1630720	1631721	1
chr2L	1631718	1631839	1
chr2L	1631836	1631946	1
chr2L	1631943	1632212	1
chr2L	1632209	1633167	1
chr2L	1633164	1634288	1
chr2L	1634285	1634717	1
chr2L	1634721	1634881	1
chr2L	1634878	1635359	1
chr2L	1635356	1636363	1
chr2L	1637167	1637603	1
chr2L	1637600	1638449	1
chr2L	1638446	1638670	1
chr2L	1638667	1638874	1
chr2L	1638871	1638955	1
chr2L	1638952	1639808	1
chr2L	1639805	1640152	1
chr2L	1640149	1643166	1
chr2L	1644523	1644648	-1
chr2L	1644645	1646319	-1
chr2L	1646316	1646614	0
chr2L	1646611	1646821	0
chr2L	1646818	1647189	0
chr2L	1647186	1648166	0
chr2L	1649739	1650385	0
chr2L	1650637	1651735	0
chr2L	1653408	1655700	0
chr2L	1656707	1657476	0
chr2L	1657732	1658631	0
chr2L	1658628	1659689	0
chr2L	1659699	1660145	0
chr2L	1660142	1662230	0
chr2L	1664420	1666234	0
chr2L	1667628	1667827	0
chr2L	1667824	1668154	0
chr2L	1668307	1668668	0
chr2L	1669204	1669935	0
chr2L	1669932	1670344	0
chr2L	1670341	1671072	0
chr2L	1671069	1671335	0
chr2L	1671332	1671936	0
chr2L	1671933	1672518	0
chr2L	1672515	1673003	0
chr2L	1673000	1674018	0
chr2L	1674015	1675898	0
chr2L	1675895	1676795	0
chr2L	1676792	1677301	0
chr2L	1677298	1677974	0
chr2L	1678877	1679134	0
chr2L	1686294	1687121	0
chr2L	1687118	1687225	-1
chr2L	1687222	1688213	-1
chr2L	1688210	1688250	-1
chr2L	1688247	1688621	-1
chr2L	1688618	1688983	-1
chr2L	1688980	1689145	-1
chr2L	1689142	1690548	-1
chr2L	1692336	1692469	-1
chr2L	1692466	1694283	-1
chr2L	1694280	1694905	-1
chr2L	1695055	1695664	-1
chr2L	1695901	1696355	-1
chr2L	1696759	1697592	-1
chr2L	1698797	1699070	-1
chr2L	1699067	1699286	-1
chr2L	1699283	1700159	-1
chr2L	1700156	1700338	-1
chr2L	1700769	1701331	-1
chr2L	1701328	1701960	-1
chr2L	1701957	1702510	-1
chr2L	1702507	1703471	-1
chr2L	1703534	1704377	-1
chr2L	1704374	1705033	-1
chr2L	1706147	1707328	-1
chr2L	1707987	1708357	-1
chr2L	1708354	1708574	-1
chr2L	1708571	1709006	-1
chr2L	1709093	1709671	-1
chr2L	1709743	1710240	-1
chr2L	1710305	1710725	-1
chr2L	1710895	1711475	-1
chr2L	1711472	1712450	-1
chr2L	1713210	1713648	-1
chr2L	1714370	1715239	-1
chr2L	1715623	1715912	-1
chr2L	1715994	1716521	-1
chr2L	1716518	1716844	-1
chr2L	1716841	1717006	-1
chr2L	1717003	1717187	-1
chr2L	1717184	1717778	0
chr2L	1718157	1718492	0
chr2L	1718489	1718709	0
chr2L	1718706	1718904	0
chr2L	1718901	1719816	0
chr2L	1720447	1720847	0
chr2L	1720890	1721491	0
chr2L	1721583	1722018	0
chr2L	1722015	1722273	0
chr2L	1722376	1722952	0
chr2L	1722949	1723209	-1
chr2L	1724343	1724592	-1
chr2L	1724851	1724989	-1
chr2L	1724986	1725110	-1
chr2L	1725107	1725260	-1
chr2L	1726625	1727559	-1
chr2L	1727556	1727663	-1
chr2L	1727660	1728204	-1
chr2L	1728201	1728463	-1
chr2L	1729870	1730052	-1
chr2L	1730049	1730320	-1
chr2L	1730430	1730788	-1
chr2L	1730818	1731390	-1
chr2L	1731387	1731442	-1
chr2L	1731439	1731783	-1
chr2L	1731780	1733297	-1
chr2L	1733294	1733379	-1
chr2L	1733434	1734077	0
chr2L	1734074	1734241	0
chr2L	1734910	1735515	0
chr2L	1736965	1737476	0
chr2L	1737533	1738570	0
chr2L	1738567	1739065	0
chr2L	1739359	1739616	0
chr2L	1739613	1740135	0
chr2L	1740155	1740997	0
chr2L	1740994	1741416	0
chr2L	1741413	1742007	0
chr2L	1742153	1742521	0
chr2L	1743633	1743841	0
chr2L	1743838	1744639	0
chr2L	1744636	1744845	0
chr2L	1744842	1745307	0
chr2L	1747250	1748247	0
chr2L	1748919	1749592	0
chr2L	1750399	1750482	-1
chr2L	1750479	1751415	-1
chr2L	1751830	1752342	-1
chr2L	1752339	1752550	-1
chr2L	1752565	1753539	0
chr2L	1753536	1753844	0
chr2L	1753841	1754043	0
[truncated: 130,867 more rows]
