# Supplementary material for: DamID profiling of dynamic Polycomb-binding sites in Drosophila imaginal disc development and tumorigenesis
Source: Epigenetics Chromatin. 2018 Jun 5;11:27. doi: 10.1186/s13072-018-0196-y (PMC5987561; doi:10.1186/s13072-018-0196-y)
Supplement: Supplementary file 4 — Additional file 4: Table S1. Genes in Group I-IV; List of genes with number of GATC fragments within the presumptive regulatory region (2.5 kb upstream to 1.5 kb downstream of the transcriptional start sites (TSS)) displaying transitions between Pc-binding states (gain, loss or no-change transition between enriched, intermediate and depleted HMM states) in scrib1 if compared to WT profiles, and changes in gene expression levels of the respective gene in scrib1 to whose TSS the taGATC fragments had been mapped to. Group I (RNA – up regulated; Pc binding – gain); group II (RNA – down regulated; Pc binding – gain); group III (RNA – up regulated; Pc binding – loss); group IV (RNA – down regulated; Pc binding – loss); m1 (RNA – down regulated; Pc binding – loss and gain); m2 (RNA – up regulated; Pc binding – loss and gain). [file 13072_2018_196_MOESM4_ESM.xlsx]

## Sheet: Sheet1
symb	gain	loss	no.change	chr	TSS_min	TSS_max	id	log2FoldChange	padj	type	group
Arc1	2	0	1	chr2R	14359297	14361297	FBgn0033926	3.871221041	1.61E-16	Up.Gain	I
Arc2	7	0	1	chr2R	14359424	14364424	FBgn0033928	2.750720774	2.95E-14	Up.Gain	I
Arpc2	4	0	1	chr2L	20414557	20419557	FBgn0032859	0.678921946	0.000340215	Up.Gain	I
Axs	1	0	1	chrX	16682895	16684895	FBgn0000152	0.530081488	0.033030342	Up.Gain	I
Bsg	1	0	2	chr2L	8080920	8085920	FBgn0261822	0.649378163	0.006204479	Up.Gain	I
CAHbeta	2	0	2	chr3R	8978360	8983360	FBgn0037646	1.751338725	7.07E-05	Up.Gain	I
CAP	8	0	0	chr2R	10266516	10271516	FBgn0033504	2.222019064	8.89E-15	Up.Gain	I
CG10026	1	0	3	chr2L	19451756	19456756	FBgn0032785	1.450081018	0.002295668	Up.Gain	I
CG10098	1	0	6	chr3R	7122048	7127048	FBgn0037472	1.119410308	6.40E-09	Up.Gain	I
CG10103	1	0	0	chr3L	6755497	6757497	FBgn0035715	0.924111742	4.49E-07	Up.Gain	I
CG10126	3	0	1	chr3R	12858246	12860246	FBgn0038088	3.705509097	2.71E-21	Up.Gain	I
CG10339	3	0	0	chr2R	24079527	24081527	FBgn0034972	3.171002044	0.036870788	Up.Gain	I
CG10479	2	0	0	chr3L	5975007	5977007	FBgn0035656	1.314408234	0.01574456	Up.Gain	I
CG10738	3	0	6	chr3L	13448270	13453270	FBgn0036368	2.097730955	5.71E-08	Up.Gain	I
CG10795	1	0	3	chr2R	21383391	21385391	FBgn0034626	0.945724565	6.84E-05	Up.Gain	I
CG10874	2	0	0	chr2L	2191386	2193386	FBgn0031395	0.624086759	0.007489732	Up.Gain	I
CG10939	1	0	2	chr2R	17392093	17397093	FBgn0010620	0.562124855	0.003090724	Up.Gain	I
CG11007	4	0	0	chr2R	19500568	19505568	FBgn0034455	0.746860687	0.028535883	Up.Gain	I
CG11077	1	0	0	chr4	1028361	1030361	FBgn0039930	0.656579734	0.005630467	Up.Gain	I
CG11155	6	0	0	chr4	1124102	1129102	FBgn0039927	1.899741994	2.87E-15	Up.Gain	I
CG11562	1	0	4	chr2L	289919	294919	FBgn0031247	0.639583739	0.006491992	Up.Gain	I
CG11652	3	0	1	chr3L	11695963	11697963	FBgn0036194	1.635950735	4.96E-05	Up.Gain	I
CG12007	3	0	3	chr3R	5125587	5130587	FBgn0037293	0.71240454	0.001979438	Up.Gain	I
CG12655	6	0	1	chrX	19958403	19960403	FBgn0031080	3.71594209	0.000244376	Up.Gain	I
CG13404	3	0	0	chrX	14265250	14267250	FBgn0030559	3.039559796	0.037246905	Up.Gain	I
CG13955	2	0	0	chr2R	9422688	9424688	FBgn0033412	4.581903624	4.59E-07	Up.Gain	I
CG14082	3	0	0	chr3L	19137975	19139975	FBgn0036851	3.795982659	3.34E-12	Up.Gain	I
CG14780	3	0	0	chrX	1470022	1475022	FBgn0025383	3.805787187	0.008842163	Up.Gain	I
CG14857	1	0	4	chr3R	14799273	14804273	FBgn0038262	5.154766933	0.000203476	Up.Gain	I
CG14880	2	0	0	chr3R	16367306	16369306	FBgn0038422	4.047813066	5.26E-06	Up.Gain	I
CG14883	1	0	6	chr3R	16453552	16458552	FBgn0038432	0.779656869	0.000752097	Up.Gain	I
CG15082	1	0	5	chr2R	18827831	18832831	FBgn0034397	1.774183376	0.016707599	Up.Gain	I
CG15083	2	0	4	chr2R	18832763	18837763	FBgn0034399	1.860520132	9.62E-18	Up.Gain	I
CG15098	1	0	2	chr2R	18833775	18835775	FBgn0034398	0.806883655	0.000457571	Up.Gain	I
CG15279	4	0	0	chr2L	14850749	14852749	FBgn0028886	2.898998643	3.86E-12	Up.Gain	I
CG15547	1	0	5	chr3R	30882503	30884503	FBgn0039809	0.805166795	0.034574895	Up.Gain	I
CG1571	3	0	1	chrX	8073377	8078377	FBgn0029993	5.083530463	0.006791702	Up.Gain	I
CG15739	1	0	3	chrX	11870819	11875819	FBgn0030347	2.041357143	0.000278397	Up.Gain	I
CG17121	2	0	0	chr3R	23047214	23049214	FBgn0039043	2.084681775	1.23E-27	Up.Gain	I
CG17129	2	0	0	chr3L	679326	681326	FBgn0035151	1.0492153	2.24E-05	Up.Gain	I
CG17327	1	0	0	chr3R	12996726	12998726	FBgn0038107	0.948641961	3.48E-06	Up.Gain	I
CG17839	1	0	0	chr3L	14802636	14807636	FBgn0036454	2.120794173	0.003648126	Up.Gain	I
CG17843	1	0	10	chr3R	21911247	21916247	FBgn0038919	2.210121564	5.17E-05	Up.Gain	I
CG18507	2	0	0	chr2L	13663025	13668025	FBgn0028527	2.110983498	5.52E-32	Up.Gain	I
CG18641	1	0	1	chr2L	2414322	2416322	FBgn0031426	3.039468564	3.90E-12	Up.Gain	I
CG2017	2	0	3	chr3R	5861405	5863405	FBgn0037391	1.55811623	5.51E-07	Up.Gain	I
CG2064	3	0	4	chr2R	7663328	7668328	FBgn0033205	2.415389467	1.76E-27	Up.Gain	I
CG2065	1	0	6	chr2R	7661286	7666286	FBgn0033204	2.026069674	0.004435864	Up.Gain	I
CG2157	8	0	0	chrX	10866784	10871784	FBgn0030244	4.979901978	9.35E-12	Up.Gain	I
CG2698	1	0	9	chr3R	7999062	8004062	FBgn0037536	0.632503873	0.001264393	Up.Gain	I
CG2906	1	0	8	chr2R	7953650	7958650	FBgn0033240	0.667027952	0.013728783	Up.Gain	I
CG30344	1	0	7	chr2R	9142760	9147760	FBgn0050344	0.562647281	0.028974129	Up.Gain	I
CG30456	2	0	2	chr2R	17097741	17102741	FBgn0050456	1.610525408	0.000866504	Up.Gain	I
CG30485	1	0	4	chr2R	13847382	13852382	FBgn0050485	3.8963917	6.22E-15	Up.Gain	I
CG3104	2	0	2	chr2L	2854778	2856778	FBgn0031473	2.937015331	0.000998747	Up.Gain	I
CG31814	1	0	0	chr2L	13716320	13718320	FBgn0051814	3.900002104	0.015915492	Up.Gain	I
CG31869	1	0	1	chr2L	10800109	10802109	FBgn0051869	2.631453127	2.53E-34	Up.Gain	I
CG34165	2	0	3	chr2L	14711250	14716250	FBgn0085194	1.915652775	0.047123001	Up.Gain	I
CG34325	2	0	0	chrX	16720411	16722411	FBgn0085354	2.15752277	1.42E-09	Up.Gain	I
CG3838	2	0	0	chr2L	9566390	9571390	FBgn0032130	0.898623737	8.25E-05	Up.Gain	I
CG3860	2	0	0	chr2R	23994055	23996055	FBgn0034951	1.155752292	3.36E-05	Up.Gain	I
CG4199	2	0	0	chrX	2072483	2074483	FBgn0025628	1.392920295	1.72E-11	Up.Gain	I
CG42671	3	0	3	chr3L	11212005	11217005	FBgn0261553	1.173730095	6.13E-11	Up.Gain	I
CG43143	1	0	7	chr3R	10261806	10266806	FBgn0262617	1.188938097	3.51E-11	Up.Gain	I
CG43324	3	0	1	chr2R	17561106	17566106	FBgn0263029	7.199654244	3.46E-05	Up.Gain	I
CG43340	3	0	0	chr2R	7620742	7625742	FBgn0263077	1.209850133	0.000422209	Up.Gain	I
CG43427	3	0	3	chr3R	4657079	4662079	FBgn0263346	0.596753853	0.049963169	Up.Gain	I
CG4552	1	0	5	chr2L	1126816	1131816	FBgn0031304	0.7117139	0.002265508	Up.Gain	I
CG4752	6	0	0	chr2R	22475879	22480879	FBgn0034733	3.21443154	1.47E-05	Up.Gain	I
CG5001	3	0	0	chr2L	1183257	1188257	FBgn0031322	0.784083168	7.74E-05	Up.Gain	I
CG5381	1	0	0	chr2L	10322102	10324102	FBgn0032218	1.411894946	0.035302148	Up.Gain	I
CG5567	1	0	1	chr3L	17842544	17844544	FBgn0036760	1.146289914	4.20E-07	Up.Gain	I
CG5646	2	0	1	chr3R	27560319	27562319	FBgn0039525	3.716503878	9.11E-05	Up.Gain	I
CG5805	1	0	0	chr3R	24786421	24788421	FBgn0039223	0.811802077	0.01530173	Up.Gain	I
CG5835	3	0	1	chr3R	19152686	19154686	FBgn0038682	1.657533104	1.07E-06	Up.Gain	I
CG5903	1	0	0	chr3R	16145855	16147855	FBgn0038400	0.501905557	0.013758206	Up.Gain	I
CG6428	1	0	2	chrX	3967655	3969655	FBgn0029689	1.161345082	1.34E-05	Up.Gain	I
CG6512	2	0	0	chr3L	17241128	17243128	FBgn0036702	0.770241739	5.22E-05	Up.Gain	I
CG6984	7	0	0	chr2R	17089484	17094484	FBgn0034191	0.873527574	0.043351886	Up.Gain	I
CG7394	2	0	3	chr3L	11559496	11564496	FBgn0036173	0.731897947	0.000848426	Up.Gain	I
CG8008	5	0	0	chr2R	9160436	9162436	FBgn0033387	4.872286656	3.11E-12	Up.Gain	I
CG8043	4	0	3	chr3R	8674415	8679415	FBgn0037610	0.686552804	0.045502858	Up.Gain	I
CG8520	2	0	3	chr2R	12420431	12425431	FBgn0033734	0.543923429	0.025832293	Up.Gain	I
CG8531	2	0	5	chr2R	14253993	14258993	FBgn0033918	0.655705733	0.00069819	Up.Gain	I
CG8547	2	0	0	chr2R	14266919	14268919	FBgn0033919	1.559172473	1.55E-13	Up.Gain	I
CG8620	3	0	3	chr3L	7155599	7160599	FBgn0040837	2.959318537	0.015461907	Up.Gain	I
CG8728	1	0	3	chr2R	7938114	7940114	FBgn0033235	0.551818989	0.008337141	Up.Gain	I
CG8768	3	0	0	chr2R	12691690	12693690	FBgn0033769	0.672900413	0.015915492	Up.Gain	I
CG9773	2	0	2	chr3R	8675613	8677613	FBgn0037609	0.634928494	0.008956781	Up.Gain	I
CG9813	1	0	3	chr3R	13378775	13380775	FBgn0038143	2.364335962	0.003438003	Up.Gain	I
CG9861	7	0	0	chr2R	23321159	23326159	FBgn0034844	4.076359405	2.54E-05	Up.Gain	I
CR33294	1	0	3	chr3R	4184463	4189463	FBgn0053294	2.689583006	2.61E-16	Up.Gain	I
Cen	1	0	4	chr2L	20680846	20682846	FBgn0032876	0.500352591	0.025746792	Up.Gain	I
Chmp1	1	0	1	chr3L	18683061	18685061	FBgn0036805	1.04279581	1.87E-08	Up.Gain	I
Cpr	3	0	2	chr2L	6336336	6341336	FBgn0015623	0.643637161	0.00131482	Up.Gain	I
Cul2	1	0	2	chr2L	21656235	21661235	FBgn0032956	0.62741145	0.026614901	Up.Gain	I
Cyp6a14	3	0	0	chr2R	8566202	8568202	FBgn0033302	6.108935886	5.67E-08	Up.Gain	I
Cyp6a17	6	0	0	chr2R	14871453	14876453	FBgn0015714	2.807847984	1.49E-07	Up.Gain	I
Cyp6a22	4	0	3	chr2R	14868866	14873866	FBgn0013773	3.177057722	0.02965415	Up.Gain	I
Cyp6a23	3	0	0	chr2R	14873329	14878329	FBgn0033978	2.422353921	1.25E-05	Up.Gain	I
DCTN4-p62	2	0	0	chr2R	7668029	7670029	FBgn0033206	0.550396655	0.029878319	Up.Gain	I
Dbp21E2	5	0	0	chr2L	809084	814084	FBgn0086130	0.521023489	0.035200653	Up.Gain	I
Dif	2	0	2	chr2L	17432161	17434161	FBgn0011274	2.417832952	5.19E-16	Up.Gain	I
Dip-B	2	0	4	chr3R	13779788	13784788	FBgn0000454	0.484037272	0.018049934	Up.Gain	I
Dscam1	2	0	0	chr2R	7380899	7382899	FBgn0033159	1.1875974	9.70E-06	Up.Gain	I
Dscam4	2	0	2	chr3L	8236147	8241147	FBgn0263219	8.548927156	3.47E-40	Up.Gain	I
Eip63F-1	2	0	1	chr3L	3934617	3936617	FBgn0004910	0.911692407	0.040914094	Up.Gain	I
EndoGI	4	0	2	chr2L	16255188	16260188	FBgn0028515	1.211116389	9.95E-12	Up.Gain	I
Exn	2	0	5	chr3L	16967513	16972513	FBgn0261547	0.467997552	0.030484675	Up.Gain	I
GCC185	2	0	7	chr3R	12008272	12013272	FBgn0037979	0.574783806	0.011279307	Up.Gain	I
GNBP2	2	0	0	chr3L	18674413	18676413	FBgn0040322	1.704211616	1.78E-05	Up.Gain	I
Gprk2	1	0	4	chr3R	31402745	31407745	FBgn0261988	0.626057499	0.001304037	Up.Gain	I
Hil	3	0	3	chr2R	20617217	20619217	FBgn0050147	0.439651894	0.040416604	Up.Gain	I
HisRS	2	0	4	chrX	18512928	18517928	FBgn0027087	0.679018367	0.00068284	Up.Gain	I
ITP	3	0	0	chr2R	24534921	24539921	FBgn0035023	1.510664317	1.17E-16	Up.Gain	I
Ilk	5	0	1	chr3L	21214401	21219401	FBgn0028427	0.723275009	0.000194062	Up.Gain	I
Ipp	6	0	2	chr3R	13956289	13961289	FBgn0016672	0.683441388	0.015716163	Up.Gain	I
Irbp	2	0	4	chr3R	11407547	11412547	FBgn0011774	1.044588009	5.57E-07	Up.Gain	I
Irc	1	0	7	chr3R	17000375	17005375	FBgn0038465	2.919899773	9.32E-19	Up.Gain	I
Itgbn	2	0	6	chr2L	21050533	21055533	FBgn0010395	2.53005358	0.000457571	Up.Gain	I
JhI-26	5	0	1	chr2R	16286820	16291820	FBgn0028424	2.852761393	6.62E-21	Up.Gain	I
Jra	3	0	3	chr2R	10093980	10098980	FBgn0001291	0.710636762	0.000182087	Up.Gain	I
LTV1	1	0	0	chr2R	10837727	10839727	FBgn0027525	0.715878965	0.000102971	Up.Gain	I
Ldsdh1	1	0	0	chrX	8080605	8082605	FBgn0029994	7.962055793	8.19E-86	Up.Gain	I
Lmpt	5	0	2	chr3L	16862795	16867795	FBgn0261565	1.415276107	4.78E-08	Up.Gain	I
MFS16	4	0	4	chr2R	21279798	21284798	FBgn0034611	1.093213675	9.85E-09	Up.Gain	I
Mtl	4	0	5	chr3R	27633912	27638912	FBgn0039532	0.854875451	1.04E-05	Up.Gain	I
Myo61F	1	0	7	chr3L	1315980	1320980	FBgn0010246	0.715110325	0.000215452	Up.Gain	I
NTPase	2	0	0	chr2L	2884850	2886850	FBgn0024947	0.735854888	0.000362582	Up.Gain	I
Ndg	2	0	5	chr2R	10311391	10316391	FBgn0026403	3.46176132	0.003821843	Up.Gain	I
Nep3	9	0	0	chrX	19958797	19963797	FBgn0031081	1.553369001	0.020339461	Up.Gain	I
Neurochondrin	2	0	3	chr3R	6465937	6470937	FBgn0037447	6.1997672	1.63E-37	Up.Gain	I
Nhe2	2	0	0	chr2L	21102068	21107068	FBgn0040297	1.775314273	5.57E-18	Up.Gain	I
Nos	1	0	4	chr2L	10836511	10838511	FBgn0011676	3.594726099	6.37E-29	Up.Gain	I
NtR	1	0	3	chr2R	22125308	22130308	FBgn0029147	2.076795197	0.002010365	Up.Gain	I
Oct-TyrR	3	0	1	chr3L	22032503	22037503	FBgn0004514	4.631707794	0.037520484	Up.Gain	I
PCB	2	0	0	chr2R	9860543	9862543	FBgn0027580	1.316208254	0.000557143	Up.Gain	I
PK2-R2	1	0	4	chr3R	13333166	13335166	FBgn0038139	2.495105788	4.56E-06	Up.Gain	I
PPP1R15	1	0	4	chr2R	23976255	23978255	FBgn0034948	0.681708641	0.001204485	Up.Gain	I
Pdp1	1	0	1	chr3L	7866369	7868369	FBgn0016694	1.10982495	0.021658322	Up.Gain	I
Ptp4E	4	0	0	chrX	4936628	4941628	FBgn0004368	0.706992604	0.000282539	Up.Gain	I
QC	1	0	3	chr3L	5901456	5903456	FBgn0052412	1.947560117	5.76E-15	Up.Gain	I
RFeSP	5	0	0	chr2L	1613160	1615160	FBgn0021906	0.512829708	0.010316658	Up.Gain	I
Rab39	1	0	4	chrX	7732423	7737423	FBgn0029959	0.691761499	0.00300827	Up.Gain	I
Ras64B	2	0	3	chr3L	4136576	4141576	FBgn0003206	1.55406515	1.96E-18	Up.Gain	I
Reg-5	2	0	0	chr2R	24792410	24794410	FBgn0015801	0.742390499	0.018767411	Up.Gain	I
RhoGAP15B	2	0	0	chrX	16940790	16945790	FBgn0030808	0.519782082	0.014736443	Up.Gain	I
Roe1	4	0	2	chr2R	13551577	13556577	FBgn0014877	0.536758721	0.020002389	Up.Gain	I
RpS9	1	0	1	chr3L	9510531	9512531	FBgn0010408	0.424177698	0.040646083	Up.Gain	I
Snx3	6	0	0	chr3R	12625531	12630531	FBgn0038065	0.532411891	0.008945497	Up.Gain	I
Sox14	4	0	7	chr2R	23976301	23981301	FBgn0005612	1.015943982	6.76E-07	Up.Gain	I
Spt-I	4	0	1	chr2R	13165998	13170998	FBgn0086532	0.737288593	0.000158049	Up.Gain	I
Swim	5	0	0	chr2R	22201671	22203671	FBgn0034709	2.342539343	0.000136153	Up.Gain	I
Syx17	8	0	0	chr3L	4400987	4405987	FBgn0035540	0.660835154	0.015327084	Up.Gain	I
TMS1	1	0	7	chr3L	16410222	16415222	FBgn0028399	0.554896232	0.009125286	Up.Gain	I
TSG101	1	0	3	chr3L	16839794	16844794	FBgn0036666	0.70834071	0.000188739	Up.Gain	I
Thor	2	0	3	chr2L	3475934	3480934	FBgn0261560	4.569069368	3.07E-16	Up.Gain	I
ThrRS	6	0	0	chr2L	12101251	12106251	FBgn0027081	0.719883705	9.26E-05	Up.Gain	I
Tre1	1	0	0	chrX	5678977	5680977	FBgn0046687	1.204632697	2.57E-09	Up.Gain	I
Tsf1	1	0	4	chrX	18384584	18389584	FBgn0022355	1.80790562	0.015757504	Up.Gain	I
Ubc6	2	0	0	chr3R	4951682	4953682	FBgn0004436	0.459611606	0.022142775	Up.Gain	I
Ude	1	0	1	chr3R	24798668	24800668	FBgn0039226	3.527940798	1.76E-08	Up.Gain	I
ValRS	2	0	2	chr2R	13196350	13201350	FBgn0027079	0.508412396	0.01091683	Up.Gain	I
Vha55	3	0	0	chr3R	12626829	12628829	FBgn0005671	0.487157979	0.017922381	Up.Gain	I
Vha68-2	4	0	3	chr2L	12971822	12976822	FBgn0263598	0.417990917	0.046656288	Up.Gain	I
Vps20	1	0	7	chr2R	22605810	22610810	FBgn0034744	1.076077797	0.000139864	Up.Gain	I
Vrp1	2	0	0	chr2R	22121562	22123562	FBgn0243516	1.963226934	4.89E-24	Up.Gain	I
Ziz	3	0	0	chr2L	7495307	7497307	FBgn0260486	0.604519466	0.014222156	Up.Gain	I
ZnT77C	1	0	3	chr3L	20493921	20495921	FBgn0037000	2.518429735	3.66E-07	Up.Gain	I
Zw	3	0	1	chrX	19664752	19669752	FBgn0004057	0.602802735	0.005599193	Up.Gain	I
apt	1	0	3	chr2R	23562391	23567391	FBgn0015903	2.737890929	4.90E-19	Up.Gain	I
beat-Ib	4	0	0	chr2L	15961435	15963435	FBgn0028645	1.700855382	0.019461188	Up.Gain	I
betaggt-I	5	0	0	chr2L	4943079	4948079	FBgn0015000	0.845738107	4.25E-05	Up.Gain	I
bnl	2	0	0	chr3R	19835817	19837817	FBgn0014135	3.421409047	1.35E-05	Up.Gain	I
comt	2	0	4	chrX	13256521	13261521	FBgn0000346	0.625356885	0.006619565	Up.Gain	I
cpa	1	0	2	chr2R	21055287	21060287	FBgn0034577	0.588036444	0.00306651	Up.Gain	I
crc	3	0	0	chr2L	21308366	21313366	FBgn0000370	0.747651923	3.06E-05	Up.Gain	I
crok	3	0	4	chr2L	12170481	12175481	FBgn0032421	0.544258508	0.009948663	Up.Gain	I
dia	1	0	5	chr2L	20755644	20760644	FBgn0011202	0.8230447	0.003943869	Up.Gain	I
drongo	1	0	1	chr2L	850071	852071	FBgn0020304	0.69777292	0.000203166	Up.Gain	I
eIF1A	2	0	3	chr3R	18272165	18277165	FBgn0026250	0.481276056	0.015956906	Up.Gain	I
foi	6	0	0	chr3L	8522744	8527744	FBgn0024236	1.178112138	2.54E-11	Up.Gain	I
ftz-f1	1	0	0	chr3L	18800309	18802309	FBgn0001078	1.114663559	0.000386262	Up.Gain	I
galectin	5	0	0	chr2L	69257	74257	FBgn0031213	1.134511692	1.32E-09	Up.Gain	I
gol	2	0	0	chr2R	25083347	25085347	FBgn0004919	2.824913999	3.00E-06	Up.Gain	I
ics	1	0	1	chr2L	13641602	13643602	FBgn0028546	1.128641198	4.97E-10	Up.Gain	I
kcc	2	0	2	chr2R	23905154	23910154	FBgn0261794	1.271646453	1.82E-07	Up.Gain	I
kraken	3	0	1	chr2L	850268	855268	FBgn0020545	0.58512538	0.010450324	Up.Gain	I
krimp	2	0	0	chr2R	16239722	16241722	FBgn0034098	1.786428121	0.019546916	Up.Gain	I
l(2)03659	5	0	0	chr2R	9387665	9392665	FBgn0010549	2.137431825	6.30E-28	Up.Gain	I
lncRNA:CR42861	2	0	4	chrX	13742428	13747428	FBgn0262108	1.659997287	4.03E-11	Up.Gain	I
lncRNA:CR43144	1	0	1	chr2L	21655125	21660125	FBgn0262620	1.980575792	0.003667936	Up.Gain	I
loco	3	0	2	chr3R	22638387	22640387	FBgn0020278	0.473670527	0.033952787	Up.Gain	I
metl	1	0	0	chr3L	1638235	1640235	FBgn0035247	0.874739168	4.81E-05	Up.Gain	I
mnd	4	0	3	chr3L	14982600	14987600	FBgn0002778	1.789971253	8.60E-09	Up.Gain	I
na	3	0	0	chrX	14263867	14268867	FBgn0002917	5.204147665	8.26E-62	Up.Gain	I
nahoda	2	0	2	chr2R	22893674	22898674	FBgn0034797	1.589468408	9.62E-18	Up.Gain	I
nvy	7	0	0	chr2R	24273234	24278234	FBgn0005636	2.245947331	3.01E-07	Up.Gain	I
obst-E	1	0	3	chr2L	5765142	5767142	FBgn0031737	4.369077527	1.13E-07	Up.Gain	I
p53	3	0	0	chr3R	23053082	23055082	FBgn0039044	0.807390452	0.000491845	Up.Gain	I
pck	2	0	1	chrX	1468166	1473166	FBgn0013720	0.476354421	0.020844203	Up.Gain	I
pinta	3	0	2	chr3R	22423929	22425929	FBgn0038966	1.242491204	0.00078344	Up.Gain	I
pkaap	2	0	1	chr2L	16285790	16290790	FBgn0040079	0.486265692	0.039054893	Up.Gain	I
prel	4	0	1	chr2R	9421587	9426587	FBgn0033413	0.650908413	0.0022723	Up.Gain	I
raw	1	0	0	chr2L	8739660	8741660	FBgn0003209	0.64573275	0.000579787	Up.Gain	I
rho-4	1	0	1	chrX	11597338	11602338	FBgn0030318	0.455956113	0.033984992	Up.Gain	I
rush	7	0	0	chrX	1476052	1481052	FBgn0025381	1.170445494	1.04E-10	Up.Gain	I
side-V	2	0	0	chr2R	23202973	23204973	FBgn0085400	0.968178092	1.09E-07	Up.Gain	I
spidey	5	0	3	chrX	7906431	7911431	FBgn0029975	0.953449078	0.040537752	Up.Gain	I
stck	2	0	5	chr3R	8354478	8359478	FBgn0020249	1.111741057	8.83E-10	Up.Gain	I
stumps	8	0	1	chr3R	14574717	14579717	FBgn0020299	0.781551631	0.00562794	Up.Gain	I
ths	7	0	0	chr2R	11754317	11759317	FBgn0033652	0.898392454	0.000191262	Up.Gain	I
AOX3	0	2	0	chr3R	15547188	15549188	FBgn0038349	2.812422471	2.36E-27	Up.Loss	III
AOX4	0	4	1	chr3R	15551833	15553833	FBgn0038350	3.65412797	1.39E-05	Up.Loss	III
APC7	0	3	5	chrX	6594588	6599588	FBgn0029879	2.584345325	0.000577487	Up.Loss	III
Act5C	0	9	0	chrX	5898361	5903361	FBgn0000042	0.524363172	0.007820795	Up.Loss	III
Arf51F	0	1	5	chr2R	15320001	15325001	FBgn0013750	0.589663258	0.003413995	Up.Loss	III
Atf3	0	1	0	chrX	1274284	1276284	FBgn0028550	1.684687343	0.000101048	Up.Loss	III
Atg9	0	1	5	chr2R	16291900	16296900	FBgn0034110	0.557547727	0.016037267	Up.Loss	III
CG10137	0	4	2	chr2L	19524186	19529186	FBgn0032800	5.322938695	1.07E-26	Up.Loss	III
CG10163	0	3	2	chr3L	6257760	6259760	FBgn0035697	6.089547212	0.000232461	Up.Loss	III
CG10337	0	3	0	chr2L	19545959	19547959	FBgn0032805	2.726022916	8.34E-32	Up.Loss	III
CG10444	0	1	1	chr2R	20273499	20275499	FBgn0034494	0.858332528	0.000166698	Up.Loss	III
CG10527	0	1	4	chr2R	21071789	21073789	FBgn0034583	2.923756165	2.26E-17	Up.Loss	III
CG10898	0	3	3	chr3R	11555276	11560276	FBgn0037911	1.024244171	4.49E-05	Up.Loss	III
CG10927	0	3	0	chr2R	18610590	18615590	FBgn0034360	0.793448359	0.015407293	Up.Loss	III
CG1105	0	1	4	chr3R	7066136	7068136	FBgn0037465	0.909848044	2.00E-06	Up.Loss	III
CG11050	0	4	0	chr2L	6608511	6613511	FBgn0031836	1.148091551	5.51E-09	Up.Loss	III
CG11110	0	1	6	chr2R	20639242	20644242	FBgn0034535	0.89480418	0.013714764	Up.Loss	III
CG11210	0	1	7	chr2R	8096184	8101184	FBgn0033259	0.890096429	9.72E-06	Up.Loss	III
CG11279	0	2	1	chr3L	13044477	13049477	FBgn0036342	0.811645216	0.000750278	Up.Loss	III
CG11529	0	9	0	chr3L	12195291	12200291	FBgn0036264	4.024161945	7.11E-13	Up.Loss	III
CG12177	0	1	2	chrX	13679500	13681500	FBgn0030510	2.023490579	2.01E-06	Up.Loss	III
CG12206	0	2	0	chrX	3473524	3475524	FBgn0029662	0.591619036	0.005308992	Up.Loss	III
CG12264	0	2	1	chr2L	11997154	12002154	FBgn0032393	0.876796285	1.09E-05	Up.Loss	III
CG12730	0	3	0	chrX	5514108	5519108	FBgn0029771	0.939066957	3.52E-05	Up.Loss	III
CG12772	0	2	1	chrX	8674563	8679563	FBgn0030055	0.581004633	0.019673576	Up.Loss	III
CG12883	0	4	1	chr3R	27676791	27681791	FBgn0039538	1.812779286	1.41E-12	Up.Loss	III
CG13003	0	2	0	chrX	16875544	16877544	FBgn0030798	1.696817786	9.54E-09	Up.Loss	III
CG13108	0	2	6	chr2L	9161735	9166735	FBgn0032100	2.101198262	0.00744095	Up.Loss	III
CG13124	0	5	1	chr2L	9907633	9909633	FBgn0032156	3.008336441	2.25E-08	Up.Loss	III
CG13318	0	2	4	chr3R	8771691	8773691	FBgn0037627	5.192315442	0.010661021	Up.Loss	III
CG13618	0	4	1	chr3R	24522294	24527294	FBgn0039203	2.739012048	0.00012069	Up.Loss	III
CG13893	0	3	0	chr3L	603008	605008	FBgn0035146	1.463817578	8.05E-11	Up.Loss	III
CG13894	0	1	0	chr3L	698144	700144	FBgn0035157	0.949476526	5.93E-05	Up.Loss	III
CG13982	0	4	3	chr2L	6409815	6414815	FBgn0031811	5.057636183	0.003976519	Up.Loss	III
CG14253	0	3	5	chr3R	26976041	26981041	FBgn0039467	4.06980668	1.08E-12	Up.Loss	III
CG14397	0	7	0	chr2L	21088727	21093727	FBgn0032914	1.965516639	0.018417394	Up.Loss	III
CG14401	0	1	10	chr2L	20867354	20872354	FBgn0032900	4.958667764	1.32E-07	Up.Loss	III
CG15611	0	2	0	chr2R	17106344	17111344	FBgn0034194	2.279803102	1.90E-32	Up.Loss	III
CG15661	0	2	1	chr2R	21216779	21218779	FBgn0034605	4.054498825	0.031058542	Up.Loss	III
CG15673	0	3	0	chr2R	21612071	21614071	FBgn0034639	3.998595109	1.20E-14	Up.Loss	III
CG15695	0	1	3	chr3R	20839640	20844640	FBgn0038832	1.716681612	0.025053118	Up.Loss	III
CG15784	0	6	2	chrX	5427071	5432071	FBgn0029766	3.005647065	2.99E-18	Up.Loss	III
CG1635	0	1	8	chr3R	31586173	31591173	FBgn0039854	0.931310988	0.000143782	Up.Loss	III
CG1640	0	3	0	chrX	13368106	13373106	FBgn0030478	0.448211106	0.033008199	Up.Loss	III
CG1648	0	3	4	chr2R	9819053	9821053	FBgn0033446	1.830284607	4.29E-21	Up.Loss	III
CG17108	0	5	0	chr2L	10693103	10695103	FBgn0032285	5.910316671	7.84E-05	Up.Loss	III
CG17124	0	1	2	chr2L	10755325	10757325	FBgn0032297	4.444986226	1.31E-80	Up.Loss	III
CG17549	0	5	0	chr2L	19389075	19391075	FBgn0032774	2.26025727	1.18E-17	Up.Loss	III
CG17684	0	1	0	chr2R	2261115	2263115	FBgn0263780	0.999411634	0.00235901	Up.Loss	III
CG2641	0	4	1	chr3R	7791569	7796569	FBgn0037518	1.298840457	1.97E-08	Up.Loss	III
CG2841	0	1	3	chrX	2365356	2367356	FBgn0003159	0.916067874	0.000374194	Up.Loss	III
CG2909	0	4	4	chrX	10323964	10328964	FBgn0030189	1.209599511	2.70E-05	Up.Loss	III
CG30015	0	5	0	chr2R	10873771	10875771	FBgn0050015	0.645704055	0.00562794	Up.Loss	III
CG3061	0	1	9	chr3R	14029871	14034871	FBgn0038195	0.467205687	0.035086399	Up.Loss	III
CG3077	0	1	1	chr2L	2764665	2766665	FBgn0031457	1.450965876	6.83E-12	Up.Loss	III
CG31469	0	3	0	chr3R	13708939	13710939	FBgn0051469	2.482289026	2.61E-06	Up.Loss	III
CG31549	0	1	4	chr3R	5629692	5634692	FBgn0051549	1.232188166	7.13E-10	Up.Loss	III
CG32037	0	2	0	chr3L	9491215	9493215	FBgn0052037	2.274426711	0.00267246	Up.Loss	III
CG32039	0	2	6	chr3L	9356499	9361499	FBgn0052039	1.315370596	1.66E-06	Up.Loss	III
CG32196	0	2	0	chr3L	18460024	18462024	FBgn0052196	3.131280335	0.000507928	Up.Loss	III
CG32625	0	1	2	chrX	13755826	13757826	FBgn0052625	3.40433452	5.68E-06	Up.Loss	III
CG33509	0	1	0	chr2L	21085506	21087506	FBgn0053509	2.084623006	0.031778782	Up.Loss	III
CG34056	0	1	5	chr3L	893451	898451	FBgn0054056	0.848443605	1.64E-05	Up.Loss	III
CG34417	0	4	4	chrX	6538271	6543271	FBgn0085446	1.679050388	0.002162173	Up.Loss	III
CG34445	0	3	1	chr2R	22647478	22649478	FBgn0085474	2.875977255	1.13E-07	Up.Loss	III
CG34446	0	5	1	chr2R	22646807	22648807	FBgn0085475	4.009192011	0.000119268	Up.Loss	III
CG4115	0	1	2	chr3R	12357508	12362508	FBgn0038017	2.146039448	4.57E-07	Up.Loss	III
CG42266	0	1	1	chr2L	16339368	16341368	FBgn0259151	1.708696871	0.015369187	Up.Loss	III
CG42327	0	2	2	chr3R	11653649	11658649	FBgn0259227	0.690864596	0.039790017	Up.Loss	III
CG42346	0	2	7	chrX	22829899	22834899	FBgn0259677	1.767402333	0.015850816	Up.Loss	III
CG42492	0	1	0	chrX	5647487	5649487	FBgn0259994	7.535553392	3.68E-37	Up.Loss	III
CG42684	0	7	0	chrX	17707644	17712644	FBgn0261570	0.738174955	0.009120741	Up.Loss	III
CG4302	0	6	0	chr2R	21213972	21215972	FBgn0027073	2.40966279	0.00994688	Up.Loss	III
CG43293	0	2	5	chr3L	6182689	6187689	FBgn0262985	2.696498183	2.05E-06	Up.Loss	III
CG4364	0	1	0	chr2L	9710271	9712271	FBgn0032138	0.74848238	3.38E-05	Up.Loss	III
CG5191	0	2	3	chr3R	20558365	20563365	FBgn0038803	1.229052083	0.000311597	Up.Loss	III
CG5254	0	3	6	chrX	747847	752847	FBgn0040383	1.867961161	1.68E-10	Up.Loss	III
CG5273	0	1	6	chrX	757094	762094	FBgn0040382	1.538728887	1.14E-17	Up.Loss	III
CG5323	0	3	0	chr2R	18612560	18617560	FBgn0034362	0.463740611	0.045341965	Up.Loss	III
CG5326	0	2	2	chr3R	22538919	22540919	FBgn0038983	0.459728708	0.034243448	Up.Loss	III
CG5391	0	6	0	chr3R	22333150	22335150	FBgn0038943	1.583805143	0.000362582	Up.Loss	III
CG5535	0	1	2	chr3L	17855794	17857794	FBgn0036764	2.439296935	1.32E-22	Up.Loss	III
CG5783	0	3	5	chr2L	18153543	18158543	FBgn0032670	3.621536812	0.01211651	Up.Loss	III
CG5986	0	3	5	chr3R	24045290	24050290	FBgn0043455	1.428747653	1.79E-12	Up.Loss	III
CG6293	0	1	3	chr3R	10310613	10312613	FBgn0037807	6.042254934	1.97E-44	Up.Loss	III
CG6330	0	2	0	chr3R	26957491	26959491	FBgn0039464	4.462959621	6.70E-50	Up.Loss	III
CG6767	0	1	1	chr3L	9695700	9697700	FBgn0036030	0.437203795	0.028408927	Up.Loss	III
CG7294	0	2	0	chr2L	10688271	10690271	FBgn0032284	2.956724511	6.62E-22	Up.Loss	III
CG7296	0	5	0	chr2L	10686066	10688066	FBgn0032283	2.375471388	1.08E-06	Up.Loss	III
CG7632	0	1	5	chr3L	21302197	21307197	FBgn0037071	0.726689527	0.004575835	Up.Loss	III
CG7737	0	1	4	chr2R	11220371	11225371	FBgn0033584	1.422166934	0.024643841	Up.Loss	III
CG7860	0	3	0	chrX	15566493	15571493	FBgn0030653	0.837112731	0.000157023	Up.Loss	III
CG8026	0	2	0	chr2R	9191096	9193096	FBgn0033391	0.899787533	3.50E-05	Up.Loss	III
CG8066	0	2	2	chr3R	14567847	14569847	FBgn0038243	1.207652931	0.032180675	Up.Loss	III
CG8188	0	1	0	chrX	17702024	17704024	FBgn0030863	0.640095021	0.001115687	Up.Loss	III
CG8303	0	1	4	chr2R	16603373	16605373	FBgn0034143	2.019300387	1.06E-08	Up.Loss	III
CG8369	0	1	3	chr3R	8819508	8824508	FBgn0040532	2.861116235	8.50E-06	Up.Loss	III
CG8485	0	1	1	chr2R	14238703	14240703	FBgn0033915	0.472610458	0.034990643	Up.Loss	III
CG8800	0	1	6	chr2R	9395206	9397206	FBgn0033408	2.495063555	0.001250742	Up.Loss	III
CG9259	0	6	0	chr2L	21086875	21091875	FBgn0032913	5.415542226	3.43E-05	Up.Loss	III
CG9328	0	2	0	chr2L	20795215	20800215	FBgn0032886	0.815668692	2.36E-05	Up.Loss	III
CG9391	0	2	2	chr3L	21267335	21269335	FBgn0037063	1.222266303	5.25E-09	Up.Loss	III
CG9436	0	6	0	chr2R	6757903	6759903	FBgn0033101	0.663873935	0.001579819	Up.Loss	III
CG9485	0	4	2	chr2R	21309899	21314899	FBgn0034618	1.039238729	0.000446477	Up.Loss	III
Cad96Cb	0	1	3	chr3R	25231321	25233321	FBgn0039294	1.297632713	2.66E-05	Up.Loss	III
ClC-b	0	1	2	chr2R	12569568	12574568	FBgn0033755	0.446402553	0.035033923	Up.Loss	III
Cpr78Ca	0	2	4	chr3L	21291800	21293800	FBgn0037067	2.328983575	0.038493734	Up.Loss	III
Cyp12a5	0	2	5	chr3R	19130148	19135148	FBgn0038680	1.56755732	0.035297399	Up.Loss	III
D2hgdh	0	6	0	chrX	2138989	2143989	FBgn0023507	1.3162743	7.89E-08	Up.Loss	III
DCTN5-p25	0	1	6	chr2L	15003233	15008233	FBgn0040228	0.763465846	0.002808457	Up.Loss	III
DNAlig4	0	2	0	chrX	13666811	13668811	FBgn0030506	0.742117406	0.003634092	Up.Loss	III
Dgkepsilon	0	1	3	chr2R	12755046	12760046	FBgn0020930	0.664309805	0.002802707	Up.Loss	III
Dlc90F	0	1	6	chr3R	18296729	18301729	FBgn0024432	1.073650968	2.61E-09	Up.Loss	III
Drep2	0	4	3	chr2R	9289356	9294356	FBgn0028408	2.594554001	9.59E-14	Up.Loss	III
Ets21C	0	3	0	chr2L	551923	553923	FBgn0005660	4.174429595	3.43E-29	Up.Loss	III
FASN2	0	7	1	chr2L	3041447	3046447	FBgn0042627	3.92965222	1.09E-06	Up.Loss	III
Fas2	0	2	0	chrX	4205093	4207093	FBgn0000635	0.509499072	0.016065715	Up.Loss	III
GEFmeso	0	1	0	chr2R	18610777	18612777	FBgn0050115	1.843303994	3.94E-06	Up.Loss	III
GILT1	0	3	0	chr3R	13400862	13402862	FBgn0038149	0.688158566	0.000172177	Up.Loss	III
Gie	0	1	5	chr3R	8124105	8129105	FBgn0037551	1.014840344	6.67E-08	Up.Loss	III
Gmap	0	2	0	chrX	15484422	15489422	FBgn0027287	0.59570928	0.004411989	Up.Loss	III
Gpo1	0	4	1	chr2R	15861755	15863755	FBgn0022160	1.20457744	0.000656164	Up.Loss	III
GstE3	0	1	6	chr2R	18398213	18403213	FBgn0063497	1.733465167	0.000388889	Up.Loss	III
Gyc89Da	0	1	4	chr3R	16470101	16475101	FBgn0038435	2.832746635	3.29E-07	Up.Loss	III
Hmgs	0	7	0	chr2R	16333590	16338590	FBgn0010611	0.970001229	3.26E-07	Up.Loss	III
Hrs	0	1	0	chr2L	2737486	2742486	FBgn0031450	0.453117029	0.037802449	Up.Loss	III
IRSp53	0	1	4	chr3L	11133549	11138549	FBgn0052082	1.682130874	7.49E-13	Up.Loss	III
Ilp6	0	1	0	chrX	2333658	2335658	FBgn0044047	1.59702804	0.008247631	Up.Loss	III
Ilp8	0	4	0	chr3L	17031080	17033080	FBgn0036690	8.549061667	1.61E-55	Up.Loss	III
Inos	0	3	0	chr2R	7457874	7459874	FBgn0025885	1.562851851	1.50E-18	Up.Loss	III
Ir7f	0	4	0	chrX	7883026	7885026	FBgn0259188	2.817697873	0.042595175	Up.Loss	III
Ire1	0	2	3	chr3R	19860291	19862291	FBgn0261984	0.717160547	0.000538025	Up.Loss	III
Klp68D	0	1	8	chr3L	11793114	11798114	FBgn0004381	1.941680958	8.60E-09	Up.Loss	III
LPCAT	0	1	0	chrX	9578987	9580987	FBgn0052699	0.699446231	0.000513375	Up.Loss	III
MFS3	0	5	1	chr2L	1140701	1145701	FBgn0031307	1.718675859	8.47E-23	Up.Loss	III
Mdh2	0	1	2	chr3R	18223896	18228896	FBgn0262559	0.551627643	0.005499303	Up.Loss	III
Mul1	0	3	0	chr3L	4018957	4023957	FBgn0035483	1.116376144	0.005516094	Up.Loss	III
NijC	0	5	5	chr3R	12692629	12697629	FBgn0038079	2.316729678	5.36E-06	Up.Loss	III
Nmda1	0	1	3	chr2R	12879230	12881230	FBgn0013305	1.078062378	2.15E-09	Up.Loss	III
PIG-N	0	3	1	chr2R	10065514	10067514	FBgn0033479	0.658061505	0.049989008	Up.Loss	III
Past1	0	5	3	chr3R	12694822	12699822	FBgn0016693	1.007204537	1.24E-07	Up.Loss	III
Pcyt1	0	2	4	chr3L	1543592	1548592	FBgn0041342	0.98531294	1.84E-07	Up.Loss	III
Pcyt2	0	2	6	chr3L	1550993	1555993	FBgn0035231	1.56340976	0.001779723	Up.Loss	III
Pect	0	1	4	chr2L	13201262	13206262	FBgn0032482	1.019984594	1.81E-07	Up.Loss	III
Peritrophin-A	0	1	0	chrX	20242147	20247147	FBgn0022770	2.137270729	8.80E-12	Up.Loss	III
Pgd	0	3	0	chrX	2142636	2147636	FBgn0004654	0.716181464	0.000222989	Up.Loss	III
Phk-3	0	8	0	chr2R	24972207	24974207	FBgn0035089	1.852704926	2.88E-05	Up.Loss	III
Ptth	0	2	1	chr2L	575896	577896	FBgn0013323	3.412323386	0.037763571	Up.Loss	III
Pvf1	0	3	0	chrX	18830182	18835182	FBgn0030964	3.497231798	1.20E-46	Up.Loss	III
Pvr	0	3	1	chr2L	8238878	8240878	FBgn0032006	1.365199246	1.10E-07	Up.Loss	III
Qtzl	0	2	0	chr2L	11993240	11998240	FBgn0051864	0.965663167	0.0296734	Up.Loss	III
Rab6	0	1	2	chr2L	12108116	12110116	FBgn0015797	0.738721586	0.000132822	Up.Loss	III
RabX6	0	1	3	chr3L	688017	693017	FBgn0035155	0.988169937	0.002226757	Up.Loss	III
Ret	0	4	0	chr2L	21197762	21199762	FBgn0011829	3.649189781	3.78E-15	Up.Loss	III
RhoL	0	3	0	chr3R	9501581	9503581	FBgn0014380	0.98094081	7.35E-05	Up.Loss	III
SCAP	0	3	3	chr2R	6035388	6037388	FBgn0033052	0.713552663	0.000261589	Up.Loss	III
Slc45-1	0	2	3	chr3L	9207853	9209853	FBgn0035968	1.69866931	0.007234354	Up.Loss	III
Socs36E	0	3	0	chr2L	18151417	18153417	FBgn0041184	1.244604614	8.18E-10	Up.Loss	III
Sp212	0	1	2	chr3R	14223155	14225155	FBgn0053329	4.561859554	7.22E-14	Up.Loss	III
Stam	0	1	4	chr2L	10856036	10861036	FBgn0027363	0.535431425	0.008937944	Up.Loss	III
Strica	0	2	1	chr2R	6022144	6024144	FBgn0033051	0.637596152	0.037735085	Up.Loss	III
Syn1	0	3	0	chr3L	21769534	21771534	FBgn0037130	1.212013536	0.008753132	Up.Loss	III
Synj	0	1	5	chr2R	22077676	22082676	FBgn0034691	0.526276114	0.021939029	Up.Loss	III
Tektin-C	0	3	0	chr3L	5795543	5797543	FBgn0035638	2.06242595	8.60E-09	Up.Loss	III
Tep2	0	3	0	chr2L	7700601	7702601	FBgn0041182	1.461157166	5.87E-08	Up.Loss	III
Tep3	0	4	1	chr2L	7700305	7705305	FBgn0041181	1.724001655	1.70E-15	Up.Loss	III
Tep4	0	5	0	chr2L	19546007	19551007	FBgn0041180	0.730277223	0.028966003	Up.Loss	III
Tg	0	1	7	chr2L	8008905	8013905	FBgn0031975	2.60995154	0.002230468	Up.Loss	III
Tig	0	3	1	chr2L	6422310	6424310	FBgn0011722	3.941057843	2.05E-10	Up.Loss	III
Tm1	0	1	0	chr3R	15278871	15283871	FBgn0003721	0.813317121	5.62E-06	Up.Loss	III
Tsp42Ee	0	2	2	chr2R	7009754	7014754	FBgn0029506	0.97973684	1.32E-08	Up.Loss	III
Tsp42Ef	0	1	6	chr2R	7022510	7027510	FBgn0033127	1.905048701	1.43E-26	Up.Loss	III
Tsp42Eg	0	4	7	chr2R	7026411	7031411	FBgn0033128	2.564731193	0.026056282	Up.Loss	III
Tspo	0	5	0	chr2L	557112	562112	FBgn0031263	1.173984554	9.11E-05	Up.Loss	III
VhaAC45	0	1	3	chr2R	9205061	9210061	FBgn0262515	0.586041268	0.002912962	Up.Loss	III
Vti1a	0	1	0	chr3L	691919	693919	FBgn0260862	0.718213542	0.043169094	Up.Loss	III
ZnT41F	0	1	3	chr2R	5781858	5783858	FBgn0025693	0.987683728	0.00282967	Up.Loss	III
agt	0	1	0	chr3R	6659100	6661100	FBgn0024912	1.318599686	2.39E-06	Up.Loss	III
alpha-Est3	0	3	2	chr3R	7540631	7542631	FBgn0015571	0.772119096	0.002302071	Up.Loss	III
beg	0	1	4	chr3L	17033168	17038168	FBgn0036691	1.134875924	5.60E-07	Up.Loss	III
blp	0	3	0	chr3R	15931347	15936347	FBgn0038387	0.59394696	0.011874509	Up.Loss	III
by	0	1	0	chr3R	9532011	9534011	FBgn0000244	0.894876943	0.002903965	Up.Loss	III
c11.1	0	1	0	chrX	9282117	9284117	FBgn0040236	0.815443636	5.81E-05	Up.Loss	III
chinmo	0	1	2	chr2L	1648758	1653758	FBgn0086758	2.766870342	3.06E-05	Up.Loss	III
chn	0	3	0	chr2R	15112736	15117736	FBgn0015371	0.523875526	0.033109463	Up.Loss	III
cold	0	1	6	chr2L	571791	576791	FBgn0031268	0.50718148	0.012929257	Up.Loss	III
daw	0	7	0	chr2L	2802761	2807761	FBgn0031461	3.375048455	0.003683504	Up.Loss	III
esg	0	9	0	chr2L	15331366	15336366	FBgn0001981	0.545841574	0.022144987	Up.Loss	III
fal	0	1	1	chr3L	19292064	19297064	FBgn0028380	1.365343652	2.69E-10	Up.Loss	III
grass	0	6	7	chr3R	27155448	27160448	FBgn0039494	1.44557441	3.24E-10	Up.Loss	III
isoQC	0	1	3	chr3L	20471966	20476966	FBgn0036999	0.914246999	0.000368267	Up.Loss	III
kibra	0	2	2	chr3R	14723261	14725261	FBgn0262127	2.001468895	9.06E-22	Up.Loss	III
l(3)02640	0	5	6	chr3L	1332389	1337389	FBgn0010786	0.642604238	0.004117195	Up.Loss	III
lace	0	1	8	chr2L	15496627	15501627	FBgn0002524	0.563586258	0.005303156	Up.Loss	III
lz	0	2	1	chrX	9282149	9287149	FBgn0002576	4.563849407	1.09E-12	Up.Loss	III
mab-21	0	3	0	chrX	6012181	6014181	FBgn0029003	0.460131001	0.034834011	Up.Loss	III
mthl3	0	2	0	chr2R	17451598	17453598	FBgn0028956	0.486946453	0.018284983	Up.Loss	III
nAChRbeta3	0	3	0	chr2L	542629	547629	FBgn0031261	3.146365152	4.94E-29	Up.Loss	III
nsr	0	3	4	chr2R	22648056	22653056	FBgn0034740	2.298535503	0.002641502	Up.Loss	III
path	0	1	0	chr3L	9504328	9506328	FBgn0036007	2.743180447	1.30E-11	Up.Loss	III
pigs	0	8	0	chrX	6597562	6602562	FBgn0029881	1.587645925	0.000421569	Up.Loss	III
ppk13	0	3	0	chr2L	21087751	21089751	FBgn0053508	2.356374583	0.001151092	Up.Loss	III
rdgB	0	1	0	chrX	13760252	13765252	FBgn0003218	1.040353747	3.58E-06	Up.Loss	III
ref(2)P	0	1	8	chr2L	19539968	19544968	FBgn0003231	0.75290793	8.46E-05	Up.Loss	III
rempA	0	3	0	chr2L	559310	561310	FBgn0260933	1.635643271	4.18E-12	Up.Loss	III
ric8a	0	2	3	chrX	9253668	9258668	FBgn0028292	0.935339935	0.000206337	Up.Loss	III
scaf	0	2	0	chr2R	5690723	5692723	FBgn0033033	2.650645671	2.49E-15	Up.Loss	III
sn	0	4	0	chrX	7961524	7966524	FBgn0003447	0.850827988	2.94E-06	Up.Loss	III
sowah	0	4	0	chr3L	12571542	12573542	FBgn0036302	0.58356949	0.004950367	Up.Loss	III
spn-E	0	3	5	chr3R	15834919	15839919	FBgn0003483	0.872859374	0.000722771	Up.Loss	III
spz5	0	1	2	chr3L	2891166	2893166	FBgn0035379	1.487750854	0.00011539	Up.Loss	III
tsh	0	8	0	chr2L	21826093	21831093	FBgn0003866	0.608700508	0.001751452	Up.Loss	III
upd3	0	3	0	chrX	18274733	18279733	FBgn0053542	4.430058708	2.29E-27	Up.Loss	III
viaf	0	1	2	chr3L	11992179	11994179	FBgn0036237	1.29793429	4.49E-13	Up.Loss	III
vir-1	0	2	1	chr2L	12422439	12424439	FBgn0043841	2.784710402	1.89E-06	Up.Loss	III
wrapper	0	2	7	chr2R	22377137	22382137	FBgn0025878	2.180033539	0.001188866	Up.Loss	III
yellow-b	0	2	6	chr2L	16751836	16756836	FBgn0032601	3.541257337	1.37E-23	Up.Loss	III
yellow-c	0	3	8	chr2L	15032894	15037894	FBgn0041713	2.351705272	6.18E-13	Up.Loss	III
Ag5r	5	0	0	chrX	14785551	14787551	FBgn0015010	-2.156218046	0.018800091	Down.Gain	II
Ance	3	0	4	chr2L	13903145	13908145	FBgn0012037	-1.719657497	2.56E-06	Down.Gain	II
Axn	2	0	3	chr3R	30020342	30025342	FBgn0026597	-0.683480965	0.000289463	Down.Gain	II
B4	1	0	0	chr2L	13548328	13550328	FBgn0023407	-0.508175601	0.009651901	Down.Gain	II
Bgb	4	0	1	chr3L	1637211	1642211	FBgn0013753	-0.704485697	0.000264969	Down.Gain	II
CG10082	8	0	0	chr2R	21643677	21648677	FBgn0034644	-0.725061003	0.000630438	Down.Gain	II
CG10147	2	0	2	chr3L	6487424	6489424	FBgn0035702	-0.720801487	0.049475508	Down.Gain	II
CG10936	3	0	0	chr2R	17638138	17640138	FBgn0034253	-1.047117198	0.011030766	Down.Gain	II
CG11263	4	0	3	chr3L	13004317	13009317	FBgn0036330	-1.522180053	0.015766409	Down.Gain	II
CG11438	1	0	5	chr3L	22463119	22468119	FBgn0037164	-1.945597805	7.26E-18	Down.Gain	II
CG11590	3	0	0	chrX	14197678	14202678	FBgn0030545	-0.850335692	5.82E-05	Down.Gain	II
CG11835	1	0	1	chr2L	562819	564819	FBgn0031264	-2.181207694	0.001164323	Down.Gain	II
CG11873	2	0	2	chr3R	29060540	29065540	FBgn0039633	-1.01577274	0.001298084	Down.Gain	II
CG12224	2	0	1	chr3R	11981622	11983622	FBgn0037974	-2.677702665	5.14E-07	Down.Gain	II
CG13001	1	0	0	chrX	16941871	16943871	FBgn0030806	-0.48820605	0.034592821	Down.Gain	II
CG13041	2	0	2	chr3L	16318526	16320526	FBgn0036605	-2.847182701	6.46E-07	Down.Gain	II
CG13258	2	0	3	chr2L	16292025	16294025	FBgn0032582	-4.225646179	7.09E-09	Down.Gain	II
CG13313	2	0	5	chr3L	8956357	8961357	FBgn0035941	-3.472966617	1.10E-06	Down.Gain	II
CG13678	4	0	0	chr3L	8219641	8224641	FBgn0035859	-2.901701809	0.001514289	Down.Gain	II
CG14200	4	0	0	chrX	19493005	19498005	FBgn0031023	-0.432301705	0.043767157	Down.Gain	II
CG14657	1	0	0	chr3R	4820432	4822432	FBgn0037282	-0.421985914	0.049845263	Down.Gain	II
CG14982	3	0	7	chr3L	3940210	3945210	FBgn0035477	-2.982385712	0.006320024	Down.Gain	II
CG15160	3	0	1	chr2L	18588391	18593391	FBgn0032688	-0.544301846	0.009051089	Down.Gain	II
CG15282	1	0	3	chr2L	14709971	14714971	FBgn0028855	-2.46806141	7.02E-23	Down.Gain	II
CG15743	1	0	3	chrX	13283207	13288207	FBgn0030465	-0.523970096	0.037266012	Down.Gain	II
CG17167	5	0	0	chrX	23065801	23070801	FBgn0039941	-2.370065865	3.77E-06	Down.Gain	II
CG17470	1	0	5	chr2L	20642244	20644244	FBgn0032869	-2.985827233	9.41E-07	Down.Gain	II
CG1815	3	0	3	chr3R	31666965	31671965	FBgn0039863	-0.674388296	0.000302304	Down.Gain	II
CG1998	2	0	0	chrX	13412074	13414074	FBgn0030485	-0.483094415	0.039203893	Down.Gain	II
CG2162	7	0	0	chr3L	3032696	3037696	FBgn0035388	-0.526772694	0.010980617	Down.Gain	II
CG2663	2	0	0	chr3R	5403135	5405135	FBgn0037323	-5.333863513	3.28E-07	Down.Gain	II
CG30467	3	0	6	chr2R	15535675	15540675	FBgn0050467	-0.766690861	0.016134239	Down.Gain	II
CG31751	2	0	5	chr2L	18674721	18679721	FBgn0086909	-0.605047363	0.013279532	Down.Gain	II
CG32373	3	0	0	chr3L	7648048	7653048	FBgn0052373	-2.542228404	2.22E-13	Down.Gain	II
CG32392	2	0	0	chr3L	6762246	6764246	FBgn0052392	-4.224909945	5.37E-05	Down.Gain	II
CG32447	2	0	0	chr3L	21705365	21707365	FBgn0052447	-2.187252934	3.45E-06	Down.Gain	II
CG3253	1	0	1	chr2R	24111898	24116898	FBgn0041706	-1.325028466	0.017016033	Down.Gain	II
CG34038	2	0	4	chr2R	25165159	25170159	FBgn0054038	-1.783079861	2.31E-07	Down.Gain	II
CG3630	4	0	0	chrX	2159696	2164696	FBgn0023540	-0.506791551	0.03408216	Down.Gain	II
CG42238	2	0	0	chr2L	21051164	21053164	FBgn0250867	-1.070353539	0.001545018	Down.Gain	II
CG42322	3	0	0	chr3R	20737608	20742608	FBgn0259222	-2.713087062	1.17E-06	Down.Gain	II
CG42340	1	0	1	chrX	6523323	6525323	FBgn0259242	-2.561237692	2.19E-17	Down.Gain	II
CG42342	2	0	1	chr3R	16500270	16505270	FBgn0259244	-1.006416648	1.21E-07	Down.Gain	II
CG4238	5	0	3	chr2L	2007359	2012359	FBgn0031384	-2.042060882	1.70E-07	Down.Gain	II
CG42663	5	0	0	chr2R	12702672	12707672	FBgn0261545	-0.71826462	0.000413581	Down.Gain	II
CG42673	1	0	4	chr3L	9544720	9549720	FBgn0261555	-1.148760842	9.37E-11	Down.Gain	II
CG43366	6	0	0	chr2R	5891395	5896395	FBgn0263109	-2.325238048	0.000280022	Down.Gain	II
CG4615	3	0	0	chrX	7101300	7103300	FBgn0029935	-0.635974325	0.01697393	Down.Gain	II
CG5126	1	0	0	chr2L	1183020	1185020	FBgn0031320	-0.560953118	0.015586059	Down.Gain	II
CG5151	2	0	0	chr3L	16163701	16165701	FBgn0036576	-1.454199169	2.41E-13	Down.Gain	II
CG5282	2	0	0	chr3L	20425071	20427071	FBgn0036986	-5.989926051	7.98E-10	Down.Gain	II
CG5639	2	0	3	chr3R	27595130	27597130	FBgn0039527	-2.38130794	0.049521401	Down.Gain	II
CG6231	1	0	0	chr3R	19631718	19633718	FBgn0038720	-1.906786152	1.52E-06	Down.Gain	II
CG6424	1	0	2	chr2R	17718346	17720346	FBgn0028494	-0.961079978	0.025878804	Down.Gain	II
CG6602	1	0	6	chr3L	6069639	6074639	FBgn0035673	-2.033768276	0.003838959	Down.Gain	II
CG6678	5	0	3	chr3R	21884529	21889529	FBgn0038917	-0.741672079	0.001756851	Down.Gain	II
CG7201	3	0	0	chr3L	8294327	8296327	FBgn0035865	-3.698575914	2.94E-13	Down.Gain	II
CG7518	4	0	5	chr3R	12995589	13000589	FBgn0038108	-0.449938849	0.028060134	Down.Gain	II
CG8170	2	0	0	chr2R	9030045	9032045	FBgn0033365	-2.480724643	1.17E-23	Down.Gain	II
CG8420	1	0	7	chr3R	9244149	9249149	FBgn0037664	-1.475880461	0.002737777	Down.Gain	II
CG8563	1	0	6	chr3L	7388242	7393242	FBgn0035777	-1.689576979	0.010484986	Down.Gain	II
CG8568	3	0	0	chrX	17451543	17453543	FBgn0030841	-1.878691682	0.027282521	Down.Gain	II
CG9005	2	0	1	chr2R	11639941	11641941	FBgn0033638	-0.697376109	0.002957818	Down.Gain	II
CG9008	3	0	2	chr2L	13779165	13781165	FBgn0028540	-1.619684349	1.78E-05	Down.Gain	II
CG9578	1	0	6	chrX	20167722	20172722	FBgn0031094	-0.633044481	0.005003339	Down.Gain	II
CR12460	1	0	3	chr3L	24531590	24536590	FBgn0040045	-1.263726245	0.000106963	Down.Gain	II
Cat	1	0	2	chr3L	18820104	18825104	FBgn0000261	-1.06014521	4.97E-08	Down.Gain	II
Cep135	2	0	3	chr3L	15114237	15119237	FBgn0036480	-0.789176859	4.65E-05	Down.Gain	II
Cirl	1	0	5	chr2R	8612222	8617222	FBgn0033313	-0.61145375	0.001141936	Down.Gain	II
Cpr35B	1	0	3	chr2L	14424189	14426189	FBgn0028871	-2.174203028	0.010703013	Down.Gain	II
Cpr49Ah	5	0	0	chr2R	12411462	12416462	FBgn0033731	-1.002819509	0.037026661	Down.Gain	II
Cpr72Ea	2	0	5	chr3L	16360103	16365103	FBgn0036617	-3.072312699	0.022846814	Down.Gain	II
Cyp303a1	3	0	6	chr2L	16291683	16296683	FBgn0001992	-1.675871156	0.015604497	Down.Gain	II
Cyp4d14	1	0	2	chrX	2174315	2176315	FBgn0023541	-1.089221751	0.001817841	Down.Gain	II
E(Pc)	2	0	2	chr2R	11449543	11454543	FBgn0000581	-0.41842144	0.037718598	Down.Gain	II
Eip78C	3	0	2	chr3L	21224109	21229109	FBgn0004865	-2.51383585	0.001155133	Down.Gain	II
Eph	3	0	4	chr4	608184	613184	FBgn0025936	-0.493815917	0.013303717	Down.Gain	II
Fancl	1	0	1	chr3R	10051869	10053869	FBgn0037781	-0.76624702	0.032225443	Down.Gain	II
Fas3	3	0	0	chr2L	18317602	18322602	FBgn0000636	-0.900889222	3.73E-07	Down.Gain	II
GIIIspla2	1	0	3	chrX	8155128	8160128	FBgn0030013	-0.560122959	0.04541704	Down.Gain	II
GLaz	2	0	0	chr2R	13167032	13169032	FBgn0033799	-2.08435543	1.35E-10	Down.Gain	II
GstO3	1	0	2	chr3L	8516385	8521385	FBgn0035904	-0.64730968	0.000836388	Down.Gain	II
GstS1	1	0	0	chr2R	17098501	17100501	FBgn0010226	-1.254162505	3.26E-13	Down.Gain	II
GstT3	1	0	5	chrX	20464955	20469955	FBgn0031117	-1.297010897	0.000222989	Down.Gain	II
Gug	2	0	1	chr3L	8447422	8452422	FBgn0010825	-0.5805106	0.002411468	Down.Gain	II
HDAC1	1	0	3	chr3L	4624234	4629234	FBgn0015805	-0.43855106	0.036832748	Down.Gain	II
Hr3	3	0	0	chr2R	10236348	10238348	FBgn0000448	-4.700993097	0.032511116	Down.Gain	II
Hsp67Ba	1	0	0	chr3L	9378534	9380534	FBgn0001227	-2.405290858	0.000174629	Down.Gain	II
ItgaPS5	4	0	0	chr2R	23554172	23559172	FBgn0034880	-1.509828537	5.08E-05	Down.Gain	II
KrT95D	1	0	2	chr3R	24030827	24032827	FBgn0020647	-0.499489264	0.020643567	Down.Gain	II
LBR	3	0	0	chr2R	21717995	21722995	FBgn0034657	-0.690430715	0.000411869	Down.Gain	II
Lrt	7	0	0	chr2R	20643860	20648860	FBgn0034540	-1.200312636	0.001589916	Down.Gain	II
MED26	1	0	1	chr4	787978	789978	FBgn0039923	-0.457686508	0.028599751	Down.Gain	II
MYPT-75D	3	0	0	chr3L	18623459	18628459	FBgn0036801	-1.75898076	2.31E-05	Down.Gain	II
Mad	1	0	2	chr2L	3158643	3160643	FBgn0011648	-0.448251427	0.03330584	Down.Gain	II
Mp	1	0	1	chr3L	6996343	7001343	FBgn0260660	-1.265981146	8.70E-05	Down.Gain	II
Mst36Fa	1	0	1	chr2L	18675998	18677998	FBgn0086681	-1.95797104	0.005499303	Down.Gain	II
Mtor	3	0	6	chr2R	11850117	11855117	FBgn0013756	-0.712943168	0.007288868	Down.Gain	II
Nep2	2	0	3	chr3R	4730878	4732878	FBgn0027570	-1.302263383	0.000433917	Down.Gain	II
Nhe3	3	0	1	chr2L	6683364	6685364	FBgn0028703	-0.66226382	0.00172957	Down.Gain	II
Non2	3	0	5	chr3L	2764499	2769499	FBgn0035370	-0.700627422	0.000132871	Down.Gain	II
Nplp4	3	0	4	chr2L	2005914	2010914	FBgn0040717	-3.079069988	1.25E-06	Down.Gain	II
Osi24	3	0	2	chr3R	6196311	6201311	FBgn0037409	-2.992959635	1.67E-15	Down.Gain	II
PGRP-LC	2	0	1	chr3L	9336310	9341310	FBgn0035976	-1.044319443	0.000645589	Down.Gain	II
Pal2	3	0	1	chr2R	23685577	23690577	FBgn0262728	-0.987159003	0.024121082	Down.Gain	II
Pde11	1	0	0	chr2L	18589342	18591342	FBgn0085370	-0.714321655	0.000595705	Down.Gain	II
Pde9	1	0	0	chrX	12896327	12898327	FBgn0259171	-1.722795384	0.015241488	Down.Gain	II
Pi3K21B	7	0	0	chr2L	295380	300380	FBgn0020622	-0.467440988	0.025115517	Down.Gain	II
PlexB	1	0	1	chr4	42778	44778	FBgn0025740	-0.539915626	0.039490494	Down.Gain	II
Ptp99A	4	0	0	chr3R	29375146	29380146	FBgn0004369	-0.446005406	0.032892699	Down.Gain	II
RhoU	2	0	2	chrX	10084027	10089027	FBgn0083940	-1.458476163	4.14E-11	Down.Gain	II
SK	5	0	1	chrX	5337736	5342736	FBgn0029761	-6.284205542	5.44E-08	Down.Gain	II
SP2637	2	0	1	chr2R	18657222	18659222	FBgn0034371	-0.820361883	0.000333369	Down.Gain	II
SPE	4	0	4	chr3R	23683755	23688755	FBgn0039102	-4.356914384	8.26E-17	Down.Gain	II
SelD	2	0	0	chr2R	14269658	14271658	FBgn0261270	-0.551071091	0.006158459	Down.Gain	II
Slip1	7	0	1	chr4	661121	666121	FBgn0024728	-0.447131168	0.036898324	Down.Gain	II
Spn100A	2	0	6	chr3R	30688142	30693142	FBgn0039795	-6.053315979	1.45E-06	Down.Gain	II
SppL	2	0	3	chr3R	25879484	25884484	FBgn0039381	-0.74545101	8.71E-05	Down.Gain	II
Stt3A	1	0	1	chrX	21052937	21054937	FBgn0031149	-0.432950233	0.037508577	Down.Gain	II
Su(var)3-7	2	0	4	chr3R	13261864	13266864	FBgn0003598	-0.485609963	0.02064175	Down.Gain	II
Syp	2	0	9	chr3R	20754229	20759229	FBgn0038826	-0.977624382	0.008227212	Down.Gain	II
Tmhs	4	0	6	chr3L	1883157	1888157	FBgn0262624	-1.813262814	7.76E-05	Down.Gain	II
Toll-7	5	0	0	chr2R	19824078	19829078	FBgn0034476	-0.966697753	4.40E-08	Down.Gain	II
Tsp68C	4	0	8	chr3L	13841156	13846156	FBgn0043550	-5.054988609	0.00562794	Down.Gain	II
Tsp97E	3	0	1	chr3R	26963817	26965817	FBgn0039465	-0.613602247	0.004347844	Down.Gain	II
Wwox	2	0	0	chr2L	8003286	8005286	FBgn0031972	-0.510406423	0.032835066	Down.Gain	II
ZnT49B	3	0	4	chr2R	12650305	12655305	FBgn0033762	-0.461774452	0.035493114	Down.Gain	II
amd	1	0	3	chr2L	19107654	19112654	FBgn0000075	-1.168281298	1.83E-05	Down.Gain	II
asp	2	0	4	chr3R	24751349	24756349	FBgn0000140	-0.520823964	0.036856358	Down.Gain	II
beat-IIb	3	0	0	chr3R	17264049	17266049	FBgn0038494	-2.229414545	0.002373083	Down.Gain	II
beta-Man	4	0	0	chr3R	4194706	4199706	FBgn0037215	-1.147922842	2.78E-10	Down.Gain	II
betaTub60D	10	0	0	chr2R	24303381	24308381	FBgn0003888	-0.811564025	0.025252546	Down.Gain	II
betaTub97EF	4	0	0	chr3R	27987384	27989384	FBgn0003890	-1.743315349	0.000445787	Down.Gain	II
bs	4	0	0	chr2R	24340361	24345361	FBgn0004101	-2.255804954	1.77E-35	Down.Gain	II
caps	1	0	4	chr3L	13226192	13231192	FBgn0023095	-0.720797051	0.000210434	Down.Gain	II
chrb	1	0	3	chr3L	11485050	11490050	FBgn0036165	-1.510239261	0.000634203	Down.Gain	II
cmb	3	0	4	chr3L	13440094	13445094	FBgn0036365	-0.460999589	0.041892253	Down.Gain	II
corn	3	0	0	chr3L	7156073	7158073	FBgn0259173	-0.768240894	0.000153246	Down.Gain	II
dac	1	0	2	chr2L	16484998	16486998	FBgn0005677	-2.517609276	5.07E-34	Down.Gain	II
dsx	2	0	0	chr3R	7966408	7968408	FBgn0000504	-1.753893062	9.69E-07	Down.Gain	II
eEF1alpha2	2	0	6	chr3R	31735968	31740968	FBgn0000557	-1.831479828	0.012058701	Down.Gain	II
east	4	0	0	chrX	2008360	2013360	FBgn0261954	-0.554843535	0.033485412	Down.Gain	II
ed	1	0	3	chr2L	4028877	4033877	FBgn0000547	-0.785043228	0.000407175	Down.Gain	II
edl	4	0	0	chr2R	18672536	18674536	FBgn0023214	-0.991061582	0.000275351	Down.Gain	II
gro	2	0	4	chr3R	26039236	26044236	FBgn0001139	-0.409414345	0.049557351	Down.Gain	II
gukh	3	0	3	chr3R	18981525	18986525	FBgn0026239	-0.818072148	0.000521863	Down.Gain	II
hpRNA:CR32205	3	0	0	chr3L	19423183	19425183	FBgn0052205	-1.15907329	0.001336043	Down.Gain	II
kirre	2	0	2	chrX	2737884	2742884	FBgn0028369	-2.019270891	2.05E-05	Down.Gain	II
kuk	2	0	3	chr3R	17077744	17082744	FBgn0038476	-0.730351932	6.70E-05	Down.Gain	II
mim	1	0	0	chr2R	6970637	6972637	FBgn0053558	-1.077123941	8.00E-06	Down.Gain	II
miple1	3	0	6	chr3L	264799	269799	FBgn0027111	-0.830106275	1.78E-05	Down.Gain	II
mnb	1	0	0	chrX	17886222	17888222	FBgn0259168	-0.519062928	0.045768461	Down.Gain	II
msi	3	0	0	chr3R	25513618	25518618	FBgn0011666	-0.765576962	0.035033923	Down.Gain	II
mub	4	0	1	chr3L	21842288	21847288	FBgn0262737	-0.784504493	1.14E-05	Down.Gain	II
pain	2	0	0	chr2R	24927275	24929275	FBgn0060296	-0.867666547	0.005534661	Down.Gain	II
pbl	2	0	4	chr3L	7910954	7912954	FBgn0003041	-0.822234253	9.65E-06	Down.Gain	II
pdm3	1	0	5	chr2R	8324990	8329990	FBgn0261588	-3.763892452	9.45E-47	Down.Gain	II
phyl	2	0	0	chr2R	14431337	14433337	FBgn0013725	-2.720908557	0.02804706	Down.Gain	II
pio	6	0	0	chr2R	24578745	24583745	FBgn0020521	-0.464464506	0.018162992	Down.Gain	II
pnt	2	0	1	chr3R	23345167	23347167	FBgn0003118	-0.948881957	1.04E-06	Down.Gain	II
pon	2	0	7	chrX	4633818	4638818	FBgn0025739	-0.584549473	0.004600662	Down.Gain	II
pont	1	0	3	chr3R	10259623	10264623	FBgn0040078	-0.456479151	0.034592821	Down.Gain	II
pug	1	0	5	chr3R	10694034	10699034	FBgn0020385	-1.115557896	1.82E-07	Down.Gain	II
rut	3	0	0	chrX	14825073	14827073	FBgn0003301	-1.5835712	1.17E-07	Down.Gain	II
sm	1	0	2	chr2R	19630508	19632508	FBgn0003435	-3.17476469	0.008170309	Down.Gain	II
spel1	3	0	2	chr2L	14359569	14364569	FBgn0015546	-0.4814928	0.028007291	Down.Gain	II
stl	1	0	7	chr2R	22805360	22810360	FBgn0086408	-5.751113701	8.25E-12	Down.Gain	II
stx	1	0	0	chrX	10743943	10745943	FBgn0052676	-0.675402068	0.00060626	Down.Gain	II
tok	2	0	2	chr3R	24717197	24722197	FBgn0004885	-0.757150201	2.88E-05	Down.Gain	II
Aladin	0	3	0	chrX	9270913	9275913	FBgn0030122	-0.458535726	0.035368441	Down.Loss	IV
Amph	0	3	5	chr2R	12591104	12596104	FBgn0027356	-0.62078246	0.00386424	Down.Loss	IV
B-H2	0	3	2	chrX	17312081	17317081	FBgn0004854	-1.034209544	0.026883332	Down.Loss	IV
Bre1	0	2	0	chr3L	5793192	5795192	FBgn0086694	-0.610991829	0.001719549	Down.Loss	IV
Bub3	0	1	0	chr3R	29674421	29676421	FBgn0025457	-0.730775464	0.000156536	Down.Loss	IV
CDase	0	3	5	chr3R	30457021	30462021	FBgn0039774	-1.25023979	2.15E-09	Down.Loss	IV
CG10359	0	5	4	chr3L	3609692	3614692	FBgn0035452	-1.790491767	7.64E-22	Down.Loss	IV
CG10657	0	3	0	chr3L	12496216	12498216	FBgn0036289	-1.807914259	1.84E-10	Down.Loss	IV
CG10663	0	4	0	chr3L	12484035	12486035	FBgn0036287	-1.569973676	0.023305391	Down.Loss	IV
CG12481	0	5	0	chrX	14184753	14189753	FBgn0030542	-6.351292029	2.58E-15	Down.Loss	IV
CG1273	0	4	6	chr3L	4261219	4266219	FBgn0035522	-4.502123636	1.40E-05	Down.Loss	IV
CG13004	0	3	0	chrX	16834520	16836520	FBgn0030797	-0.569531778	0.025746792	Down.Loss	IV
CG13045	0	3	0	chr3L	16289950	16291950	FBgn0036596	-4.967726086	2.25E-09	Down.Loss	IV
CG13046	0	1	2	chr3L	16287422	16289422	FBgn0036595	-1.552689807	0.005622397	Down.Loss	IV
CG13919	0	1	2	chr3L	1642967	1647967	FBgn0035248	-0.88123315	0.020108437	Down.Loss	IV
CG14395	0	1	6	chr3R	12660331	12665331	FBgn0038073	-3.252760575	0.000674138	Down.Loss	IV
CG14915	0	4	0	chr2L	11068527	11073527	FBgn0032335	-3.296605676	0.003803156	Down.Loss	IV
CG14965	0	1	0	chr3L	3191491	3193491	FBgn0035414	-0.605410537	0.014734231	Down.Loss	IV
CG14997	0	3	2	chr3L	4237673	4242673	FBgn0035515	-0.799544822	3.92E-05	Down.Loss	IV
CG16791	0	1	2	chr3R	21348601	21350601	FBgn0038881	-0.530522176	0.006711228	Down.Loss	IV
CG17323	0	2	5	chr2L	18821048	18826048	FBgn0032713	-2.288622684	3.09E-21	Down.Loss	IV
CG17977	0	1	0	chr2R	8066655	8068655	FBgn0040778	-0.621127386	0.034437717	Down.Loss	IV
CG1965	0	4	5	chr3R	7064901	7069901	FBgn0037466	-0.560644422	0.007237048	Down.Loss	IV
CG2211	0	4	4	chr3L	1334359	1336359	FBgn0035211	-0.627822842	0.027121328	Down.Loss	IV
CG2556	0	7	1	chrX	12494688	12499688	FBgn0030396	-1.388679963	0.000469477	Down.Loss	IV
CG2604	0	4	0	chr3R	5222365	5224365	FBgn0037298	-0.727631332	0.000220463	Down.Loss	IV
CG2852	0	5	0	chr2R	22645344	22647344	FBgn0034753	-1.412968432	1.05E-16	Down.Loss	IV
CG30016	0	3	0	chr2R	10874392	10876392	FBgn0050016	-1.707218608	0.004712824	Down.Loss	IV
CG30020	0	1	4	chr2R	10884310	10889310	FBgn0050020	-0.449370963	0.035086399	Down.Loss	IV
CG31029	0	1	3	chr3R	30131395	30133395	FBgn0051029	-6.451659652	9.41E-10	Down.Loss	IV
CG31157	0	2	3	chr3R	13045231	13050231	FBgn0051157	-9.299366077	5.24E-23	Down.Loss	IV
CG31211	0	4	2	chr3R	11947180	11952180	FBgn0051211	-0.802967141	1.35E-05	Down.Loss	IV
CG31368	0	2	3	chr3R	11880290	11885290	FBgn0051368	-0.530229325	0.012457905	Down.Loss	IV
CG31475	0	1	5	chr3R	19178159	19183159	FBgn0051475	-1.800409954	2.09E-17	Down.Loss	IV
CG32091	0	2	4	chr3L	11628892	11633892	FBgn0052091	-0.790184012	0.00056818	Down.Loss	IV
CG32214	0	1	7	chr3L	19464846	19469846	FBgn0052214	-5.463883647	0.004279465	Down.Loss	IV
CG33090	0	2	9	chr2L	14331658	14336658	FBgn0028916	-0.537175967	0.024380241	Down.Loss	IV
CG33116	0	4	5	chr2L	19530979	19535979	FBgn0053116	-0.865365829	1.47E-05	Down.Loss	IV
CG33181	0	3	0	chrX	8486848	8491848	FBgn0053181	-0.780321671	0.005720542	Down.Loss	IV
CG33253	0	1	4	chrX	19180921	19185921	FBgn0030992	-1.995494821	0.039686568	Down.Loss	IV
CG3328	0	4	3	chr2R	24159989	24164989	FBgn0034985	-0.655774946	0.000571894	Down.Loss	IV
CG3355	0	2	7	chr2L	4648903	4653903	FBgn0031619	-2.249081274	0.00650562	Down.Loss	IV
CG3376	0	10	0	chr2R	24255513	24260513	FBgn0034997	-1.092911428	1.47E-08	Down.Loss	IV
CG34120	0	4	2	chrX	21121134	21126134	FBgn0083956	-1.028993153	1.28E-05	Down.Loss	IV
CG34193	0	6	0	chr2R	17506495	17511495	FBgn0085222	-2.197165366	0.001675357	Down.Loss	IV
CG3711	0	2	0	chrX	926582	928582	FBgn0040344	-0.535239199	0.007130365	Down.Loss	IV
CG3823	0	1	1	chrX	6301475	6306475	FBgn0029863	-3.422018196	4.47E-08	Down.Loss	IV
CG3939	0	5	0	chrX	3172518	3177518	FBgn0040396	-0.458381799	0.038637092	Down.Loss	IV
CG42260	0	2	0	chr2R	22797289	22799289	FBgn0259145	-3.499606108	0.008227212	Down.Loss	IV
CG42668	0	2	1	chr3R	20306844	20311844	FBgn0261550	-0.582541206	0.003609882	Down.Loss	IV
CG42699	0	1	8	chrX	5762053	5767053	FBgn0261610	-0.917998282	9.57E-06	Down.Loss	IV
CG4607	0	6	0	chrX	7066913	7071913	FBgn0029932	-4.549863236	1.98E-14	Down.Loss	IV
CG4678	0	1	5	chrX	16693631	16698631	FBgn0030778	-2.089586753	0.00683858	Down.Loss	IV
CG4928	0	7	0	chrX	16910680	16915680	FBgn0027556	-1.918292288	0.001269012	Down.Loss	IV
CG5466	0	2	5	chr3R	20615383	20620383	FBgn0038815	-0.581585213	0.005545565	Down.Loss	IV
CG7358	0	2	1	chrX	18892636	18894636	FBgn0030974	-0.56098854	0.003944312	Down.Loss	IV
CG7408	0	2	3	chr3L	17876596	17881596	FBgn0036765	-0.702848165	0.041134885	Down.Loss	IV
CG7946	0	2	1	chr3R	30050014	30055014	FBgn0039743	-0.457710809	0.035033923	Down.Loss	IV
CG7970	0	4	6	chr3L	1650250	1655250	FBgn0035252	-0.498786661	0.025522041	Down.Loss	IV
CR42254	0	2	2	chr2R	14770295	14772295	FBgn0259112	-1.502897896	0.01697393	Down.Loss	IV
Cap-D2	0	3	2	chr3R	29673151	29678151	FBgn0039680	-0.6346545	0.001264971	Down.Loss	IV
Cdk4	0	1	4	chr2R	16576970	16581970	FBgn0016131	-0.46800949	0.031362451	Down.Loss	IV
Cerk	0	2	1	chr3R	5367306	5369306	FBgn0037315	-1.155969924	1.71E-09	Down.Loss	IV
Cpr51A	0	3	2	chr2R	14514211	14516211	FBgn0033942	-3.569692943	9.43E-09	Down.Loss	IV
Cpr67Fa1	0	6	0	chr3L	10887490	10892490	FBgn0036108	-4.117519223	0.008750335	Down.Loss	IV
Cpr67Fa2	0	7	0	chr3L	10889214	10894214	FBgn0036109	-4.192007185	1.36E-05	Down.Loss	IV
CycB3	0	1	2	chr3R	24869816	24871816	FBgn0015625	-0.471933375	0.030617071	Down.Loss	IV
Cyp301a1	0	5	2	chr2R	12563685	12568685	FBgn0033753	-0.921746719	0.003958011	Down.Loss	IV
Ddr	0	2	6	chr2L	6250623	6255623	FBgn0053531	-1.727783228	3.00E-09	Down.Loss	IV
E(spl)malpha-BFM	0	4	8	chr3R	26008393	26013393	FBgn0002732	-1.168891175	0.04407301	Down.Loss	IV
Eaat1	0	3	6	chr2L	9331067	9336067	FBgn0026439	-1.752357536	0.04541704	Down.Loss	IV
EndoB	0	2	1	chr2R	19309665	19311665	FBgn0034433	-0.511825411	0.028816547	Down.Loss	IV
Gs2	0	6	0	chrX	11420332	11425332	FBgn0001145	-2.197931894	5.99E-07	Down.Loss	IV
HIP-R	0	4	0	chrX	3787469	3792469	FBgn0029676	-1.004234552	1.81E-07	Down.Loss	IV
Hel89B	0	2	4	chr3R	15970798	15975798	FBgn0022787	-0.528101577	0.009395886	Down.Loss	IV
Hmt4-20	0	1	0	chrX	655033	657033	FBgn0025639	-0.747901595	4.88E-05	Down.Loss	IV
Hs6st	0	2	0	chr3R	20007512	20009512	FBgn0038755	-0.46697757	0.037266012	Down.Loss	IV
Hsc70-2	0	5	0	chr3R	13042259	13047259	FBgn0001217	-7.303618576	9.52E-24	Down.Loss	IV
Iswi	0	1	4	chr2R	12634171	12639171	FBgn0011604	-0.427421602	0.047891879	Down.Loss	IV
MED25	0	4	0	chr3R	20006447	20011447	FBgn0038760	-0.601920552	0.007480624	Down.Loss	IV
Map205	0	2	0	chr3R	32067441	32069441	FBgn0002645	-1.13578575	0.003014312	Down.Loss	IV
Mcm7	0	4	0	chr3L	8889096	8894096	FBgn0020633	-0.562754756	0.005999833	Down.Loss	IV
NijA	0	2	1	chr3L	10695877	10697877	FBgn0036101	-1.023126535	8.98E-08	Down.Loss	IV
Oatp30B	0	1	4	chr2L	9518710	9523710	FBgn0032123	-1.108982931	8.00E-05	Down.Loss	IV
Obp99a	0	1	11	chr3R	29669157	29674157	FBgn0039678	-6.164036713	3.64E-31	Down.Loss	IV
Oscillin	0	4	4	chr2L	5544586	5549586	FBgn0031717	-1.137795407	8.98E-05	Down.Loss	IV
Oseg4	0	1	3	chr3L	1734767	1736767	FBgn0035264	-1.633214214	1.42E-15	Down.Loss	IV
PPP4R2r	0	2	1	chrX	10476338	10481338	FBgn0030208	-1.271479449	7.77E-13	Down.Loss	IV
PR-Set7	0	3	4	chr3R	14313538	14318538	FBgn0011474	-0.540584007	0.006651619	Down.Loss	IV
Paics	0	3	0	chrX	12759617	12761617	FBgn0020513	-0.579178751	0.004082884	Down.Loss	IV
Pex7	0	6	3	chr3L	8644645	8649645	FBgn0035922	-2.750946274	0.032965148	Down.Loss	IV
Phae2	0	3	2	chr2L	12108610	12113610	FBgn0263235	-3.165545419	0.010075305	Down.Loss	IV
Pop2	0	2	0	chr3L	12001915	12003915	FBgn0036239	-0.428469913	0.041650048	Down.Loss	IV
Ppi1	0	3	0	chr3R	30128119	30130119	FBgn0051025	-7.185729431	0.001235014	Down.Loss	IV
Rab32	0	1	4	chr2R	9185342	9187342	FBgn0002567	-2.939568259	2.34E-07	Down.Loss	IV
Reph	0	2	3	chr2L	3801045	3806045	FBgn0021800	-1.224894877	1.44E-07	Down.Loss	IV
SKIP	0	1	2	chr3R	22131330	22136330	FBgn0051163	-1.338643412	0.000112073	Down.Loss	IV
SRm160	0	1	2	chr3L	13034321	13039321	FBgn0036340	-0.431602848	0.043018801	Down.Loss	IV
Samuel	0	3	0	chr2L	11065998	11067998	FBgn0032330	-1.329096655	5.64E-06	Down.Loss	IV
Sans	0	1	5	chr2R	12934391	12939391	FBgn0033785	-1.849292623	1.88E-22	Down.Loss	IV
Sfxn1-3	0	4	1	chr3R	4376100	4381100	FBgn0037239	-0.913644027	8.88E-05	Down.Loss	IV
Sod3	0	4	0	chr2R	11383114	11385114	FBgn0033631	-0.569488449	0.032845313	Down.Loss	IV
Sox100B	0	2	3	chr3R	31062753	31067753	FBgn0024288	-1.229027644	0.007237048	Down.Loss	IV
Spn31A	0	4	6	chr2L	10058316	10063316	FBgn0032178	-1.865133135	0.012220282	Down.Loss	IV
Spn43Aa	0	7	0	chr2R	7145192	7150192	FBgn0024294	-5.501112281	5.22E-14	Down.Loss	IV
Spt20	0	1	7	chr3L	13500207	13505207	FBgn0036374	-0.585662754	0.037147928	Down.Loss	IV
TTLL4B	0	8	0	chr2L	3860168	3865168	FBgn0031574	-0.541592144	0.019172028	Down.Loss	IV
TppII	0	1	2	chr2R	13158141	13160141	FBgn0020370	-0.424369868	0.045831022	Down.Loss	IV
TwdlE	0	3	1	chr2L	7859839	7861839	FBgn0031957	-2.086211456	8.93E-10	Down.Loss	IV
Urm1	0	1	1	chr3L	7639446	7641446	FBgn0053276	-0.694116826	0.011171187	Down.Loss	IV
ValRS-m	0	2	0	chr3L	8963769	8965769	FBgn0035942	-0.767434458	0.003974221	Down.Loss	IV
Vha100-4	0	1	1	chr3R	18388805	18390805	FBgn0038613	-2.275330654	0.012121889	Down.Loss	IV
Wnt10	0	3	0	chr2L	7360879	7365879	FBgn0031903	-1.823446187	0.011817552	Down.Loss	IV
Wnt5	0	5	0	chrX	18504405	18506405	FBgn0010194	-0.608097076	0.002131701	Down.Loss	IV
Wnt6	0	5	0	chr2L	7331214	7336214	FBgn0031902	-1.031151633	2.56E-07	Down.Loss	IV
Zir	0	1	1	chr2L	92239	97239	FBgn0031216	-0.535046421	0.007730121	Down.Loss	IV
ara	0	5	0	chr3L	12578172	12583172	FBgn0015904	-0.753930066	0.008617155	Down.Loss	IV
aurA	0	1	7	chr3R	11960624	11965624	FBgn0000147	-0.805928473	0.000115379	Down.Loss	IV
caup	0	2	5	chr3L	12607131	12612131	FBgn0015919	-1.066175219	9.25E-06	Down.Loss	IV
cysu	0	3	3	chr3R	17423268	17428268	FBgn0038511	-3.625558368	1.36E-12	Down.Loss	IV
d	0	3	9	chr2L	8464317	8469317	FBgn0262029	-0.69944255	0.000159031	Down.Loss	IV
danr	0	1	4	chr3R	25135572	25140572	FBgn0039283	-2.690214709	6.15E-05	Down.Loss	IV
dbo	0	2	5	chr3L	15824388	15829388	FBgn0040230	-0.492028131	0.020132192	Down.Loss	IV
dbr	0	7	1	chr2L	63982	68982	FBgn0067779	-0.447270734	0.037763571	Down.Loss	IV
dgt5	0	2	0	chr2R	12470775	12472775	FBgn0033740	-0.490038694	0.041278826	Down.Loss	IV
dy	0	3	0	chrX	11777784	11779784	FBgn0004511	-3.336104076	7.89E-08	Down.Loss	IV
dysf	0	3	0	chr3R	26097711	26099711	FBgn0039411	-2.899202383	1.68E-29	Down.Loss	IV
fbp	0	4	1	chr2L	19763136	19765136	FBgn0032820	-2.074478048	3.70E-27	Down.Loss	IV
for	0	1	4	chr2L	3655953	3657953	FBgn0000721	-0.580118919	0.004167986	Down.Loss	IV
fu12	0	2	0	chr2L	8462994	8464994	FBgn0026718	-4.377658883	6.48E-11	Down.Loss	IV
fz3	0	7	1	chrX	767445	772445	FBgn0027343	-0.544078411	0.009849546	Down.Loss	IV
kek6	0	1	4	chr3R	31619636	31624636	FBgn0039862	-0.947558151	0.039340052	Down.Loss	IV
l(2)k09913	0	8	0	chr2R	23064696	23069696	FBgn0021979	-0.553489192	0.005492838	Down.Loss	IV
l(3)psg2	0	2	4	chr3L	5581169	5586169	FBgn0035617	-0.427727447	0.0399682	Down.Loss	IV
lbk	0	1	5	chr2R	16147623	16152623	FBgn0034083	-0.437813067	0.037718598	Down.Loss	IV
lig	0	1	0	chr2R	8065477	8070477	FBgn0020279	-0.420108772	0.042489546	Down.Loss	IV
lncRNA:CR33938	0	6	0	chr3R	6699164	6701164	FBgn0063127	-5.518637139	1.83E-27	Down.Loss	IV
mor	0	1	1	chr3R	15971913	15973913	FBgn0002783	-0.662140518	0.000425547	Down.Loss	IV
mthl8	0	3	0	chr3L	19928	24928	FBgn0052475	-6.73594585	1.21E-17	Down.Loss	IV
ninaC	0	10	0	chr2L	7375202	7380202	FBgn0002938	-1.925156236	0.000120499	Down.Loss	IV
noc	0	6	0	chr2L	14488359	14493359	FBgn0005771	-0.562466112	0.009344338	Down.Loss	IV
obst-A	0	5	0	chrX	20237355	20242355	FBgn0031097	-2.74802326	1.62E-23	Down.Loss	IV
ogre	0	1	2	chrX	6990318	6992318	FBgn0004646	-0.595128088	0.001496486	Down.Loss	IV
ph-d	0	3	0	chrX	2122286	2124286	FBgn0004860	-0.626898723	0.003488969	Down.Loss	IV
ph-p	0	4	0	chrX	2137371	2139371	FBgn0004861	-0.495853393	0.014019943	Down.Loss	IV
pk	0	6	0	chr2R	7148203	7153203	FBgn0003090	-2.372188086	1.10E-15	Down.Loss	IV
plx	0	1	5	chr3R	5683355	5688355	FBgn0261261	-0.494725783	0.028677415	Down.Loss	IV
row	0	1	4	chr2R	15212634	15214634	FBgn0033998	-0.564237246	0.004452391	Down.Loss	IV
ry	0	1	6	chr3R	13030028	13035028	FBgn0003308	-2.672183783	1.75E-08	Down.Loss	IV
salr	0	3	1	chr2L	11356373	11361373	FBgn0000287	-1.33246625	1.03E-14	Down.Loss	IV
scaf6	0	1	2	chr3L	17041574	17043574	FBgn0261872	-0.418735097	0.049290513	Down.Loss	IV
simj	0	1	3	chr3L	10662239	10667239	FBgn0010762	-0.587490158	0.003317357	Down.Loss	IV
sqz	0	4	2	chr3R	19161711	19166711	FBgn0010768	-0.587891456	0.007626517	Down.Loss	IV
ssp3	0	1	0	chr2L	18942960	18944960	FBgn0032723	-0.535864191	0.010079684	Down.Loss	IV
stil	0	3	0	chr2R	12567867	12572867	FBgn0003527	-2.460125049	0.005720542	Down.Loss	IV
tinc	0	1	7	chr3R	17809041	17814041	FBgn0261649	-3.26637595	6.90E-41	Down.Loss	IV
tsl	0	1	1	chr3R	21781536	21783536	FBgn0003867	-0.797158341	4.40E-05	Down.Loss	IV
tw	0	3	0	chrX	782246	787246	FBgn0086368	-0.547450657	0.00612674	Down.Loss	IV
wcy	0	1	0	chrX	17076897	17078897	FBgn0030812	-0.444484147	0.03265675	Down.Loss	IV
zfh2	0	1	7	chr4	499310	504310	FBgn0004607	-1.096396275	1.90E-08	Down.Loss	IV
Aps	1	2	0	chr3L	10898123	10900123	FBgn0036111	-0.410861924	0.043546045	Down.Mix	mixed
CG16786	4	2	0	chr2R	24079282	24084282	FBgn0034974	-1.303808037	0.001056676	Down.Mix	mixed
CG6287	1	2	0	chr2L	11154721	11156721	FBgn0032350	-0.841270551	0.007980803	Down.Mix	mixed
Hr39	2	2	4	chr2L	21234750	21239750	FBgn0261239	-0.495954747	0.010659345	Down.Mix	mixed
Hrb98DE	2	2	3	chr3R	28597334	28602334	FBgn0001215	-0.522757979	0.005989591	Down.Mix	mixed
Mtpalpha	2	3	0	chr2L	9575769	9577769	FBgn0028479	-0.567353731	0.004384498	Down.Mix	mixed
Pu	4	1	5	chr2R	21172815	21177815	FBgn0003162	-1.011646018	0.008908069	Down.Mix	mixed
Sik3	2	1	0	chr2R	18685632	18690632	FBgn0262103	-0.451045695	0.037492711	Down.Mix	mixed
ari-2	3	5	0	chr2R	22210335	22215335	FBgn0025186	-0.587696131	0.00626497	Down.Mix	mixed
elB	1	1	0	chr2L	14408549	14410549	FBgn0004858	-0.651180839	0.001661827	Down.Mix	mixed
grp	1	1	5	chr2L	16677554	16682554	FBgn0261278	-1.028661325	6.66E-09	Down.Mix	mixed
phtf	2	2	3	chr2R	6739399	6744399	FBgn0028579	-0.479816968	0.039924992	Down.Mix	mixed
ACC	1	4	2	chr2R	7990862	7992862	FBgn0033246	1.248980098	9.92E-08	Up.Mix	mixed
Acsl	3	4	0	chr2R	8663313	8668313	FBgn0263120	0.452238697	0.034777969	Up.Mix	mixed
CG10344	1	1	1	chr2R	22425977	22427977	FBgn0034729	1.411349123	0.002230468	Up.Mix	mixed
CG10737	1	1	4	chr2R	19161643	19166643	FBgn0034420	1.382715663	1.09E-06	Up.Mix	mixed
CG11448	2	2	2	chrX	1390554	1395554	FBgn0024985	0.929681967	6.00E-07	Up.Mix	mixed
CG15629	5	1	0	chr2L	4810509	4815509	FBgn0031630	0.816017944	0.023445274	Up.Mix	mixed
CG17104	1	2	2	chr2L	10674698	10679698	FBgn0040496	2.395144016	2.51E-21	Up.Mix	mixed
CG2076	1	4	3	chrX	11087710	11092710	FBgn0030263	0.795754858	2.66E-05	Up.Mix	mixed
CG31793	2	3	0	chr2L	19000867	19005867	FBgn0051793	0.484536952	0.042752285	Up.Mix	mixed
CG32812	4	2	2	chrX	1284790	1289790	FBgn0025642	2.565143238	0.009701671	Up.Mix	mixed
CG8046	1	2	0	chr2R	9163967	9165967	FBgn0033388	5.299908567	2.94E-19	Up.Mix	mixed
Cyp6a13	1	3	7	chr2R	8567999	8572999	FBgn0033304	2.933040046	0.000931586	Up.Mix	mixed
Dic1	2	4	0	chr3R	13362438	13367438	FBgn0027610	0.74178244	0.001767686	Up.Mix	mixed
Dro	6	1	0	chr2R	14743461	14748461	FBgn0010388	3.355112806	0.004312387	Up.Mix	mixed
GlyP	1	2	3	chr2L	2128313	2133313	FBgn0004507	0.462768461	0.024773664	Up.Mix	mixed
GstE1	2	1	3	chr2R	18395893	18400893	FBgn0034335	2.234809406	3.06E-21	Up.Mix	mixed
GstT1	1	2	4	chr2R	9603488	9608488	FBgn0050000	0.550173882	0.011400949	Up.Mix	mixed
Idgf4	1	5	0	chrX	9929948	9931948	FBgn0026415	2.323997619	6.90E-41	Up.Mix	mixed
Ir7g	1	7	1	chrX	7882160	7887160	FBgn0029968	3.846040809	4.74E-05	Up.Mix	mixed
Lac	2	3	0	chr2R	12450690	12455690	FBgn0010238	0.416647574	0.043564963	Up.Mix	mixed
Mal-A5	10	2	0	chr2R	8460253	8465253	FBgn0050359	1.655971651	0.002181111	Up.Mix	mixed
Mmp2	1	2	0	chr2R	9682858	9684858	FBgn0033438	0.779871698	0.033030342	Up.Mix	mixed
NaPi-T	1	2	0	chr2R	14844874	14846874	FBgn0016684	1.062115273	0.003510595	Up.Mix	mixed
Npc2a	3	2	4	chr2L	1985790	1990790	FBgn0031381	0.96107859	0.009921444	Up.Mix	mixed
b	1	3	5	chr2L	13818748	13823748	FBgn0000153	1.867362847	1.38E-09	Up.Mix	mixed
eIF3k	1	4	3	chr2R	21682783	21687783	FBgn0034654	0.61282101	0.001190082	Up.Mix	mixed
insc	3	3	0	chr2R	20835028	20837028	FBgn0011674	2.643625757	2.77E-34	Up.Mix	mixed
