# Supplementary material for: DamID profiling of dynamic Polycomb-binding sites in Drosophila imaginal disc development and tumorigenesis
Source: Epigenetics Chromatin. 2018 Jun 5;11:27. doi: 10.1186/s13072-018-0196-y (PMC5987561; doi:10.1186/s13072-018-0196-y)
Supplement: Supplementary file 5 — Additional file 5: Table S2 i-cisTarget Analysis of group II and III genes; List of regulatory elements identified by i-cisTarget that either represent transcription and chromatin-binding factors or specific histone modifications enriched within the presumptive regulatory region (2.5 kb upstream to 1.5 kb downstream of the transcriptional start sites (TSS)) of genes belonging to group II (RNA – down regulated; Pc binding – gain); group III (RNA – up regulated; Pc binding – loss). [file 13072_2018_196_MOESM5_ESM.xlsx]

## Sheet: Sheet1
Feature	NES	Group	Database3.0
Adf1	3.78724	2	Transcription factors
Aef1	3.6784	2	Transcription factors
bol	3.09333	2	Transcription factors
Ccn	3.21795	2	Transcription factors
CG12299	3.731	2	Transcription factors
CG4360	3.46679	2	Transcription factors
CrebB	3.14957	2	Transcription factors
crp	4.15908	2	Transcription factors
E(bx)	5.13945	2	Transcription factors
E2f	3.38263	2	Transcription factors
grh	3.3361	2	Transcription factors
H3K27ac	4.25962	2	Histone modifications
H3K4me3	4.67351	2	Histone modifications
hb	4.11053	2	Transcription factors
HDAC1	3.48118	2	Chromatin factors
Hmx	3.06542	2	Transcription factors
HP1b	3.42522	2	Histone modifications
HP1c	3.85538	2	Histone modifications
HP2	3.88957	2	Histone modifications
Hsf	3.08079	2	Transcription factors
JHDM1	3.59585	2	Chromatin factors
jumu	3.99117	2	Transcription factors
Mad	3.65939	2	Transcription factors
Med	3.84834	2	Transcription factors
Mef2	3.41055	2	Transcription factors
nau	3.30009	2	Transcription factors
nejire	4.44317	2	Chromatin factors
nos	3.60436	2	Transcription factors
ovo	3.31061	2	Transcription factors
pol2	5.11355	2	Chromatin factors
rn	3.20258	2	Transcription factors
Rpd3	3.70814	2	Chromatin factors
ss	3.1253	2	Transcription factors
Tbp	3.2394	2	Transcription factors
TFIIB	5.36171	2	Chromatin factors
Trl	5.46153	2	Transcription factors
z	3.33408	2	Transcription factors
abi4	3.48985	3	Transcription factors
AGL3	3.48774	3	Transcription factors
AP1	3.66294	3	Transcription factors
Atf2	3.59692	3	Transcription factors
Atf3	4.00405	3	Transcription factors
CG6272	3.00444	3	Transcription factors
cnc	4.95075	3	Transcription factors
CrebB	3.36078	3	Transcription factors
Dref	3.74801	3	Transcription factors
ERR	4.4975	3	Transcription factors
ftz	3.53598	3	Transcription factors
GAF	3.60338	3	Chromatin factors
grh	5.18647	3	Transcription factors
grn	3.18684	3	Transcription factors
H3K4me1	3.47443	3	Histone modifications
H3K4me2	3.09021	3	Histone modifications
H3K4me3	3.36527	3	Histone modifications
H3K9ac	4.94098	3	Histone modifications
H3K9acS10p	3.07484	3	Histone modifications
H4acTetra	4.10101	3	Histone modifications
ham	3.32438	3	Transcription factors
Hr4	3.47293	3	Transcription factors
Hr51	4.58468	3	Transcription factors
JHDM1	4.1666	3	Chromatin factors
Jra	5.06078	3	Transcription factors
kay	4.8568	3	Transcription factors
lola	9.08416	3	Transcription factors
Mef2	3.28756	3	Transcription factors
nejire	4.71177	3	Chromatin factors
ovo	3.10516	3	Transcription factors
pnr	3.00402	3	Transcription factors
pol2	5.00955	3	Chromatin factors
Rel	3.57746	3	Transcription factors
Tbp	3.73447	3	Transcription factors
tgo	3.29814	3	Transcription factors
Trl	3.55587	3	Transcription factors
