# Supplementary material for: DamID profiling of dynamic Polycomb-binding sites in Drosophila imaginal disc development and tumorigenesis
Source: Epigenetics Chromatin. 2018 Jun 5;11:27. doi: 10.1186/s13072-018-0196-y (PMC5987561; doi:10.1186/s13072-018-0196-y)
Supplement: Supplementary file 6 — Additional file 6: SF4 WIG file containing the results of the three-state HMM analysis of wild type wing imaginal discs in early third instar stage for all GATC fragment mapped on dm6 genome annotation. The following values were attributed to the three states: enriched = 1, intermediate = 0, depleted = −1. [file 13072_2018_196_MOESM6_ESM.wig]

chr2L	5301	6026	1
chr2L	6023	6882	1
chr2L	6921	7695	1
chr2L	7715	8554	1
chr2L	8795	9696	1
chr2L	9801	12443	1
chr2L	14231	14669	0
chr2L	14819	14875	0
chr2L	14872	14976	0
chr2L	15074	15375	0
chr2L	15372	15666	0
chr2L	15663	15841	0
chr2L	15838	16095	0
chr2L	16174	16958	0
chr2L	16955	17451	0
chr2L	18816	19790	0
chr2L	19787	20260	0
chr2L	23027	24361	0
chr2L	24358	25087	0
chr2L	25084	26564	0
chr2L	26685	27427	0
chr2L	27496	28154	0
chr2L	28706	29025	0
chr2L	30347	31061	0
chr2L	31075	31403	0
chr2L	31532	32021	0
chr2L	32488	32837	0
chr2L	32834	33601	0
chr2L	33598	33759	0
chr2L	33989	34491	0
chr2L	34580	36698	0
chr2L	36711	37058	0
chr2L	37055	38503	0
chr2L	38620	39249	0
chr2L	39325	40183	0
chr2L	40180	40567	0
chr2L	40564	40790	0
chr2L	40787	41465	0
chr2L	41462	41892	0
chr2L	42003	43331	0
chr2L	44545	45264	0
chr2L	45261	47327	0
chr2L	47324	47594	0
chr2L	52498	53145	0
chr2L	53397	53948	0
chr2L	54050	55596	0
chr2L	55593	55637	0
chr2L	56326	56933	0
chr2L	56930	57483	0
chr2L	57890	58754	0
chr2L	59819	60344	0
chr2L	60341	62776	0
chr2L	62773	63129	0
chr2L	63126	63349	0
chr2L	63346	63670	0
chr2L	63667	64484	0
chr2L	66421	67276	-1
chr2L	67323	67819	-1
chr2L	67904	68332	-1
chr2L	68329	68395	-1
chr2L	68392	68888	-1
chr2L	68885	69105	-1
chr2L	71491	71992	-1
chr2L	71989	72654	-1
chr2L	72651	72789	-1
chr2L	72786	73422	-1
chr2L	73419	75586	0
chr2L	75583	76559	0
chr2L	76693	77648	0
chr2L	78468	78829	0
chr2L	78826	79380	0
chr2L	79781	81156	0
chr2L	81153	81190	0
chr2L	81187	81950	0
chr2L	81947	82688	0
chr2L	82986	83360	0
chr2L	84650	84869	0
chr2L	84866	85684	0
chr2L	85686	86077	0
chr2L	86214	86318	0
chr2L	86315	87737	0
chr2L	89596	90027	0
chr2L	90142	90995	0
chr2L	90992	92313	0
chr2L	93092	93379	0
chr2L	94099	95134	-1
chr2L	95276	95516	-1
chr2L	97641	97827	-1
chr2L	97824	98120	-1
chr2L	98117	98246	-1
chr2L	98315	98531	-1
chr2L	98528	98815	-1
chr2L	98812	99185	-1
chr2L	99665	99976	-1
chr2L	100073	100638	-1
chr2L	100635	100843	-1
chr2L	100840	101516	-1
chr2L	103682	104279	-1
chr2L	104276	104395	-1
chr2L	104682	105127	-1
chr2L	105124	105866	-1
chr2L	105863	106065	-1
chr2L	106062	106390	-1
chr2L	106387	107193	-1
chr2L	107190	107320	-1
chr2L	107443	107821	-1
chr2L	107862	109433	-1
chr2L	109443	109550	-1
chr2L	109547	110291	-1
chr2L	110288	110462	-1
chr2L	110795	111965	-1
chr2L	112345	112865	-1
chr2L	113159	114584	-1
chr2L	115152	115781	0
chr2L	115778	115898	0
chr2L	116645	116831	0
chr2L	117177	117721	0
chr2L	117841	118471	0
chr2L	118468	118772	0
chr2L	118799	119939	0
chr2L	120664	120867	0
chr2L	120864	121884	0
chr2L	122267	122533	-1
chr2L	122530	123195	-1
chr2L	123192	123378	-1
chr2L	123375	123603	-1
chr2L	123600	123866	-1
chr2L	124918	125525	0
chr2L	125702	128083	0
chr2L	128168	128732	0
chr2L	128729	129235	0
chr2L	129232	129501	0
chr2L	129498	131216	0
chr2L	131213	132689	0
chr2L	133154	133632	0
chr2L	133751	134022	0
chr2L	134038	134317	0
chr2L	134314	135656	0
chr2L	136556	136999	0
chr2L	137122	137365	0
chr2L	137362	138387	0
chr2L	138384	138451	0
chr2L	138705	138875	0
chr2L	138872	139271	0
chr2L	139268	139541	0
chr2L	141549	141696	0
chr2L	141869	142088	0
chr2L	144054	144359	-1
chr2L	144362	144584	-1
chr2L	144581	145272	-1
chr2L	145269	145334	-1
chr2L	145331	146243	-1
chr2L	146240	147575	-1
chr2L	147593	148351	-1
chr2L	148348	148463	-1
chr2L	148501	148857	-1
chr2L	148854	149088	-1
chr2L	149085	149464	-1
chr2L	149546	150421	-1
chr2L	150418	151122	-1
chr2L	152380	153454	-1
chr2L	153451	153860	-1
chr2L	153857	154676	-1
chr2L	154733	155439	-1
chr2L	156304	156829	-1
chr2L	157529	158200	-1
chr2L	159410	159794	-1
chr2L	160033	162542	0
chr2L	162539	163670	0
chr2L	163667	164715	0
chr2L	165171	165677	0
chr2L	165674	166310	0
chr2L	170176	171002	0
chr2L	171380	172048	0
chr2L	172045	172410	0
chr2L	172753	172913	0
chr2L	172910	173208	0
chr2L	173205	173757	0
chr2L	173754	173893	0
chr2L	174382	177297	0
chr2L	177808	178293	0
chr2L	178347	178562	0
chr2L	178559	179028	0
chr2L	179025	179847	0
chr2L	179844	180090	0
chr2L	180087	180338	0
chr2L	180335	180713	0
chr2L	180710	183946	0
chr2L	185257	185705	-1
chr2L	186247	186823	-1
chr2L	186820	187560	-1
chr2L	187993	188218	-1
chr2L	188215	188320	-1
chr2L	188317	188422	-1
chr2L	188467	188902	-1
chr2L	188923	189743	-1
chr2L	190332	190675	-1
chr2L	191115	191335	-1
chr2L	191628	192351	-1
chr2L	192348	193189	-1
chr2L	193186	194295	-1
chr2L	194424	194642	-1
chr2L	194826	195509	-1
chr2L	195506	196300	-1
chr2L	196297	196724	-1
chr2L	196721	196956	-1
chr2L	196953	197655	-1
chr2L	199079	200303	-1
chr2L	200300	200692	-1
chr2L	201092	201175	-1
chr2L	201355	201701	-1
chr2L	202665	203043	-1
chr2L	204351	204847	-1
chr2L	205173	205476	-1
chr2L	208587	208907	-1
chr2L	210618	210986	-1
chr2L	210983	211324	-1
chr2L	211321	211970	-1
chr2L	212466	212750	-1
chr2L	212747	213056	-1
chr2L	213812	214032	-1
chr2L	214190	214557	-1
chr2L	214662	214914	-1
chr2L	214911	215102	-1
chr2L	215873	215954	-1
chr2L	215951	217112	-1
chr2L	217397	218330	-1
chr2L	218327	218516	-1
chr2L	218513	219504	-1
chr2L	219501	220952	0
chr2L	221325	223188	0
chr2L	223185	223447	0
chr2L	223444	226276	0
chr2L	226285	226396	-1
chr2L	226393	227182	-1
chr2L	227179	227432	-1
chr2L	227429	227899	-1
chr2L	227896	227950	-1
chr2L	228013	228343	-1
chr2L	228340	228442	-1
chr2L	229195	229249	-1
chr2L	229246	229351	-1
chr2L	229891	230293	-1
chr2L	230290	230849	-1
chr2L	230846	231183	-1
chr2L	231993	232408	-1
chr2L	232405	232872	-1
chr2L	233174	233902	-1
chr2L	236469	236738	-1
chr2L	236735	237626	-1
chr2L	237623	237767	-1
chr2L	238338	238704	-1
chr2L	239166	239907	-1
chr2L	239904	240247	-1
chr2L	240261	241359	-1
chr2L	241356	241679	-1
chr2L	242149	242529	-1
chr2L	242526	242926	-1
chr2L	242923	244818	-1
chr2L	244815	246204	-1
chr2L	246358	246652	-1
chr2L	252113	252798	-1
chr2L	253230	253997	-1
chr2L	254300	254805	-1
chr2L	254802	255975	0
chr2L	256137	256667	0
chr2L	256664	258383	0
chr2L	258380	258826	0
chr2L	262853	263903	0
chr2L	264047	264923	0
chr2L	265034	265897	0
chr2L	266190	266622	0
chr2L	266619	268921	0
chr2L	268918	269197	-1
chr2L	271347	271557	-1
chr2L	272224	273186	-1
chr2L	273468	273710	-1
chr2L	275020	275418	-1
chr2L	275920	276306	-1
chr2L	276586	276791	-1
chr2L	277100	277407	-1
chr2L	277948	278231	-1
chr2L	279680	280243	-1
chr2L	280270	280523	-1
chr2L	280520	280777	-1
chr2L	281113	282786	-1
chr2L	282832	283330	-1
chr2L	283781	284482	-1
chr2L	284479	285239	-1
chr2L	285236	285484	-1
chr2L	285481	286210	-1
chr2L	286207	286835	-1
chr2L	286832	287195	0
chr2L	287285	287494	0
chr2L	287491	287629	0
chr2L	287777	288010	0
chr2L	288198	288370	0
chr2L	288893	289306	0
chr2L	289642	290573	0
chr2L	290570	290909	0
chr2L	290906	291031	0
chr2L	291028	291528	0
chr2L	291525	292625	0
chr2L	293145	293675	-1
chr2L	296792	297061	-1
chr2L	298021	298309	-1
chr2L	298318	298753	-1
chr2L	298750	299084	-1
chr2L	299449	299862	-1
chr2L	299859	300114	-1
chr2L	300111	300500	-1
chr2L	300497	300737	-1
chr2L	300734	301438	-1
chr2L	301543	302001	-1
chr2L	302057	302467	-1
chr2L	302486	303283	-1
chr2L	303280	303521	-1
chr2L	305029	306558	0
chr2L	306794	307718	0
chr2L	307752	308582	0
chr2L	308711	309171	0
chr2L	309287	310951	0
chr2L	311193	312472	0
chr2L	312469	313374	0
chr2L	313371	314047	0
chr2L	315822	316866	0
chr2L	316863	317084	0
chr2L	317081	317425	0
chr2L	317422	318445	0
chr2L	318442	318596	0
chr2L	318593	318922	0
chr2L	318919	319363	0
chr2L	319360	319516	0
chr2L	319513	319977	0
chr2L	320360	321111	0
chr2L	321210	321719	0
chr2L	321716	322241	0
chr2L	322238	322598	0
chr2L	322595	322829	0
chr2L	323262	323948	0
chr2L	323945	324577	0
chr2L	324574	324976	0
chr2L	324973	327470	0
chr2L	327892	328077	0
chr2L	328074	328226	0
chr2L	328223	328367	0
chr2L	328364	328647	0
chr2L	329010	329594	0
chr2L	329591	330035	0
chr2L	330179	330536	0
chr2L	330692	331001	0
chr2L	330998	331173	0
chr2L	331170	331214	0
chr2L	331211	331526	0
chr2L	331532	331848	0
chr2L	331895	332098	0
chr2L	335659	336052	0
chr2L	336049	336422	0
chr2L	336436	336882	0
chr2L	337062	337683	0
chr2L	337680	340351	0
chr2L	340377	341516	0
chr2L	341513	341611	-1
chr2L	341608	342203	-1
chr2L	342338	342613	-1
chr2L	342610	343078	-1
chr2L	343174	343520	-1
chr2L	344610	344931	-1
chr2L	344963	345639	-1
chr2L	345636	345839	-1
chr2L	345836	346372	-1
chr2L	346406	346744	-1
chr2L	346741	347104	-1
chr2L	347101	347775	-1
chr2L	347772	348256	-1
chr2L	355281	355522	-1
chr2L	355519	355955	-1
chr2L	355952	356476	-1
chr2L	356473	356958	-1
chr2L	358614	358956	1
chr2L	365994	366236	1
chr2L	366233	366452	1
chr2L	366449	366644	1
chr2L	368276	368449	1
chr2L	368446	369348	1
chr2L	369893	370276	1
chr2L	370480	370821	1
chr2L	370818	371088	1
chr2L	371304	371970	1
chr2L	372815	373969	1
chr2L	373966	375140	1
chr2L	375365	376337	1
chr2L	376426	376735	1
chr2L	376732	376876	1
chr2L	378717	379785	1
chr2L	382781	382989	1
chr2L	383656	383972	1
chr2L	383979	384527	1
chr2L	385481	385910	1
chr2L	387015	387644	1
chr2L	388386	389461	1
chr2L	391937	392570	1
chr2L	393040	393183	1
chr2L	393180	393742	1
chr2L	393751	394066	1
chr2L	394112	394748	1
chr2L	394745	395094	0
chr2L	395091	395161	0
chr2L	395158	395645	0
chr2L	395642	397038	0
chr2L	397035	397328	0
chr2L	398675	399658	0
chr2L	399655	400405	0
chr2L	400402	400687	0
chr2L	400757	400973	0
chr2L	400970	401213	0
chr2L	401210	401564	0
chr2L	401561	401715	0
chr2L	402238	402536	0
chr2L	402772	404622	0
chr2L	405195	406021	-1
chr2L	406018	406430	-1
chr2L	406427	406772	-1
chr2L	406769	407518	-1
chr2L	407807	408001	-1
chr2L	408252	408461	-1
chr2L	408960	409399	-1
chr2L	409408	409630	-1
chr2L	409627	409918	-1
chr2L	409975	410208	-1
chr2L	410205	410396	-1
chr2L	410393	410674	-1
chr2L	410671	410976	-1
chr2L	412181	412785	-1
chr2L	412874	413301	-1
chr2L	413383	413636	-1
chr2L	413633	415111	-1
chr2L	415201	415913	-1
chr2L	416016	416304	-1
chr2L	416301	416724	-1
chr2L	417325	417823	-1
chr2L	418287	418790	-1
chr2L	419328	420271	-1
chr2L	420410	421771	-1
chr2L	422348	423181	-1
chr2L	423178	424090	-1
chr2L	424132	424571	-1
chr2L	424568	425803	-1
chr2L	427266	428933	-1
chr2L	428930	429368	-1
chr2L	430373	431189	-1
chr2L	433011	433091	-1
chr2L	433156	434366	-1
chr2L	434363	434694	-1
chr2L	435154	435240	-1
chr2L	437390	438077	-1
chr2L	438079	438949	-1
chr2L	438946	439618	-1
chr2L	439615	440400	-1
chr2L	440397	440772	-1
chr2L	440769	441667	-1
chr2L	441664	441708	-1
chr2L	441705	442736	-1
chr2L	442733	443036	-1
chr2L	443543	443666	-1
chr2L	445224	445437	-1
chr2L	446116	446443	-1
chr2L	447190	447400	-1
chr2L	447426	447879	-1
chr2L	447876	448171	-1
chr2L	448168	448433	-1
chr2L	448430	449274	-1
chr2L	449583	450067	-1
chr2L	450297	450739	-1
chr2L	450736	451182	-1
chr2L	451248	451473	-1
chr2L	451470	451635	-1
chr2L	451686	452011	-1
chr2L	452008	452468	-1
chr2L	452465	452712	-1
chr2L	452839	453252	-1
chr2L	453249	453565	-1
chr2L	453574	453822	-1
chr2L	455586	456139	-1
chr2L	456136	456367	0
chr2L	456364	456939	0
chr2L	457672	457938	0
chr2L	458556	459749	0
chr2L	459746	460442	0
chr2L	462144	462281	0
chr2L	463858	464315	0
chr2L	464312	464585	0
chr2L	464887	465151	0
chr2L	465148	465774	0
chr2L	465771	466273	0
chr2L	466270	466507	0
chr2L	466504	466993	0
chr2L	466990	467044	0
chr2L	467041	467167	0
chr2L	467205	468634	0
chr2L	468963	469704	0
chr2L	469701	469980	0
chr2L	469977	471297	0
chr2L	471294	473458	0
chr2L	473455	474385	-1
chr2L	474382	474626	-1
chr2L	474746	475149	-1
chr2L	475146	475490	-1
chr2L	475487	476498	-1
chr2L	476495	476709	-1
chr2L	477055	477268	-1
chr2L	477265	477991	-1
chr2L	478006	479221	-1
chr2L	481039	481713	0
chr2L	481710	482728	0
chr2L	483171	484277	0
chr2L	484274	484676	0
chr2L	484673	485013	0
chr2L	485010	485054	0
chr2L	485051	485473	0
chr2L	485470	486216	0
chr2L	486213	486592	0
chr2L	487187	487504	0
chr2L	487501	487587	0
chr2L	487584	487939	0
chr2L	487936	488154	0
chr2L	488229	488687	0
chr2L	488707	489237	0
chr2L	489234	489457	1
chr2L	491250	491528	1
chr2L	491876	492379	1
chr2L	492376	492492	1
chr2L	492489	494021	1
chr2L	494018	494544	1
chr2L	494541	494872	1
chr2L	494869	495518	1
chr2L	497055	498537	1
chr2L	498653	499158	1
chr2L	499155	499927	1
chr2L	499924	500552	1
chr2L	500549	501014	1
chr2L	501038	501197	1
chr2L	501194	501481	1
chr2L	501506	502029	1
chr2L	502026	502419	1
chr2L	502416	502629	1
chr2L	502626	502875	1
chr2L	502872	503245	1
chr2L	503242	503652	1
chr2L	503826	503934	1
chr2L	503931	504264	1
chr2L	504261	506627	1
chr2L	506838	506932	1
chr2L	506929	507331	1
chr2L	508565	509828	1
chr2L	509985	510350	1
chr2L	510347	511656	1
chr2L	511653	512689	1
chr2L	512686	512953	1
chr2L	512950	513572	1
chr2L	513591	515043	1
chr2L	517503	518091	1
chr2L	518088	518261	1
chr2L	518464	518859	1
chr2L	518856	519890	1
chr2L	519932	520686	1
chr2L	520683	520873	1
chr2L	520870	521250	1
chr2L	521247	521761	1
chr2L	521758	522127	1
chr2L	522957	524218	1
chr2L	524215	524421	1
chr2L	524786	528323	1
chr2L	528702	529427	0
chr2L	529424	530424	0
chr2L	530421	531218	0
chr2L	531215	531602	0
chr2L	533148	533288	0
chr2L	533285	533465	0
chr2L	533870	534081	0
chr2L	534119	534439	0
chr2L	534473	535554	0
chr2L	538646	538761	0
chr2L	538758	539187	0
chr2L	539184	539382	0
chr2L	539590	540184	0
chr2L	540181	540414	0
chr2L	542190	543342	0
chr2L	544207	545355	0
chr2L	547788	548219	1
chr2L	548216	548499	1
chr2L	548496	548794	1
chr2L	548791	548927	1
chr2L	551410	551727	1
chr2L	551724	552380	1
chr2L	552480	552767	1
chr2L	553236	553444	1
chr2L	554122	554375	1
chr2L	554630	555065	1
chr2L	555084	555282	1
chr2L	555417	555611	1
chr2L	555608	555785	1
chr2L	556989	557803	0
chr2L	558224	558894	0
chr2L	559236	559708	0
chr2L	559962	560795	0
chr2L	561128	561866	0
chr2L	561863	562176	0
chr2L	562173	562383	0
chr2L	563137	563990	0
chr2L	563999	564189	-1
chr2L	565310	565819	-1
chr2L	566305	567119	-1
chr2L	569585	570407	-1
chr2L	570562	571360	-1
chr2L	571357	571595	-1
chr2L	572770	573204	-1
chr2L	573470	573760	-1
chr2L	574120	574898	-1
chr2L	574906	575070	-1
chr2L	575211	575836	-1
chr2L	575860	575922	-1
chr2L	576530	576928	1
chr2L	576925	577918	1
chr2L	577915	578149	1
chr2L	578363	578765	1
chr2L	580106	581474	1
chr2L	581655	582495	1
chr2L	582492	582539	1
chr2L	582536	583299	1
chr2L	583296	583432	1
chr2L	583429	584232	1
chr2L	584294	585396	1
chr2L	585393	586736	1
chr2L	586733	587026	1
chr2L	587023	588057	1
chr2L	588054	588285	1
chr2L	590547	592118	1
chr2L	592115	592295	1
chr2L	592292	592955	1
chr2L	592952	593114	1
chr2L	593277	594112	1
chr2L	594117	594152	1
chr2L	594555	595990	1
chr2L	595987	596454	1
chr2L	596451	597521	1
chr2L	598117	598488	1
chr2L	598504	598793	1
chr2L	598790	599561	1
chr2L	599827	600472	1
chr2L	600749	601152	1
chr2L	601149	601686	1
chr2L	601683	601912	1
chr2L	602115	602985	1
chr2L	603145	603234	1
chr2L	603301	604454	1
chr2L	608755	609060	1
chr2L	609057	609622	1
chr2L	609803	609878	1
chr2L	610251	611456	0
chr2L	611502	611627	0
chr2L	611698	611976	0
chr2L	611973	612311	0
chr2L	612681	612823	0
chr2L	615540	616399	0
chr2L	616809	616929	0
chr2L	616926	617240	0
chr2L	617237	617491	0
chr2L	617488	617699	0
chr2L	618078	618116	0
chr2L	618113	618806	0
chr2L	618803	619009	0
chr2L	619024	619750	0
chr2L	620204	620259	0
chr2L	620256	620903	0
chr2L	620900	621047	0
chr2L	621044	621137	0
chr2L	621682	622602	0
chr2L	622599	622717	0
chr2L	622714	622833	0
chr2L	623414	623644	0
chr2L	623641	624349	0
chr2L	624411	625505	0
chr2L	629231	629976	0
chr2L	629973	630392	0
chr2L	630819	631143	0
chr2L	631140	631330	0
chr2L	631711	632164	0
chr2L	632553	632864	0
chr2L	633347	633805	0
chr2L	633802	633959	0
chr2L	634327	635505	0
chr2L	635524	636520	0
chr2L	636517	636996	0
chr2L	637000	637193	0
chr2L	637531	638137	0
chr2L	638432	638656	0
chr2L	638832	639273	0
chr2L	639270	639435	0
chr2L	639432	639814	0
chr2L	640177	640401	0
chr2L	640403	641080	0
chr2L	641952	642165	0
chr2L	642162	642410	0
chr2L	642407	643289	0
chr2L	643286	643347	0
chr2L	644186	644501	0
chr2L	644590	644949	0
chr2L	645776	645905	0
chr2L	648248	648500	0
chr2L	649168	649528	0
chr2L	649670	649920	0
chr2L	649948	649997	0
chr2L	650191	651338	0
chr2L	651335	651607	0
chr2L	651604	651745	0
chr2L	651760	651973	0
chr2L	652016	652836	0
chr2L	653259	653841	0
chr2L	655287	655485	0
chr2L	655482	655765	0
chr2L	655762	655828	0
chr2L	657450	657690	0
chr2L	657687	657975	0
chr2L	658191	658361	0
chr2L	658465	659529	0
chr2L	659526	660304	0
chr2L	660301	660534	0
chr2L	660848	661865	0
chr2L	661950	662866	0
chr2L	663276	663530	0
chr2L	664255	665019	0
chr2L	665016	665151	0
chr2L	665148	665557	-1
chr2L	665554	666264	-1
chr2L	666715	667735	-1
chr2L	668943	669178	-1
chr2L	669175	669648	-1
chr2L	670041	670544	-1
chr2L	670541	670827	-1
chr2L	670824	671167	-1
chr2L	671164	672237	-1
chr2L	672234	672872	-1
chr2L	674035	674482	0
chr2L	675611	675917	0
chr2L	675914	676160	0
chr2L	676157	676951	0
chr2L	676948	677007	0
chr2L	677024	677138	0
chr2L	677135	677549	0
chr2L	677546	677887	0
chr2L	677889	678799	0
chr2L	678796	679307	0
chr2L	679628	680448	0
chr2L	680445	680613	0
chr2L	680956	681511	0
chr2L	681508	681828	0
chr2L	681825	681928	0
chr2L	681925	682099	0
chr2L	682096	682552	0
chr2L	682734	682922	0
chr2L	684198	684366	0
chr2L	684363	684975	0
chr2L	684972	685050	0
chr2L	685692	686546	-1
chr2L	686543	686868	-1
chr2L	686865	687224	-1
chr2L	695775	696245	-1
chr2L	696242	696405	-1
chr2L	696402	696692	-1
chr2L	696689	696907	-1
chr2L	696904	697064	-1
chr2L	697061	697202	-1
chr2L	698623	700769	-1
chr2L	700766	701373	-1
chr2L	701370	701789	-1
chr2L	701786	702371	-1
chr2L	702368	702789	-1
chr2L	703304	704119	-1
chr2L	704116	704511	-1
chr2L	706912	707050	-1
chr2L	707654	707778	-1
chr2L	707775	708285	-1
chr2L	708282	708433	-1
chr2L	708430	708594	-1
chr2L	708591	708808	-1
chr2L	709444	710299	-1
chr2L	710296	710912	-1
chr2L	710949	711362	-1
chr2L	711641	712441	-1
chr2L	712438	713459	-1
chr2L	713528	715943	0
chr2L	716136	716500	0
chr2L	716497	716892	0
chr2L	717313	717863	0
chr2L	718264	718781	0
chr2L	718778	718802	0
chr2L	718799	719090	0
chr2L	719087	719339	0
chr2L	719336	720416	0
chr2L	722659	723247	0
chr2L	723656	723791	0
chr2L	723788	724536	0
chr2L	724533	724727	0
chr2L	724857	725822	0
chr2L	725965	726456	0
chr2L	726453	726818	0
chr2L	727098	727308	0
chr2L	727305	727562	0
chr2L	727559	728155	0
chr2L	728152	728436	0
chr2L	728433	728612	0
chr2L	728990	729242	0
chr2L	730149	730781	0
chr2L	730778	731564	0
chr2L	732829	734145	0
chr2L	734142	734622	0
chr2L	734716	735210	0
chr2L	735207	735309	0
chr2L	735973	736327	0
chr2L	736910	737560	0
chr2L	737695	737911	0
chr2L	737926	738434	0
chr2L	738495	738777	0
chr2L	738782	739651	0
chr2L	739892	740139	0
chr2L	740561	742417	0
chr2L	742414	742600	0
chr2L	742597	742807	0
chr2L	742804	743056	0
chr2L	743053	743220	0
chr2L	743217	744176	0
chr2L	744343	744986	0
chr2L	745021	746309	0
chr2L	746306	747015	0
chr2L	747012	747750	0
chr2L	747747	748509	0
chr2L	754566	755885	0
chr2L	755882	755936	0
chr2L	755933	756230	0
chr2L	756227	756757	0
chr2L	756844	757079	0
chr2L	757152	758434	0
chr2L	758431	758893	0
chr2L	759083	759579	0
chr2L	759753	760085	0
chr2L	760497	761856	0
chr2L	761853	762278	0
chr2L	762281	762447	0
chr2L	762444	762899	0
chr2L	762896	763366	0
chr2L	763363	763644	0
chr2L	763641	764328	0
chr2L	764325	765322	0
chr2L	765319	765952	0
chr2L	765949	766146	0
chr2L	766143	766278	0
chr2L	766275	766518	0
chr2L	766515	768476	0
chr2L	768473	769486	0
chr2L	770049	770637	0
chr2L	773024	773241	0
chr2L	773238	773692	0
chr2L	773929	774527	0
chr2L	774641	774868	0
chr2L	774873	775699	0
chr2L	775928	776687	0
chr2L	776871	777346	0
chr2L	777343	777659	0
chr2L	777849	779081	0
chr2L	779078	779769	0
chr2L	779841	780636	0
chr2L	780633	781291	0
chr2L	781474	781881	0
chr2L	781878	782301	0
chr2L	782381	782731	0
chr2L	784804	785023	0
chr2L	785020	785710	0
chr2L	786223	786645	0
chr2L	787789	788055	0
chr2L	788186	789476	0
chr2L	789502	789656	0
chr2L	789653	789927	0
chr2L	789924	790591	0
chr2L	792377	793356	0
chr2L	793353	793754	0
chr2L	793751	795269	0
chr2L	795266	796298	0
chr2L	796295	796607	0
chr2L	796604	797586	0
chr2L	802618	802811	0
chr2L	802808	803033	0
chr2L	805173	805514	0
chr2L	805625	806365	0
chr2L	806362	806599	0
chr2L	806596	807116	0
chr2L	807125	808224	0
chr2L	808221	808537	0
chr2L	808534	808883	0
chr2L	808880	809375	0
chr2L	809372	809590	0
chr2L	809587	809921	0
chr2L	809918	810744	0
chr2L	813068	813403	0
chr2L	815391	815749	-1
chr2L	816629	817194	-1
chr2L	817191	817880	-1
chr2L	817877	818282	-1
chr2L	818491	818765	-1
chr2L	818965	819307	-1
chr2L	819493	820282	-1
chr2L	820873	821455	-1
chr2L	821452	822416	-1
chr2L	823174	823365	-1
chr2L	823398	823610	-1
chr2L	824585	825186	-1
chr2L	825705	826464	-1
chr2L	826461	827216	-1
chr2L	827421	827855	-1
chr2L	827852	828588	-1
chr2L	828971	829688	-1
chr2L	829685	830032	-1
chr2L	830216	830618	-1
chr2L	831267	831837	-1
chr2L	831895	832102	-1
chr2L	832575	833538	-1
chr2L	833535	834631	-1
chr2L	834628	835455	0
chr2L	835764	836118	0
chr2L	836146	836573	0
chr2L	836970	837254	0
chr2L	837312	838556	0
chr2L	838660	839898	0
chr2L	840682	841768	-1
chr2L	841765	841924	-1
chr2L	841921	842127	-1
chr2L	842124	842649	-1
chr2L	843012	843378	-1
chr2L	843375	843474	-1
chr2L	843471	843530	0
chr2L	843527	843915	0
chr2L	844231	845263	0
chr2L	845260	845494	0
chr2L	845491	846274	0
chr2L	847060	848863	0
chr2L	849316	849398	0
chr2L	849395	849679	-1
chr2L	849676	849846	-1
chr2L	849929	850248	-1
chr2L	850536	851921	-1
chr2L	852386	852826	-1
chr2L	852888	853670	-1
chr2L	854339	854473	0
chr2L	854470	855570	0
chr2L	856319	856816	0
chr2L	857830	858107	0
chr2L	858104	858265	0
chr2L	858262	858623	0
chr2L	858634	858892	0
chr2L	859691	860257	0
chr2L	860254	860468	0
chr2L	860465	860830	0
chr2L	863459	863585	-1
chr2L	863582	863915	-1
chr2L	863912	864101	-1
chr2L	864923	865264	-1
chr2L	865261	865428	-1
chr2L	865425	865482	-1
chr2L	865479	866256	-1
chr2L	866253	867103	-1
chr2L	867100	867941	-1
chr2L	867938	868453	-1
chr2L	868450	868772	-1
chr2L	868769	869140	-1
chr2L	870002	871459	-1
chr2L	871456	871980	-1
chr2L	871977	872281	-1
chr2L	872278	873047	-1
chr2L	873668	873799	-1
chr2L	873796	874215	-1
chr2L	874212	874404	-1
chr2L	874879	875403	-1
chr2L	875550	875986	-1
chr2L	876057	876613	-1
chr2L	876929	877448	-1
chr2L	877487	878014	-1
chr2L	879548	880041	-1
chr2L	880038	880119	0
chr2L	880983	881289	0
chr2L	881489	882085	0
chr2L	885665	886499	0
chr2L	891903	892209	0
chr2L	892206	892952	0
chr2L	892949	893629	0
chr2L	893626	893921	0
chr2L	893918	894652	0
chr2L	894649	895592	0
chr2L	895589	897069	0
chr2L	897066	897719	0
chr2L	897716	898007	0
chr2L	898004	898514	0
chr2L	898998	899240	0
chr2L	899285	899679	0
chr2L	900677	900952	0
chr2L	901623	902160	0
chr2L	902157	902806	0
chr2L	902803	904221	0
chr2L	904218	904807	0
chr2L	904804	905089	0
chr2L	905086	905188	0
chr2L	905185	905938	0
chr2L	906489	906609	0
chr2L	906606	906936	0
chr2L	906933	907381	0
chr2L	907378	908309	0
chr2L	911761	912513	0
chr2L	912510	913376	0
chr2L	913373	913936	0
chr2L	914558	915084	0
chr2L	915565	916163	0
chr2L	916160	916452	0
chr2L	916549	916830	0
chr2L	916827	917143	0
chr2L	917675	918523	0
chr2L	918553	919229	0
chr2L	919328	920460	0
chr2L	923378	923986	0
chr2L	925336	925912	0
chr2L	925909	927944	0
chr2L	928143	929557	0
chr2L	929554	929793	0
chr2L	929790	930326	0
chr2L	932046	933669	0
chr2L	933666	934368	0
chr2L	934365	934824	0
chr2L	934821	936690	0
chr2L	936687	936768	0
chr2L	936765	937606	0
chr2L	937603	938786	0
chr2L	938783	940274	0
chr2L	940430	941616	0
chr2L	941613	942482	0
chr2L	942479	943165	0
chr2L	943162	944026	0
chr2L	944023	944506	0
chr2L	944503	946094	0
chr2L	946091	946618	0
chr2L	946615	946892	0
chr2L	946889	947923	0
chr2L	948023	949296	0
chr2L	951439	951685	0
chr2L	952037	952269	0
chr2L	953038	953353	0
chr2L	953350	954468	0
chr2L	954465	955095	0
chr2L	955092	955583	0
chr2L	955580	955926	0
chr2L	955923	956193	0
chr2L	956190	956511	0
chr2L	956666	956802	0
chr2L	957221	957705	0
chr2L	957702	957827	0
chr2L	957824	958033	0
chr2L	958030	960151	0
chr2L	960290	961471	0
chr2L	961468	961523	0
chr2L	961520	961780	0
chr2L	963207	963650	0
chr2L	964037	964839	0
chr2L	965141	965331	0
chr2L	965328	965926	0
chr2L	965964	966595	0
chr2L	967170	969129	0
chr2L	969126	969443	0
chr2L	969440	969728	0
chr2L	969725	970183	0
chr2L	970180	970644	0
chr2L	970641	970916	0
chr2L	970913	971183	0
chr2L	971180	971692	0
chr2L	971689	972240	0
chr2L	975669	976080	0
chr2L	985402	986036	0
chr2L	986033	986411	0
chr2L	986408	986541	0
chr2L	986538	987960	0
chr2L	988062	988386	0
chr2L	988383	989358	0
chr2L	990064	992190	0
chr2L	992187	993342	0
chr2L	993339	994480	0
chr2L	994477	994671	0
chr2L	994668	995367	0
chr2L	995364	997030	0
chr2L	1006443	1007531	0
chr2L	1007534	1008802	0
chr2L	1008799	1008943	0
chr2L	1008940	1009007	0
chr2L	1009004	1009639	0
chr2L	1009636	1010531	0
chr2L	1010528	1010872	0
chr2L	1014349	1014894	0
chr2L	1014968	1015244	0
chr2L	1015241	1015388	0
chr2L	1015385	1015624	0
chr2L	1015642	1015729	0
chr2L	1015765	1016194	0
chr2L	1016191	1016662	0
chr2L	1017448	1018020	0
chr2L	1018017	1019411	0
chr2L	1019408	1022173	0
chr2L	1022170	1024176	0
chr2L	1024367	1025297	0
chr2L	1025294	1028103	0
chr2L	1028100	1028550	0
chr2L	1028684	1031024	0
chr2L	1031021	1032081	0
chr2L	1032078	1032767	0
chr2L	1032764	1033714	0
chr2L	1033999	1034805	0
chr2L	1034802	1035510	0
chr2L	1035507	1036361	0
chr2L	1036358	1036506	0
chr2L	1036531	1037346	0
chr2L	1037343	1037597	0
chr2L	1038110	1038359	0
chr2L	1038674	1040401	0
chr2L	1040398	1041201	0
chr2L	1041198	1041573	0
chr2L	1041570	1042358	0
chr2L	1042355	1042747	0
chr2L	1042744	1043234	0
chr2L	1043231	1043770	0
chr2L	1046018	1047029	0
chr2L	1047026	1047896	0
chr2L	1047893	1049163	0
chr2L	1049316	1050784	0
chr2L	1051057	1052009	0
chr2L	1052982	1054279	0
chr2L	1054276	1054667	0
chr2L	1054843	1055195	0
chr2L	1055762	1056005	0
chr2L	1056002	1056086	0
chr2L	1056083	1056696	0
chr2L	1056693	1057097	0
chr2L	1057094	1058072	0
chr2L	1058359	1059578	0
chr2L	1059575	1059964	0
chr2L	1059961	1060114	0
chr2L	1060304	1060470	0
chr2L	1061056	1061342	0
chr2L	1062040	1062820	0
chr2L	1063049	1063460	0
chr2L	1063567	1063766	0
chr2L	1063910	1064639	0
chr2L	1064636	1065357	0
chr2L	1065354	1065679	0
chr2L	1066240	1066998	0
chr2L	1066995	1067636	0
chr2L	1067633	1067993	0
chr2L	1067990	1068308	0
chr2L	1068305	1068797	0
chr2L	1068794	1069347	0
chr2L	1069344	1071194	0
chr2L	1071191	1071947	0
chr2L	1072043	1072311	0
chr2L	1072308	1072497	0
chr2L	1072941	1073068	0
chr2L	1073074	1073254	0
chr2L	1073251	1074047	0
chr2L	1074044	1074299	0
chr2L	1074296	1074722	0
chr2L	1074746	1075216	0
chr2L	1075257	1076267	0
chr2L	1076264	1077081	-1
chr2L	1077184	1078082	-1
chr2L	1078679	1079325	-1
chr2L	1079322	1079549	-1
chr2L	1079546	1079781	-1
chr2L	1079778	1079966	-1
chr2L	1080221	1080534	-1
chr2L	1080672	1081007	-1
chr2L	1081004	1081279	-1
chr2L	1081276	1081729	-1
chr2L	1081792	1082259	-1
chr2L	1082550	1083200	-1
chr2L	1083844	1084136	0
chr2L	1084550	1084642	0
chr2L	1084744	1085106	0
chr2L	1085246	1085832	0
chr2L	1085829	1087715	0
chr2L	1088987	1090408	0
chr2L	1090405	1090659	0
chr2L	1090656	1090913	0
chr2L	1091344	1092163	0
chr2L	1092160	1093385	0
chr2L	1093382	1094270	0
chr2L	1094267	1095029	0
chr2L	1095026	1095248	0
chr2L	1095245	1095593	0
chr2L	1095590	1096308	0
chr2L	1096305	1096438	0
chr2L	1096709	1099435	0
chr2L	1102329	1103552	-1
chr2L	1103549	1103792	-1
chr2L	1106232	1106559	-1
chr2L	1106864	1107273	-1
chr2L	1107638	1107981	-1
chr2L	1107978	1108752	-1
chr2L	1108749	1109222	-1
chr2L	1109531	1110120	0
chr2L	1110581	1110904	0
chr2L	1110901	1111589	0
chr2L	1111659	1111996	0
chr2L	1111993	1112048	0
chr2L	1112045	1112538	0
chr2L	1112535	1113144	0
chr2L	1113750	1114580	-1
chr2L	1114583	1115048	-1
chr2L	1115198	1116633	-1
chr2L	1116935	1117411	-1
chr2L	1117408	1117494	-1
chr2L	1117491	1117625	-1
chr2L	1117879	1118226	-1
chr2L	1118223	1118409	-1
chr2L	1118406	1119044	-1
chr2L	1119062	1119266	-1
chr2L	1119263	1120040	-1
chr2L	1120079	1121128	0
chr2L	1121125	1121564	0
chr2L	1122081	1122426	0
chr2L	1122423	1122655	0
chr2L	1124158	1124698	0
chr2L	1124695	1125051	0
chr2L	1125048	1125319	0
chr2L	1125316	1126029	0
chr2L	1126048	1126176	0
chr2L	1126194	1126734	0
chr2L	1127697	1127921	-1
chr2L	1127918	1128174	-1
chr2L	1129341	1129822	-1
chr2L	1129978	1130036	-1
chr2L	1130033	1130300	-1
chr2L	1130527	1131110	-1
chr2L	1131131	1131596	-1
chr2L	1131785	1132224	-1
chr2L	1132255	1132537	-1
chr2L	1134909	1136223	-1
chr2L	1136220	1138199	-1
chr2L	1138196	1138805	-1
chr2L	1139039	1139928	-1
chr2L	1139958	1140636	-1
chr2L	1140633	1141701	-1
chr2L	1141698	1142285	-1
chr2L	1142282	1142437	-1
chr2L	1142632	1143077	-1
chr2L	1143074	1144202	-1
chr2L	1144199	1144289	-1
chr2L	1144286	1145176	-1
chr2L	1145173	1145958	-1
chr2L	1146420	1146546	-1
chr2L	1146591	1146978	-1
chr2L	1147277	1147588	-1
chr2L	1147665	1148159	-1
chr2L	1149233	1149725	-1
chr2L	1150635	1151108	-1
chr2L	1152009	1152237	-1
chr2L	1153282	1154236	-1
chr2L	1154233	1154537	0
chr2L	1154534	1154751	0
chr2L	1154797	1155110	0
chr2L	1155107	1155376	0
chr2L	1155373	1155582	0
chr2L	1155579	1155952	0
chr2L	1155949	1156734	0
chr2L	1156906	1158110	0
chr2L	1158107	1158981	0
chr2L	1159008	1159239	0
chr2L	1159334	1159794	-1
chr2L	1159884	1160248	-1
chr2L	1160810	1161377	-1
chr2L	1162281	1162797	-1
chr2L	1163111	1163824	-1
chr2L	1163821	1163922	-1
chr2L	1164905	1165463	-1
chr2L	1165460	1165979	-1
chr2L	1165976	1166587	-1
chr2L	1166896	1167218	-1
chr2L	1167875	1168169	-1
chr2L	1168373	1168680	-1
chr2L	1168925	1169480	-1
chr2L	1169915	1170288	-1
chr2L	1171159	1171887	-1
chr2L	1172172	1172398	-1
chr2L	1172718	1173129	-1
chr2L	1173126	1173277	-1
chr2L	1174063	1174593	-1
chr2L	1174607	1174857	-1
chr2L	1175004	1175223	-1
chr2L	1175493	1175940	-1
chr2L	1179141	1179593	-1
chr2L	1180214	1180422	-1
chr2L	1180419	1180758	-1
chr2L	1180755	1181129	-1
chr2L	1181299	1181865	-1
chr2L	1182095	1182549	-1
chr2L	1185011	1185425	-1
chr2L	1185422	1185928	-1
chr2L	1186434	1187126	-1
chr2L	1187123	1188713	-1
chr2L	1188710	1188900	-1
chr2L	1188897	1189183	-1
chr2L	1189180	1189277	-1
chr2L	1189274	1190172	-1
chr2L	1190281	1190519	-1
chr2L	1191054	1191341	-1
chr2L	1191740	1192026	-1
chr2L	1192641	1194684	-1
chr2L	1194681	1195233	-1
chr2L	1195230	1195400	-1
chr2L	1195397	1196290	-1
chr2L	1196579	1197553	0
chr2L	1197738	1198664	0
chr2L	1199827	1201124	0
chr2L	1201121	1202484	0
chr2L	1202481	1203099	0
chr2L	1203096	1204267	0
chr2L	1204264	1204997	0
chr2L	1204994	1205278	0
chr2L	1208619	1209337	0
chr2L	1209342	1209649	0
chr2L	1209646	1210079	0
chr2L	1210076	1210363	0
chr2L	1210360	1210405	0
chr2L	1210402	1210778	0
chr2L	1210775	1211605	0
chr2L	1211602	1214249	0
chr2L	1214246	1215112	0
chr2L	1215109	1216354	0
chr2L	1216925	1218222	0
chr2L	1218219	1218399	0
chr2L	1218396	1218759	0
chr2L	1218756	1219021	0
chr2L	1219383	1219746	0
chr2L	1219743	1220007	0
chr2L	1220004	1220079	0
chr2L	1220076	1220286	0
chr2L	1227293	1227958	0
chr2L	1228133	1228533	0
chr2L	1228642	1229152	0
chr2L	1229149	1230938	0
chr2L	1230935	1233107	0
chr2L	1233104	1233606	0
chr2L	1233603	1233929	0
chr2L	1233926	1234005	0
chr2L	1234002	1234904	0
chr2L	1234901	1235074	0
chr2L	1235071	1235574	0
chr2L	1235571	1236324	0
chr2L	1236321	1236597	0
chr2L	1236594	1236712	0
chr2L	1236709	1237403	0
chr2L	1237400	1238010	0
chr2L	1238007	1238492	0
chr2L	1238489	1238839	0
chr2L	1238836	1240013	0
chr2L	1240239	1240549	0
chr2L	1240765	1241018	0
chr2L	1241015	1241325	0
chr2L	1241813	1242657	0
chr2L	1242654	1243478	0
chr2L	1243475	1243875	0
chr2L	1243872	1244597	0
chr2L	1244594	1245784	0
chr2L	1245781	1246425	0
chr2L	1246422	1247508	0
chr2L	1247505	1248458	0
chr2L	1248455	1249065	0
chr2L	1249062	1249294	0
chr2L	1249291	1249544	0
chr2L	1249541	1250245	0
chr2L	1250242	1250771	0
chr2L	1250768	1251623	0
chr2L	1251657	1251917	0
chr2L	1251914	1252527	0
chr2L	1252524	1253063	0
chr2L	1253060	1253408	0
chr2L	1254527	1255262	0
chr2L	1255259	1255414	0
chr2L	1255411	1256362	0
chr2L	1256359	1257251	0
chr2L	1257248	1258390	0
chr2L	1258387	1258668	0
chr2L	1258665	1259276	0
chr2L	1263673	1263934	0
chr2L	1263931	1266339	0
chr2L	1266336	1267743	0
chr2L	1267855	1268296	0
chr2L	1271782	1272125	0
chr2L	1272122	1272499	0
chr2L	1272496	1272899	0
chr2L	1272896	1273588	0
chr2L	1273721	1274226	0
chr2L	1274223	1275277	0
chr2L	1275274	1276543	0
chr2L	1276555	1276931	0
chr2L	1276928	1280499	0
chr2L	1280496	1280883	0
chr2L	1280880	1281510	0
chr2L	1281507	1281954	0
chr2L	1281951	1282272	0
chr2L	1282269	1282873	0
chr2L	1282870	1284049	0
chr2L	1284046	1284649	0
chr2L	1284646	1285336	0
chr2L	1286260	1287058	0
chr2L	1287055	1287305	0
chr2L	1287302	1288503	0
chr2L	1288500	1289579	0
chr2L	1290047	1291350	0
chr2L	1291347	1293044	0
chr2L	1293066	1293443	0
chr2L	1293592	1294752	0
chr2L	1294749	1295848	0
chr2L	1299625	1299981	0
chr2L	1299978	1301730	0
chr2L	1304686	1305563	0
chr2L	1305560	1305670	0
chr2L	1305667	1306554	0
chr2L	1306636	1308537	0
chr2L	1308534	1309710	0
chr2L	1309707	1310824	0
chr2L	1310821	1311170	0
chr2L	1311167	1311516	0
chr2L	1311513	1312017	0
chr2L	1312321	1312880	0
chr2L	1312877	1313431	0
chr2L	1313428	1314804	0
chr2L	1315267	1315475	0
chr2L	1315472	1315616	0
chr2L	1315613	1315721	0
chr2L	1315718	1316164	0
chr2L	1316161	1317173	0
chr2L	1317324	1317833	0
chr2L	1317830	1318163	0
chr2L	1318160	1318312	0
chr2L	1318309	1319446	0
chr2L	1319443	1319921	0
chr2L	1319999	1320408	0
chr2L	1320405	1322042	0
chr2L	1322039	1326350	0
chr2L	1326347	1328177	0
chr2L	1328174	1328456	0
chr2L	1328453	1329285	0
chr2L	1329501	1330058	0
chr2L	1330055	1330808	0
chr2L	1331183	1332777	0
chr2L	1332945	1334377	0
chr2L	1334677	1335756	0
chr2L	1335753	1336561	0
chr2L	1336558	1336924	0
chr2L	1336921	1337423	0
chr2L	1337420	1337874	0
chr2L	1337871	1339226	0
chr2L	1339223	1340164	0
chr2L	1340161	1341757	0
chr2L	1342722	1342899	0
chr2L	1342896	1343735	0
chr2L	1343824	1344014	0
chr2L	1344011	1344625	0
chr2L	1344803	1345812	0
chr2L	1345809	1347506	0
chr2L	1347503	1347981	0
chr2L	1347978	1348209	0
chr2L	1348574	1348684	0
chr2L	1348681	1349379	0
chr2L	1349929	1350446	0
chr2L	1350498	1351427	0
chr2L	1351424	1352370	0
chr2L	1352716	1353199	0
chr2L	1353196	1353476	0
chr2L	1353564	1353909	0
chr2L	1353906	1354230	0
chr2L	1354276	1354738	0
chr2L	1355555	1356383	0
chr2L	1356539	1357657	0
chr2L	1357654	1359120	0
chr2L	1359117	1359769	0
chr2L	1360360	1360879	0
chr2L	1362038	1362824	0
chr2L	1362914	1363221	0
chr2L	1363218	1363711	0
chr2L	1363708	1364345	0
chr2L	1364642	1365220	0
chr2L	1365450	1366182	0
chr2L	1366179	1367664	0
chr2L	1367747	1367982	0
chr2L	1368143	1368311	0
chr2L	1368308	1368514	0
chr2L	1368670	1368811	0
chr2L	1368808	1370224	0
chr2L	1370221	1370855	0
chr2L	1370852	1371412	0
chr2L	1371409	1372504	0
chr2L	1372501	1373663	0
chr2L	1373694	1375819	0
chr2L	1375824	1376622	0
chr2L	1376619	1376767	0
chr2L	1376764	1377345	0
chr2L	1377342	1377754	0
chr2L	1378810	1379907	0
chr2L	1379904	1380349	-1
chr2L	1380346	1380790	-1
chr2L	1380787	1380917	-1
chr2L	1380914	1381357	-1
chr2L	1381354	1381542	-1
chr2L	1382043	1382512	-1
chr2L	1382509	1382906	-1
chr2L	1382903	1384143	-1
chr2L	1384140	1384307	-1
chr2L	1384304	1384652	-1
chr2L	1385002	1385078	-1
chr2L	1385075	1385807	-1
chr2L	1385804	1386022	-1
chr2L	1386019	1386607	-1
chr2L	1386604	1387126	-1
chr2L	1387144	1387440	-1
chr2L	1387437	1388597	-1
chr2L	1388594	1389585	-1
chr2L	1389582	1389820	-1
chr2L	1389817	1390510	-1
chr2L	1390507	1391299	-1
chr2L	1391296	1391487	-1
chr2L	1391484	1392024	-1
chr2L	1392021	1392481	-1
chr2L	1392478	1393846	-1
chr2L	1393866	1394249	-1
chr2L	1394972	1396107	0
chr2L	1396104	1396775	0
chr2L	1396772	1397199	0
chr2L	1397196	1397380	0
chr2L	1397392	1397748	0
chr2L	1397745	1398186	0
chr2L	1399316	1403467	0
chr2L	1403464	1403988	0
chr2L	1403985	1404810	0
chr2L	1404820	1405114	0
chr2L	1405167	1405383	0
chr2L	1405398	1405828	0
chr2L	1405825	1407148	0
chr2L	1407145	1408209	0
chr2L	1408206	1408424	0
chr2L	1408421	1409529	0
chr2L	1409526	1409776	0
chr2L	1409773	1409829	0
chr2L	1409826	1410204	0
chr2L	1410208	1410535	0
chr2L	1410532	1410672	0
chr2L	1410869	1412749	0
chr2L	1412746	1413639	0
chr2L	1414063	1414388	0
chr2L	1414385	1415354	0
chr2L	1415351	1416081	0
chr2L	1416078	1416162	0
chr2L	1416159	1416594	0
chr2L	1416591	1417345	0
chr2L	1417342	1417562	0
chr2L	1417559	1417663	0
chr2L	1417660	1417936	0
chr2L	1417933	1418427	0
chr2L	1418424	1419085	0
chr2L	1419836	1419985	0
chr2L	1420046	1420255	0
chr2L	1420252	1420670	0
chr2L	1420958	1421262	0
chr2L	1421259	1421781	0
chr2L	1421778	1422104	0
chr2L	1422101	1422657	0
chr2L	1422654	1423009	0
chr2L	1423006	1423208	0
chr2L	1424222	1424587	0
chr2L	1424592	1424814	0
chr2L	1425245	1425350	0
chr2L	1425449	1425749	0
chr2L	1425930	1426522	0
chr2L	1426519	1427132	0
chr2L	1427536	1427757	0
chr2L	1427773	1428974	0
chr2L	1429915	1431097	0
chr2L	1431213	1431910	0
chr2L	1431907	1432160	0
chr2L	1432157	1432753	0
chr2L	1432750	1432836	0
chr2L	1432833	1433022	0
chr2L	1433488	1433780	0
chr2L	1433777	1434266	0
chr2L	1434806	1435430	0
chr2L	1435427	1435561	0
chr2L	1435558	1435706	0
chr2L	1435703	1435937	0
chr2L	1436190	1436402	0
chr2L	1437128	1439776	0
chr2L	1439773	1440835	0
chr2L	1441012	1441335	0
chr2L	1441332	1441948	0
chr2L	1441950	1442642	0
chr2L	1442754	1442933	0
chr2L	1442966	1444572	0
chr2L	1444569	1445307	0
chr2L	1445403	1445965	0
chr2L	1445962	1446081	0
chr2L	1446333	1446958	0
chr2L	1446955	1447065	0
chr2L	1447268	1447670	0
chr2L	1447667	1448550	0
chr2L	1448547	1448667	0
chr2L	1448664	1450068	0
chr2L	1450307	1451112	0
chr2L	1451109	1451292	0
chr2L	1451472	1451861	0
chr2L	1452232	1453184	0
chr2L	1453220	1454755	0
chr2L	1454752	1455150	0
chr2L	1456309	1456502	0
chr2L	1456499	1457824	0
chr2L	1457821	1458473	0
chr2L	1458478	1459480	0
chr2L	1459782	1459972	0
chr2L	1459969	1460767	0
chr2L	1460764	1460991	0
chr2L	1460988	1461499	0
chr2L	1462061	1462476	0
chr2L	1462642	1462814	0
chr2L	1463378	1463519	0
chr2L	1463531	1464593	0
chr2L	1464590	1465661	0
chr2L	1466101	1466373	0
chr2L	1466370	1467536	0
chr2L	1467533	1467610	0
chr2L	1467607	1468203	0
chr2L	1468200	1468709	0
chr2L	1468706	1468878	0
chr2L	1468875	1469307	0
chr2L	1469304	1470036	0
chr2L	1470033	1470586	0
chr2L	1470583	1470858	0
chr2L	1470855	1471347	0
chr2L	1471344	1471445	0
chr2L	1471471	1471742	0
chr2L	1471739	1471894	0
chr2L	1471891	1472441	0
chr2L	1472438	1472488	0
chr2L	1472485	1472524	0
chr2L	1472521	1474212	0
chr2L	1474337	1474999	0
chr2L	1474996	1476641	0
chr2L	1476638	1476859	0
chr2L	1476856	1477339	0
chr2L	1477512	1477903	0
chr2L	1477900	1478052	0
chr2L	1478049	1478620	0
chr2L	1478617	1480040	0
chr2L	1480037	1480206	0
chr2L	1480203	1480798	0
chr2L	1480795	1480967	0
chr2L	1480964	1481537	0
chr2L	1481534	1481805	0
chr2L	1481808	1483244	0
chr2L	1483241	1484413	0
chr2L	1484410	1485487	0
chr2L	1485594	1486075	0
chr2L	1486072	1486291	0
chr2L	1486288	1486544	0
chr2L	1486541	1486677	0
chr2L	1486674	1487429	0
chr2L	1487426	1488909	0
chr2L	1488906	1489829	0
chr2L	1489826	1490235	0
chr2L	1490232	1490456	0
chr2L	1490453	1492568	0
chr2L	1492565	1492756	0
chr2L	1492894	1493071	0
chr2L	1493135	1493336	0
chr2L	1494227	1495006	0
chr2L	1495279	1495976	0
chr2L	1496064	1496298	0
chr2L	1496904	1497342	0
chr2L	1497966	1498126	0
chr2L	1498234	1498625	0
chr2L	1499007	1499395	0
chr2L	1499392	1499637	0
chr2L	1499634	1499907	0
chr2L	1499904	1500265	0
chr2L	1500262	1500967	0
chr2L	1500964	1501221	0
chr2L	1501470	1501693	0
chr2L	1501690	1501918	0
chr2L	1501951	1502510	0
chr2L	1502507	1502741	0
chr2L	1503505	1504587	0
chr2L	1504584	1505506	0
chr2L	1505503	1506891	0
chr2L	1506888	1507468	0
chr2L	1507465	1508731	0
chr2L	1508728	1509248	0
chr2L	1509245	1510186	0
chr2L	1512130	1513917	0
chr2L	1513914	1515182	0
chr2L	1515179	1516210	0
chr2L	1516207	1516483	0
chr2L	1516480	1517306	0
chr2L	1518236	1518936	0
chr2L	1518933	1519328	0
chr2L	1519377	1519838	0
chr2L	1519835	1519953	0
chr2L	1519950	1520389	0
chr2L	1520386	1520697	0
chr2L	1520694	1520807	0
chr2L	1520864	1521027	0
chr2L	1521024	1521276	0
chr2L	1521809	1522444	0
chr2L	1522441	1522787	0
chr2L	1522895	1523366	0
chr2L	1523920	1524887	0
chr2L	1524884	1525478	0
chr2L	1525475	1525728	0
chr2L	1525725	1526043	0
chr2L	1526040	1527206	0
chr2L	1527203	1529152	0
chr2L	1529149	1529930	0
chr2L	1529927	1530752	0
chr2L	1530749	1531212	0
chr2L	1531209	1531706	0
chr2L	1535844	1538315	0
chr2L	1538621	1539290	0
chr2L	1540082	1540417	0
chr2L	1540414	1540598	0
chr2L	1540595	1541047	0
chr2L	1541044	1541821	0
chr2L	1541818	1543778	0
chr2L	1543775	1545997	0
chr2L	1548885	1550225	0
chr2L	1550222	1551030	0
chr2L	1551152	1551494	0
chr2L	1551491	1552745	0
chr2L	1552777	1555221	0
chr2L	1555218	1555692	0
chr2L	1555689	1557801	0
chr2L	1558752	1559032	0
chr2L	1559029	1559185	0
chr2L	1559182	1559486	0
chr2L	1559483	1559580	0
chr2L	1559577	1560138	0
chr2L	1560135	1560475	0
chr2L	1560481	1561106	0
chr2L	1561103	1561950	0
chr2L	1561947	1563452	0
chr2L	1563449	1563721	0
chr2L	1563718	1565799	0
chr2L	1565796	1566064	0
chr2L	1566061	1566623	0
chr2L	1566620	1566935	0
chr2L	1566932	1568840	0
chr2L	1568837	1570493	0
chr2L	1570490	1571166	0
chr2L	1573070	1574755	0
chr2L	1574752	1575833	0
chr2L	1575830	1576156	0
chr2L	1576804	1577998	0
chr2L	1578369	1578405	0
chr2L	1578402	1579562	0
chr2L	1579559	1580503	0
chr2L	1580500	1580588	0
chr2L	1580585	1580833	0
chr2L	1580830	1581228	0
chr2L	1581225	1582455	0
chr2L	1582948	1583228	0
chr2L	1584740	1585188	0
chr2L	1585185	1585264	0
chr2L	1586365	1586648	0
chr2L	1586645	1587689	0
chr2L	1587686	1588631	0
chr2L	1588628	1590171	0
chr2L	1590168	1591562	0
chr2L	1591559	1592262	0
chr2L	1592259	1594742	0
chr2L	1594739	1594975	0
chr2L	1594972	1595310	0
chr2L	1595649	1596075	0
chr2L	1599675	1600161	0
chr2L	1600163	1600823	0
chr2L	1600884	1601460	0
chr2L	1601457	1602233	0
chr2L	1602230	1603297	0
chr2L	1603414	1604203	0
chr2L	1604200	1604770	0
chr2L	1604767	1605101	0
chr2L	1605560	1606407	0
chr2L	1606769	1607435	0
chr2L	1607667	1610540	0
chr2L	1611887	1612205	-1
chr2L	1612202	1612728	-1
chr2L	1613481	1613750	-1
chr2L	1613747	1613917	-1
chr2L	1613914	1614107	-1
chr2L	1614104	1614866	-1
chr2L	1614863	1616403	0
chr2L	1616400	1616658	0
chr2L	1619461	1620567	0
chr2L	1621186	1621651	0
chr2L	1621648	1622130	0
chr2L	1622127	1623242	0
chr2L	1623239	1624964	0
chr2L	1627534	1628108	0
chr2L	1628376	1628961	0
chr2L	1630720	1631721	0
chr2L	1631718	1631839	0
chr2L	1631836	1631946	0
chr2L	1631943	1632212	0
chr2L	1632209	1633167	0
chr2L	1633164	1634288	0
chr2L	1634285	1634717	0
chr2L	1634721	1634881	0
chr2L	1635356	1636363	0
chr2L	1637167	1637603	0
chr2L	1638667	1638874	0
chr2L	1638871	1638955	1
chr2L	1638952	1639808	1
chr2L	1639805	1640152	1
chr2L	1640149	1643166	1
chr2L	1644645	1646319	1
chr2L	1646316	1646614	1
chr2L	1646611	1646821	1
chr2L	1646818	1647189	1
chr2L	1647186	1648166	1
chr2L	1649739	1650385	1
chr2L	1650637	1651735	1
chr2L	1651732	1653411	1
chr2L	1653408	1655700	1
chr2L	1656707	1657476	1
chr2L	1657732	1658631	1
chr2L	1658628	1659689	1
chr2L	1659699	1660145	1
chr2L	1660142	1662230	1
chr2L	1664420	1666234	1
chr2L	1667628	1667827	1
chr2L	1667824	1668154	1
chr2L	1668307	1668668	1
chr2L	1668717	1668978	1
chr2L	1668975	1669207	1
chr2L	1669204	1669935	1
chr2L	1669932	1670344	1
chr2L	1670341	1671072	1
chr2L	1671069	1671335	1
chr2L	1671933	1672518	1
chr2L	1672515	1673003	1
chr2L	1673000	1674018	1
chr2L	1674015	1675898	1
chr2L	1675895	1676795	0
chr2L	1676792	1677301	0
chr2L	1677298	1677974	0
chr2L	1678877	1679134	0
chr2L	1686294	1687121	0
chr2L	1687118	1687225	0
chr2L	1687222	1688213	0
chr2L	1688210	1688250	0
chr2L	1688247	1688621	0
chr2L	1688618	1688983	0
chr2L	1688980	1689145	0
chr2L	1689142	1690548	0
chr2L	1690861	1692339	0
chr2L	1692336	1692469	0
chr2L	1694280	1694905	-1
chr2L	1695055	1695664	-1
chr2L	1695901	1696355	-1
chr2L	1696759	1697592	-1
chr2L	1697663	1697906	-1
chr2L	1698797	1699070	-1
chr2L	1699067	1699286	-1
chr2L	1699283	1700159	-1
chr2L	1700156	1700338	-1
chr2L	1700769	1701331	-1
chr2L	1701328	1701960	-1
chr2L	1702507	1703471	-1
chr2L	1703534	1704377	-1
chr2L	1704374	1705033	-1
chr2L	1706147	1707328	-1
chr2L	1707987	1708357	-1
chr2L	1708354	1708574	-1
chr2L	1708571	1709006	-1
chr2L	1709093	1709671	-1
chr2L	1709743	1710240	-1
chr2L	1710305	1710725	-1
chr2L	1710895	1711475	-1
chr2L	1711472	1712450	-1
chr2L	1713210	1713648	-1
chr2L	1714370	1715239	-1
chr2L	1715623	1715912	-1
chr2L	1715994	1716521	-1
chr2L	1716518	1716844	-1
chr2L	1716841	1717006	-1
chr2L	1717003	1717187	-1
chr2L	1717184	1717778	-1
chr2L	1718157	1718492	-1
chr2L	1718489	1718709	0
chr2L	1718706	1718904	0
chr2L	1718901	1719816	0
chr2L	1720447	1720847	0
chr2L	1720890	1721491	0
chr2L	1721583	1722018	0
chr2L	1722015	1722273	0
chr2L	1722376	1722952	0
chr2L	1722949	1723209	-1
chr2L	1724343	1724592	-1
chr2L	1724851	1724989	-1
chr2L	1724986	1725110	-1
chr2L	1725107	1725260	-1
chr2L	1726625	1727559	-1
chr2L	1727556	1727663	-1
chr2L	1727660	1728204	-1
chr2L	1728201	1728463	-1
chr2L	1730049	1730320	-1
chr2L	1730430	1730788	-1
chr2L	1730818	1731390	-1
chr2L	1731387	1731442	-1
chr2L	1731439	1731783	-1
chr2L	1731780	1733297	-1
chr2L	1733294	1733379	-1
chr2L	1733434	1734077	-1
chr2L	1734074	1734241	-1
chr2L	1734910	1735515	-1
chr2L	1736965	1737476	-1
chr2L	1738567	1739065	0
chr2L	1739359	1739616	0
chr2L	1739613	1740135	0
chr2L	1740155	1740997	0
chr2L	1740994	1741416	0
chr2L	1741413	1742007	0
chr2L	1742153	1742521	0
chr2L	1743633	1743841	-1
chr2L	1743838	1744639	-1
chr2L	1744636	1744845	-1
chr2L	1744842	1745307	-1
chr2L	1747250	1748247	-1
chr2L	1748919	1749592	-1
chr2L	1749589	1749901	-1
chr2L	1751830	1752342	-1
chr2L	1752339	1752550	-1
chr2L	1752565	1753539	-1
chr2L	1753536	1753844	-1
chr2L	1753841	1754043	-1
chr2L	1754040	1754401	-1
chr2L	1754398	1755313	-1
chr2L	1755933	1756613	-1
chr2L	1756839	1758977	0
chr2L	1758974	1760234	0
chr2L	1765058	1766158	0
chr2L	1766164	1767937	0
chr2L	1767934	1769886	0
chr2L	1769928	1771646	0
chr2L	1771643	1772152	0
chr2L	1772149	1773532	0
chr2L	1778571	1779238	0
chr2L	1779235	1779779	0
chr2L	1781049	1781435	0
chr2L	1781849	1782828	0
chr2L	1782825	1784135	0
chr2L	1784322	1784788	0
chr2L	1784785	1785136	0
chr2L	1785133	1787377	0
chr2L	1787677	1788121	0
chr2L	1788128	1789114	0
chr2L	1789550	1790015	0
chr2L	1790674	1790860	0
chr2L	1790911	1791218	0
chr2L	1792114	1792350	0
chr2L	1792347	1792531	0
chr2L	1792528	1793135	0
chr2L	1793132	1793201	0
chr2L	1793198	1793955	0
chr2L	1793952	1794090	0
chr2L	1794087	1794245	0
chr2L	1794480	1794707	0
chr2L	1794704	1794844	0
chr2L	1794841	1795264	0
chr2L	1795261	1796222	0
chr2L	1796219	1796605	0
chr2L	1800806	1801115	0
chr2L	1809638	1811023	0
chr2L	1811020	1811528	0
chr2L	1811525	1813219	0
chr2L	1813216	1814607	0
chr2L	1817016	1818121	0
chr2L	1818118	1819582	0
chr2L	1819787	1821570	0
chr2L	1821567	1822307	0
chr2L	1822548	1822899	0
chr2L	1822967	1823789	0
chr2L	1823786	1823933	0
chr2L	1823930	1824422	0
[truncated: 125,188 more rows]
