# Supplementary material for: DamID profiling of dynamic Polycomb-binding sites in Drosophila imaginal disc development and tumorigenesis
Source: Epigenetics Chromatin. 2018 Jun 5;11:27. doi: 10.1186/s13072-018-0196-y (PMC5987561; doi:10.1186/s13072-018-0196-y)
Supplement: Supplementary file 7 — Additional file 7: SF1 Script developed by A. Ivankin used to perform the three-state HMM analysis based on the previously published BioHMM algorithm (Marioni et al. [66]). [file 13072_2018_196_MOESM7_ESM.txt]

function (obs, datainfo = NULL, useCloneDists = TRUE, aic = TRUE, bic = FALSE, delta = 1, var.fixed = FALSE, epsilon = 1e-06, numiter = 30000) {
    kb <- datainfo$start
    if (useCloneDists) {
        dists.pre = kb[2:length(kb)] - kb[1:(length(kb) - 1)]
        dists = dists.pre/(max(dists.pre))
    } else {
        dists <- rep(1, length(kb))
    }
    covars <- as.matrix(dists)
    obs.ord <- obs[order(kb)]
    kb.ord <- kb[order(kb)]
    ind.nonna <- which(!is.na(obs.ord))
    data <- obs.ord[ind.nonna]
    kb <- kb.ord[ind.nonna]
    numobs <- length(data)
    if (numobs > 5) {
        temp3 <- clara(data, 3)
        init.mean.three <- vector(length = 3)
        init.mean.three <- temp3$medoids
        init.var.three <- vector(length = 3)
        if (var.fixed == FALSE) {
            for (i in 1:3) {
                if (length(temp3$data[temp3$clustering == i]) > 1) {
                     init.var.three[i] <- log(sqrt(var(temp3$data[temp3$clustering == i])))
            	} else {
            		init.var.three[i] <- log(0.5)
            	}
            }
        } else {
            init.var.three[1:3] <- log(sqrt(var(data)))
        }
        z3.init <- c(init.mean.three[, 1], init.var.three, -0.7, -0.7, -3.6, -3.6, -3.6, -3.6, -3.6, -3.6, 0)
        z.pre <- run.nelder(numobs, z3.init, data, covars, var.fixed, epsilon, numiter, i)
        if (!is.nan(z.pre$x[1])) {
            z3 <- find.param.three(z.pre, var.fixed)
        } else {
            z3 <- NULL
        }
		z <- z3
		trans.mat <- list()
        for (j in 1:(length(data) - 1)) {
            trans.mat[[j]] <- z$LH.trans + exp(-(covars[j, 1]^(z$rate1)) * prod(covars[j, -1])) * z$RH.trans
        }
        Vit.seg <- Viterbi.three(data, z, trans.mat)
        maxstate.unique <- unique(Vit.seg)
        mean <- rep(0, length(data))
        var <- rep(0, length(data))
        for (m in 1:length(maxstate.unique)) {
            mean[Vit.seg == maxstate.unique[m]] <- mean(data[Vit.seg == 
              maxstate.unique[m]])
            var[Vit.seg == maxstate.unique[m]] <- var(data[Vit.seg == maxstate.unique[m]])
        }
        out <- cbind(matrix(Vit.seg, ncol = 1), matrix(mean, ncol = 1), matrix(var, ncol = 1))
        out.all <- matrix(NA, nrow = length(kb.ord), ncol = 4)
        out.all[ind.nonna, 1:3] <- out
        out.all[, 4] <- obs.ord
        out.all <- as.data.frame(out.all)
        dimnames(out.all)[[2]] <- c("state", "mean", "var", "obs")
        numstates <- length(unique(Vit.seg))
    } else {
        out.all <- matrix(NA, nrow = length(kb.ord), ncol = 4)
        out.all[ind.nonna, 1] <- c(rep(1, numobs))
        out.all[ind.nonna, 2] <- c(rep(mean(obs.ord), numobs))
        out.all[ind.nonna, 3] <- c(rep(var(obs.ord), numobs))
        out.all[ind.nonna, 4] <- obs.ord
        out.all <- as.data.frame(out.all)
        dimnames(out.all)[[2]] <- c("state", "mean", "var", "obs")
        numstates = 1
    }
    list(out.list = out.all, nstates.list = numstates)
}
