# Supplementary material for: DamID profiling of dynamic Polycomb-binding sites in Drosophila imaginal disc development and tumorigenesis
Source: Epigenetics Chromatin. 2018 Jun 5;11:27. doi: 10.1186/s13072-018-0196-y (PMC5987561; doi:10.1186/s13072-018-0196-y)
Supplement: Supplementary file 8 — Additional file 8. Pc binding intensities (log2), normalized to Dam-binding and averaged between two replicates, and the corresponding results from the three-state HMM analysis for all three biological samples (early and lat wild type wing imaginal discs, and scrib1 wing imaginal discs) mapped on dm3 genome annotation. [file 13072_2018_196_MOESM8_ESM.txt]

GATC.ID	chr	start	end	width	presence.ma	ID.il	WID.PC.Early_WT_all.norm.ave	WID.PC.Late_WT_all.norm.ave	WID.PC.Late_Scrib_all.norm.ave	HMMfilt_early	HMMfilt_late	HMMfilt_scrib
r5GATC2L00001	2L	1	83	83	0	DmelGATCr5chr2L00001	NA	NA	NA	NA	NA	NA
r5GATC2L00002	2L	80	232	153	0	DmelGATCr5chr2L00002	NA	NA	NA	NA	NA	NA
r5GATC2L00003	2L	229	373	145	0	DmelGATCr5chr2L00003	NA	NA	NA	NA	NA	NA
r5GATC2L00004	2L	370	541	172	0	DmelGATCr5chr2L00004	NA	NA	NA	NA	NA	NA
r5GATC2L00005	2L	538	690	153	0	DmelGATCr5chr2L00005	NA	NA	NA	NA	NA	NA
r5GATC2L00006	2L	687	831	145	0	DmelGATCr5chr2L00006	NA	NA	NA	NA	NA	NA
r5GATC2L00007	2L	828	999	172	0	DmelGATCr5chr2L00007	NA	NA	NA	NA	NA	NA
r5GATC2L00008	2L	996	1148	153	0	DmelGATCr5chr2L00008	NA	NA	NA	NA	NA	NA
r5GATC2L00009	2L	1145	1289	145	0	DmelGATCr5chr2L00009	NA	NA	NA	NA	NA	NA
r5GATC2L00010	2L	1286	1457	172	0	DmelGATCr5chr2L00010	NA	NA	NA	NA	NA	NA
r5GATC2L00011	2L	1454	1606	153	0	DmelGATCr5chr2L00011	NA	NA	NA	NA	NA	NA
r5GATC2L00012	2L	1603	1747	145	0	DmelGATCr5chr2L00012	NA	NA	NA	NA	NA	NA
r5GATC2L00013	2L	1744	1915	172	0	DmelGATCr5chr2L00013	NA	NA	NA	NA	NA	NA
r5GATC2L00014	2L	1912	2064	153	0	DmelGATCr5chr2L00014	NA	NA	NA	NA	NA	NA
r5GATC2L00015	2L	2061	2205	145	0	DmelGATCr5chr2L00015	NA	NA	NA	NA	NA	NA
r5GATC2L00016	2L	2202	2373	172	0	DmelGATCr5chr2L00016	NA	NA	NA	NA	NA	NA
r5GATC2L00017	2L	2370	2522	153	0	DmelGATCr5chr2L00017	NA	NA	NA	NA	NA	NA
r5GATC2L00018	2L	2519	2663	145	0	DmelGATCr5chr2L00018	NA	NA	NA	NA	NA	NA
r5GATC2L00019	2L	2660	2831	172	0	DmelGATCr5chr2L00019	NA	NA	NA	NA	NA	NA
r5GATC2L00020	2L	2828	2980	153	0	DmelGATCr5chr2L00020	NA	NA	NA	NA	NA	NA
r5GATC2L00021	2L	2977	3121	145	0	DmelGATCr5chr2L00021	NA	NA	NA	NA	NA	NA
r5GATC2L00022	2L	3118	3289	172	0	DmelGATCr5chr2L00022	NA	NA	NA	NA	NA	NA
r5GATC2L00023	2L	3286	3438	153	0	DmelGATCr5chr2L00023	NA	NA	NA	NA	NA	NA
r5GATC2L00024	2L	3435	3579	145	0	DmelGATCr5chr2L00024	NA	NA	NA	NA	NA	NA
r5GATC2L00025	2L	3576	3747	172	0	DmelGATCr5chr2L00025	NA	NA	NA	NA	NA	NA
r5GATC2L00026	2L	3744	3896	153	0	DmelGATCr5chr2L00026	NA	NA	NA	NA	NA	NA
r5GATC2L00027	2L	3893	4037	145	0	DmelGATCr5chr2L00027	NA	NA	NA	NA	NA	NA
r5GATC2L00028	2L	4034	4205	172	0	DmelGATCr5chr2L00028	NA	NA	NA	NA	NA	NA
r5GATC2L00029	2L	4202	4354	153	0	DmelGATCr5chr2L00029	NA	NA	NA	NA	NA	NA
r5GATC2L00030	2L	4351	4495	145	0	DmelGATCr5chr2L00030	NA	NA	NA	NA	NA	NA
r5GATC2L00031	2L	4492	4663	172	0	DmelGATCr5chr2L00031	NA	NA	NA	NA	NA	NA
r5GATC2L00032	2L	4660	4812	153	0	DmelGATCr5chr2L00032	NA	NA	NA	NA	NA	NA
r5GATC2L00033	2L	4809	4953	145	0	DmelGATCr5chr2L00033	NA	NA	NA	NA	NA	NA
r5GATC2L00034	2L	4950	5121	172	0	DmelGATCr5chr2L00034	NA	NA	NA	NA	NA	NA
r5GATC2L00035	2L	5118	5155	38	0	DmelGATCr5chr2L00035	NA	NA	NA	NA	NA	NA
r5GATC2L00036	2L	5152	5304	153	0	DmelGATCr5chr2L00036	NA	NA	NA	NA	NA	NA
r5GATC2L00037	2L	5301	6026	726	1	DmelGATCr5chr2L00037	3.82299484292589	1.39173701772299	1.37248685904802	1	1	1
r5GATC2L00038	2L	6023	6882	860	1	DmelGATCr5chr2L00038	3.36723907663335	2.77877240468266	0.873007333427915	1	1	1
r5GATC2L00039	2L	6879	6924	46	0	DmelGATCr5chr2L00039	NA	NA	NA	NA	NA	NA
r5GATC2L00040	2L	6921	7695	775	1	DmelGATCr5chr2L00040	3.71309991091236	2.539533274539	1.25781375137736	1	1	1
r5GATC2L00041	2L	7692	7718	27	0	DmelGATCr5chr2L00041	NA	NA	NA	NA	NA	NA
r5GATC2L00042	2L	7715	8554	840	1	DmelGATCr5chr2L00042	2.38696083808754	1.16933884804039	0.701044779109692	1	1	1
r5GATC2L00043	2L	8551	8798	248	1	DmelGATCr5chr2L00043	NA	NA	NA	NA	NA	NA
r5GATC2L00044	2L	8795	9696	902	1	DmelGATCr5chr2L00044	3.576515739732	2.25621751068715	1.93247572592544	1	1	1
r5GATC2L00045	2L	9693	9749	57	0	DmelGATCr5chr2L00045	NA	NA	NA	NA	NA	NA
r5GATC2L00046	2L	9746	9804	59	0	DmelGATCr5chr2L00046	NA	NA	NA	NA	NA	NA
r5GATC2L00047	2L	9801	12443	2643	1	DmelGATCr5chr2L00047	3.65659070880667	NA	0.517360072743281	1	NA	1
r5GATC2L00048	2L	12440	12695	256	1	DmelGATCr5chr2L00048	NA	NA	NA	NA	NA	NA
r5GATC2L00049	2L	12692	12716	25	0	DmelGATCr5chr2L00049	NA	NA	NA	NA	NA	NA
r5GATC2L00050	2L	12713	13068	356	1	DmelGATCr5chr2L00050	NA	NA	NA	NA	NA	NA
r5GATC2L00051	2L	13065	13295	231	1	DmelGATCr5chr2L00051	NA	NA	NA	NA	NA	NA
r5GATC2L00052	2L	13292	13325	34	0	DmelGATCr5chr2L00052	NA	NA	NA	NA	NA	NA
r5GATC2L00053	2L	13322	13567	246	1	DmelGATCr5chr2L00053	NA	NA	NA	NA	NA	NA
r5GATC2L00054	2L	13564	13723	160	0	DmelGATCr5chr2L00054	NA	NA	NA	NA	NA	NA
r5GATC2L00055	2L	13720	13811	92	0	DmelGATCr5chr2L00055	NA	NA	NA	NA	NA	NA
r5GATC2L00056	2L	13808	14023	216	1	DmelGATCr5chr2L00056	NA	NA	NA	NA	NA	NA
r5GATC2L00057	2L	14020	14039	20	0	DmelGATCr5chr2L00057	NA	NA	NA	NA	NA	NA
r5GATC2L00058	2L	14036	14069	34	0	DmelGATCr5chr2L00058	NA	NA	NA	NA	NA	NA
r5GATC2L00059	2L	14066	14234	169	1	DmelGATCr5chr2L00059	NA	NA	NA	NA	NA	NA
r5GATC2L00060	2L	14231	14669	439	1	DmelGATCr5chr2L00060	-0.183718987537114	0.392088606980233	-0.0818512685577917	0	0	-1
r5GATC2L00061	2L	14666	14822	157	1	DmelGATCr5chr2L00061	NA	NA	NA	NA	NA	NA
r5GATC2L00062	2L	14819	14875	57	0	DmelGATCr5chr2L00062	0.0105555854456575	-0.685320447545818	-0.205952417411854	0	0	-1
r5GATC2L00063	2L	14872	14976	105	0	DmelGATCr5chr2L00063	0.0603234222211146	0.6537155050105	-1.32036176265979	0	0	-1
r5GATC2L00064	2L	14973	15077	105	1	DmelGATCr5chr2L00064	NA	NA	NA	NA	NA	NA
r5GATC2L00065	2L	15074	15375	302	1	DmelGATCr5chr2L00065	-0.0838834176332481	0.594250269536974	-0.339253449728305	0	0	-1
r5GATC2L00066	2L	15372	15666	295	1	DmelGATCr5chr2L00066	0.0530736373735572	0.683053458674304	NA	0	0	NA
r5GATC2L00067	2L	15663	15841	179	0	DmelGATCr5chr2L00067	-0.378248203886119	0.369086296023644	-0.26609953427071	0	0	-1
r5GATC2L00068	2L	15838	16095	258	1	DmelGATCr5chr2L00068	-0.886218975820629	NA	-2.33681907389616	0	NA	-1
r5GATC2L00069	2L	16092	16177	86	0	DmelGATCr5chr2L00069	NA	NA	NA	NA	NA	NA
r5GATC2L00070	2L	16174	16958	785	0	DmelGATCr5chr2L00070	-0.353793403645645	0.114326948318442	-0.0562013577991182	0	0	0
r5GATC2L00071	2L	16955	17451	497	0	DmelGATCr5chr2L00071	-1.12354087896936	0.278475304690157	-0.595850585117547	0	0	0
r5GATC2L00072	2L	17448	17587	140	0	DmelGATCr5chr2L00072	NA	NA	NA	NA	NA	NA
r5GATC2L00073	2L	17584	18030	447	0	DmelGATCr5chr2L00073	NA	NA	NA	NA	NA	NA
r5GATC2L00074	2L	18027	18555	529	0	DmelGATCr5chr2L00074	NA	NA	NA	NA	NA	NA
r5GATC2L00075	2L	18552	18819	268	0	DmelGATCr5chr2L00075	NA	NA	NA	NA	NA	NA
r5GATC2L00076	2L	18816	19790	975	1	DmelGATCr5chr2L00076	-0.185603125943722	-0.0959008083371359	-0.163770736448522	0	0	0
r5GATC2L00077	2L	19787	20260	474	1	DmelGATCr5chr2L00077	-1.26764108881654	0.210917355346161	NA	0	0	NA
r5GATC2L00078	2L	20257	20392	136	0	DmelGATCr5chr2L00078	NA	NA	NA	NA	NA	NA
r5GATC2L00079	2L	20389	20835	447	0	DmelGATCr5chr2L00079	NA	NA	NA	NA	NA	NA
r5GATC2L00080	2L	20832	21360	529	0	DmelGATCr5chr2L00080	NA	NA	NA	NA	NA	NA
r5GATC2L00081	2L	21357	21645	289	0	DmelGATCr5chr2L00081	NA	NA	NA	NA	NA	NA
r5GATC2L00082	2L	21642	22098	457	1	DmelGATCr5chr2L00082	NA	NA	NA	NA	NA	NA
r5GATC2L00083	2L	22095	22354	260	1	DmelGATCr5chr2L00083	NA	NA	NA	NA	NA	NA
r5GATC2L00084	2L	22351	22508	158	0	DmelGATCr5chr2L00084	NA	NA	NA	NA	NA	NA
r5GATC2L00085	2L	22505	22673	169	1	DmelGATCr5chr2L00085	NA	NA	NA	NA	NA	NA
r5GATC2L00086	2L	22670	22734	65	0	DmelGATCr5chr2L00086	NA	NA	NA	NA	NA	NA
r5GATC2L00088	2L	22735	23030	296	1	DmelGATCr5chr2L00087	NA	NA	NA	NA	NA	NA
r5GATC2L00089	2L	23027	24361	1335	1	DmelGATCr5chr2L00088	0.238413422318526	-0.563345227672615	-0.0265299267699695	0	0	0
r5GATC2L00090	2L	24358	25087	730	1	DmelGATCr5chr2L00089	-0.562176285897589	0.169646708483452	0.481135138667406	0	0	0
r5GATC2L00091	2L	25084	26564	1481	1	DmelGATCr5chr2L00090	0.562904274779004	NA	0.39110057272728	0	NA	0
r5GATC2L00092	2L	26561	26688	128	0	DmelGATCr5chr2L00091	NA	NA	NA	NA	NA	NA
r5GATC2L00093	2L	26685	27427	743	1	DmelGATCr5chr2L00092	0.193946750781469	0.402046453942537	-0.196300789290894	0	0	0
r5GATC2L00094	2L	27424	27499	76	0	DmelGATCr5chr2L00093	NA	NA	NA	NA	NA	NA
r5GATC2L00095	2L	27496	28154	659	1	DmelGATCr5chr2L00094	-0.166856892323823	0.668151103184488	0.440344623065163	0	0	0
r5GATC2L00096	2L	28151	28212	62	0	DmelGATCr5chr2L00095	NA	NA	NA	NA	NA	NA
r5GATC2L00097	2L	28209	28350	142	1	DmelGATCr5chr2L00096	NA	NA	NA	NA	NA	NA
r5GATC2L00098	2L	28347	28565	219	1	DmelGATCr5chr2L00097	NA	NA	NA	NA	NA	NA
r5GATC2L00099	2L	28562	28709	148	0	DmelGATCr5chr2L00098	NA	NA	NA	NA	NA	NA
r5GATC2L00100	2L	28706	29025	320	1	DmelGATCr5chr2L00099	0.714597954764196	0.164094785093899	1.3732160961717	0	0	0
r5GATC2L00101	2L	29022	29724	703	1	DmelGATCr5chr2L00100	NA	0.853535040554757	NA	NA	0	NA
r5GATC2L00102	2L	29721	29916	196	1	DmelGATCr5chr2L00101	NA	NA	NA	NA	NA	NA
r5GATC2L00103	2L	29913	30350	438	1	DmelGATCr5chr2L00102	NA	NA	NA	NA	NA	NA
r5GATC2L00104	2L	30347	31061	715	1	DmelGATCr5chr2L00103	0.0213661729629349	0.31703645745395	0.588861405783005	0	0	0
r5GATC2L00105	2L	31058	31078	21	0	DmelGATCr5chr2L00104	NA	NA	NA	NA	NA	NA
r5GATC2L00106	2L	31075	31403	329	1	DmelGATCr5chr2L00105	0.298152947681825	0.385067471465079	-0.118884954417248	0	0	0
r5GATC2L00107	2L	31400	31491	92	0	DmelGATCr5chr2L00106	NA	NA	NA	NA	NA	NA
r5GATC2L00108	2L	31488	31535	48	0	DmelGATCr5chr2L00107	NA	NA	NA	NA	NA	NA
r5GATC2L00109	2L	31532	32021	490	1	DmelGATCr5chr2L00108	-0.25032079421361	0.192840532233068	0.529602344761044	0	0	0
r5GATC2L00110	2L	32018	32457	440	1	DmelGATCr5chr2L00109	NA	NA	NA	NA	NA	NA
r5GATC2L00111	2L	32454	32491	38	0	DmelGATCr5chr2L00110	NA	NA	NA	NA	NA	NA
r5GATC2L00112	2L	32488	32837	350	1	DmelGATCr5chr2L00111	-0.266051633482781	0.134978152301169	-0.0105574408957704	0	0	0
r5GATC2L00113	2L	32834	33601	768	1	DmelGATCr5chr2L00112	-0.520986678188425	-0.131562945153824	0.066904491409816	0	0	0
r5GATC2L00114	2L	33598	33759	162	1	DmelGATCr5chr2L00113	-0.261604672666247	-0.0383093983870795	-0.639700996066069	0	0	0
r5GATC2L00115	2L	33756	33992	237	1	DmelGATCr5chr2L00114	NA	0.315851522688331	-0.0436780198886048	NA	0	0
r5GATC2L00116	2L	33989	34491	503	1	DmelGATCr5chr2L00115	-0.481349944167939	0.200260929484291	0.29137704302078	0	0	0
r5GATC2L00117	2L	34488	34583	96	1	DmelGATCr5chr2L00116	NA	NA	NA	NA	NA	NA
r5GATC2L00118	2L	34580	36698	2119	1	DmelGATCr5chr2L00117	2.06829419415563	-0.0129963618520955	0.168278199090164	0	0	0
r5GATC2L00119	2L	36695	36714	20	0	DmelGATCr5chr2L00118	NA	NA	NA	NA	NA	NA
r5GATC2L00120	2L	36711	37058	348	1	DmelGATCr5chr2L00119	0.644999151485273	0.181875377705371	0.194969737620291	0	0	0
r5GATC2L00121	2L	37055	38503	1449	1	DmelGATCr5chr2L00120	0.649292887516145	-0.493859592696405	-0.149857344433261	0	0	0
r5GATC2L00122	2L	38500	38562	63	0	DmelGATCr5chr2L00121	NA	NA	NA	NA	NA	NA
r5GATC2L00123	2L	38559	38623	65	0	DmelGATCr5chr2L00122	NA	NA	NA	NA	NA	NA
r5GATC2L00124	2L	38620	39249	630	1	DmelGATCr5chr2L00123	-0.873050153919378	-0.257136052965168	-0.147159843328713	0	0	0
r5GATC2L00125	2L	39246	39328	83	0	DmelGATCr5chr2L00124	NA	NA	NA	NA	NA	NA
r5GATC2L00126	2L	39325	40183	859	1	DmelGATCr5chr2L00125	-0.450745335834021	-0.237121132415945	NA	0	0	NA
r5GATC2L00127	2L	40180	40567	388	1	DmelGATCr5chr2L00126	-0.0971974324299464	0.0843381279157262	0.135752534280389	0	0	0
r5GATC2L00128	2L	40564	40790	227	0	DmelGATCr5chr2L00127	-0.606677041372854	0.377805396961237	NA	0	0	NA
r5GATC2L00129	2L	40787	41465	679	1	DmelGATCr5chr2L00128	-0.669535548826511	0.0805263203242671	0.0428308662893387	0	0	0
r5GATC2L00130	2L	41462	41892	431	1	DmelGATCr5chr2L00129	-0.312409673560634	-0.139682130212399	0.208249156321888	0	0	0
r5GATC2L00131	2L	41889	42006	118	0	DmelGATCr5chr2L00130	NA	NA	NA	NA	NA	NA
r5GATC2L00132	2L	42003	43331	1329	1	DmelGATCr5chr2L00131	0.497698024422206	-0.144110126547937	0.345518544547619	0	0	0
r5GATC2L00133	2L	43328	43424	97	0	DmelGATCr5chr2L00132	NA	NA	NA	NA	NA	NA
r5GATC2L00134	2L	43421	44355	935	1	DmelGATCr5chr2L00133	NA	NA	NA	NA	NA	NA
r5GATC2L00135	2L	44352	44548	197	1	DmelGATCr5chr2L00134	NA	NA	NA	NA	NA	NA
r5GATC2L00136	2L	44545	45264	720	1	DmelGATCr5chr2L00135	1.32894186869816	-0.373508387000688	NA	0	0	NA
r5GATC2L00137	2L	45261	47327	2067	1	DmelGATCr5chr2L00136	1.26758076670441	NA	-0.0426376369522024	0	NA	0
r5GATC2L00138	2L	47324	47594	271	1	DmelGATCr5chr2L00137	-0.682113608336582	-0.347631721891347	-0.343584318363895	0	0	0
r5GATC2L00139	2L	47591	47617	27	0	DmelGATCr5chr2L00138	NA	NA	NA	NA	NA	NA
r5GATC2L00140	2L	47614	48101	488	0	DmelGATCr5chr2L00139	NA	NA	NA	NA	NA	NA
r5GATC2L00141	2L	48098	48243	146	0	DmelGATCr5chr2L00140	NA	NA	NA	NA	NA	NA
r5GATC2L00142	2L	48240	48543	304	0	DmelGATCr5chr2L00141	NA	NA	NA	NA	NA	NA
r5GATC2L00143	2L	48540	48795	256	0	DmelGATCr5chr2L00142	NA	NA	NA	NA	NA	NA
r5GATC2L00144	2L	48792	49074	283	0	DmelGATCr5chr2L00143	NA	NA	NA	NA	NA	NA
r5GATC2L00145	2L	49071	49164	94	0	DmelGATCr5chr2L00144	NA	NA	NA	NA	NA	NA
r5GATC2L00146	2L	49161	49646	486	0	DmelGATCr5chr2L00145	NA	NA	NA	NA	NA	NA
r5GATC2L00147	2L	49643	50010	368	0	DmelGATCr5chr2L00146	NA	NA	NA	NA	NA	NA
r5GATC2L00148	2L	50007	50522	516	0	DmelGATCr5chr2L00147	NA	NA	NA	NA	NA	NA
r5GATC2L00149	2L	50519	50539	21	0	DmelGATCr5chr2L00148	NA	NA	NA	NA	NA	NA
r5GATC2L00150	2L	50536	50936	401	0	DmelGATCr5chr2L00149	NA	NA	NA	NA	NA	NA
r5GATC2L00151	2L	50933	50972	40	0	DmelGATCr5chr2L00150	NA	NA	NA	NA	NA	NA
r5GATC2L00152	2L	50969	51064	96	0	DmelGATCr5chr2L00151	NA	NA	NA	NA	NA	NA
r5GATC2L00153	2L	51061	51154	94	0	DmelGATCr5chr2L00152	NA	NA	NA	NA	NA	NA
r5GATC2L00154	2L	51151	51790	640	0	DmelGATCr5chr2L00153	NA	NA	NA	NA	NA	NA
r5GATC2L00155	2L	51787	52036	250	0	DmelGATCr5chr2L00154	NA	NA	NA	NA	NA	NA
r5GATC2L00156	2L	52033	52042	10	0	DmelGATCr5chr2L00155	NA	NA	NA	NA	NA	NA
r5GATC2L00157	2L	52039	52465	427	0	DmelGATCr5chr2L00156	NA	NA	NA	NA	NA	NA
r5GATC2L00158	2L	52462	52501	40	0	DmelGATCr5chr2L00157	NA	NA	NA	NA	NA	NA
r5GATC2L00159	2L	52498	53145	648	1	DmelGATCr5chr2L00158	-1.35862719200216	-0.160590597768056	-0.338155244717636	0	0	0
r5GATC2L00160	2L	53142	53248	107	1	DmelGATCr5chr2L00159	NA	NA	NA	NA	NA	NA
r5GATC2L00161	2L	53245	53323	79	0	DmelGATCr5chr2L00160	NA	NA	NA	NA	NA	NA
r5GATC2L00162	2L	53320	53400	81	0	DmelGATCr5chr2L00161	NA	NA	NA	NA	NA	NA
r5GATC2L00163	2L	53397	53948	552	1	DmelGATCr5chr2L00162	-0.212101105738208	0.149585950121503	0.555487885924781	0	0	0
r5GATC2L00164	2L	53945	54053	109	1	DmelGATCr5chr2L00163	NA	NA	NA	NA	NA	NA
r5GATC2L00165	2L	54050	55596	1547	1	DmelGATCr5chr2L00164	0.299314429725653	-0.469391511273914	0.0594509479252717	0	0	0
r5GATC2L00166	2L	55593	55637	45	0	DmelGATCr5chr2L00165	0.658283527208743	-0.340371777291105	-0.205952417411854	0	0	0
r5GATC2L00167	2L	55634	56329	696	1	DmelGATCr5chr2L00166	NA	-0.253285902163326	0.537211979320464	NA	0	0
r5GATC2L00168	2L	56326	56933	608	1	DmelGATCr5chr2L00167	-0.240195542009512	-0.0138962185356941	0.419176485906596	0	0	0
r5GATC2L00169	2L	56930	57483	554	1	DmelGATCr5chr2L00168	-0.617395044921457	-0.246150335416789	0.832343417254062	0	0	0
r5GATC2L00170	2L	57480	57893	414	1	DmelGATCr5chr2L00169	NA	-0.487356109380249	0.772075908794348	NA	0	0
r5GATC2L00171	2L	57890	58754	865	1	DmelGATCr5chr2L00170	0.114750756229673	0.325608778607174	-0.0469466934874641	0	0	0
r5GATC2L00172	2L	58751	58766	16	0	DmelGATCr5chr2L00171	NA	NA	NA	NA	NA	NA
r5GATC2L00173	2L	58763	59734	972	1	DmelGATCr5chr2L00172	NA	NA	NA	NA	NA	NA
r5GATC2L00174	2L	59731	59822	92	0	DmelGATCr5chr2L00173	NA	NA	NA	NA	NA	NA
r5GATC2L00175	2L	59819	60344	526	1	DmelGATCr5chr2L00174	1.4357674074204	-0.712544339557007	0.66072475289506	0	0	0
r5GATC2L00176	2L	60341	62776	2436	1	DmelGATCr5chr2L00175	1.07273905992077	NA	-0.258536188226976	0	NA	0
r5GATC2L00177	2L	62773	63129	357	1	DmelGATCr5chr2L00176	0.3253713604731	-0.0403759775531582	0.940438457202069	0	0	0
r5GATC2L00178	2L	63126	63349	224	1	DmelGATCr5chr2L00177	-0.281925664914921	-0.3462844949895	0.4680092342983	0	0	0
r5GATC2L00179	2L	63346	63670	325	1	DmelGATCr5chr2L00178	-0.19232052534923	-0.303394815740522	NA	0	0	NA
r5GATC2L00180	2L	63667	64484	818	1	DmelGATCr5chr2L00179	-0.519509243635665	-0.0526562008119451	-0.570748350653816	0	0	-1
r5GATC2L00181	2L	64481	64666	186	0	DmelGATCr5chr2L00180	NA	NA	NA	NA	NA	NA
r5GATC2L00182	2L	64663	64707	45	0	DmelGATCr5chr2L00181	NA	NA	NA	NA	NA	NA
r5GATC2L00183	2L	64704	64720	17	0	DmelGATCr5chr2L00182	NA	NA	NA	NA	NA	NA
r5GATC2L00184	2L	64717	65319	603	1	DmelGATCr5chr2L00183	NA	-0.122537639492044	-0.682963633587396	NA	0	-1
r5GATC2L00185	2L	65316	65610	295	1	DmelGATCr5chr2L00184	NA	NA	NA	NA	NA	NA
r5GATC2L00186	2L	65607	65675	69	0	DmelGATCr5chr2L00185	NA	NA	NA	NA	NA	NA
r5GATC2L00187	2L	65672	66424	753	1	DmelGATCr5chr2L00186	NA	-0.0549792161893615	-0.975435033072934	NA	0	-1
r5GATC2L00188	2L	66421	67276	856	1	DmelGATCr5chr2L00187	-0.549069481526443	0.151908134007868	-0.279216654028876	-1	0	-1
r5GATC2L00189	2L	67273	67326	54	0	DmelGATCr5chr2L00188	NA	NA	NA	NA	NA	NA
r5GATC2L00190	2L	67323	67819	497	1	DmelGATCr5chr2L00189	-0.967603636725027	-0.270637680273358	-0.853289732645461	-1	0	-1
r5GATC2L00191	2L	67816	67907	92	1	DmelGATCr5chr2L00190	NA	NA	NA	NA	NA	NA
r5GATC2L00192	2L	67904	68332	429	1	DmelGATCr5chr2L00191	-0.890745980412753	-0.159086737598751	-0.772013901776818	-1	0	-1
r5GATC2L00193	2L	68329	68395	67	0	DmelGATCr5chr2L00192	-1.08576695352554	-0.498122690155069	-1.23539926193864	-1	0	-1
r5GATC2L00194	2L	68392	68888	497	1	DmelGATCr5chr2L00193	-0.790702111751255	-0.336557722884058	0.0183992337199749	-1	0	0
r5GATC2L00195	2L	68885	69105	221	1	DmelGATCr5chr2L00194	-0.178700226181207	0.379497192662479	NA	-1	0	NA
r5GATC2L00196	2L	69102	69243	142	0	DmelGATCr5chr2L00195	NA	NA	NA	NA	NA	NA
r5GATC2L00197	2L	69240	69303	64	0	DmelGATCr5chr2L00196	NA	NA	NA	NA	NA	NA
r5GATC2L00198	2L	69300	69794	495	1	DmelGATCr5chr2L00197	NA	NA	NA	NA	NA	NA
r5GATC2L00200	2L	69795	69822	28	0	DmelGATCr5chr2L00198	NA	NA	NA	NA	NA	NA
r5GATC2L00201	2L	69819	69880	62	0	DmelGATCr5chr2L00199	NA	NA	NA	NA	NA	NA
r5GATC2L00202	2L	69877	69961	85	1	DmelGATCr5chr2L00200	NA	NA	NA	NA	NA	NA
r5GATC2L00203	2L	69958	70113	156	0	DmelGATCr5chr2L00201	NA	NA	NA	NA	NA	NA
r5GATC2L00204	2L	70110	71494	1385	1	DmelGATCr5chr2L00202	NA	-1.24540643066842	-0.129057846349167	NA	-1	0
r5GATC2L00205	2L	71491	71992	502	1	DmelGATCr5chr2L00203	-1.03762861179046	-0.745931931570374	-0.274652066959457	-1	-1	0
r5GATC2L00206	2L	71989	72654	666	1	DmelGATCr5chr2L00204	-0.755321294285669	-0.483189017234851	0.10335813009554	-1	-1	0
r5GATC2L00207	2L	72651	72789	139	1	DmelGATCr5chr2L00205	-2.34542126763341	-1.25317509059802	-0.0199680287183749	-1	-1	0
r5GATC2L00208	2L	72786	73422	637	1	DmelGATCr5chr2L00206	-2.13831058037453	-0.757940386953689	-1.01784964229587	-1	-1	0
r5GATC2L00209	2L	73419	75586	2168	1	DmelGATCr5chr2L00207	-0.00114346307779511	NA	-0.683958411223185	0	NA	0
r5GATC2L00210	2L	75583	76559	977	1	DmelGATCr5chr2L00208	-0.441764075633089	-0.355142267844404	-0.476282678313938	0	0	0
r5GATC2L00211	2L	76556	76604	49	0	DmelGATCr5chr2L00209	NA	NA	NA	NA	NA	NA
r5GATC2L00212	2L	76601	76696	96	0	DmelGATCr5chr2L00210	NA	NA	NA	NA	NA	NA
r5GATC2L00213	2L	76693	77648	956	1	DmelGATCr5chr2L00211	-0.250218882274958	-0.304481706566368	0.34856079025941	0	0	0
r5GATC2L00214	2L	77645	77819	175	1	DmelGATCr5chr2L00212	NA	NA	NA	NA	NA	NA
r5GATC2L00215	2L	77816	77860	45	0	DmelGATCr5chr2L00213	NA	NA	NA	NA	NA	NA
r5GATC2L00216	2L	77857	78448	592	1	DmelGATCr5chr2L00214	NA	0.728326139233444	0.164444000165251	NA	0	0
r5GATC2L00217	2L	78445	78471	27	0	DmelGATCr5chr2L00215	NA	NA	NA	NA	NA	NA
r5GATC2L00218	2L	78468	78829	362	1	DmelGATCr5chr2L00216	0.573321026487587	0.145115134633696	0.246221463056303	0	0	0
r5GATC2L00219	2L	78826	79380	555	1	DmelGATCr5chr2L00217	0.14202213371414	-0.0845162709368031	0.134300716249189	0	0	0
r5GATC2L00220	2L	79377	79738	362	1	DmelGATCr5chr2L00218	NA	-0.137474164843076	NA	NA	0	NA
r5GATC2L00221	2L	79735	79784	50	0	DmelGATCr5chr2L00219	NA	NA	NA	NA	NA	NA
r5GATC2L00222	2L	79781	81156	1376	1	DmelGATCr5chr2L00220	0.467753468078352	-0.378450372583105	-0.316253831145569	0	0	0
r5GATC2L00223	2L	81153	81190	38	0	DmelGATCr5chr2L00221	0.131059635197555	0.084963743135533	-0.00961757428665899	0	0	0
r5GATC2L00224	2L	81187	81950	764	1	DmelGATCr5chr2L00222	-0.179355762579328	-0.188660867516056	0.239071539566	0	0	0
r5GATC2L00225	2L	81947	82688	742	1	DmelGATCr5chr2L00223	0.494366763728842	0.157688696697425	0.592509253888331	0	0	0
r5GATC2L00226	2L	82685	82989	305	1	DmelGATCr5chr2L00224	NA	NA	NA	NA	NA	NA
r5GATC2L00227	2L	82986	83360	375	1	DmelGATCr5chr2L00225	-0.944668622065196	0.0998374148325588	0.188188951847493	0	0	0
r5GATC2L00228	2L	83357	83624	268	1	DmelGATCr5chr2L00226	NA	NA	NA	NA	NA	NA
r5GATC2L00229	2L	83621	83830	210	1	DmelGATCr5chr2L00227	NA	NA	NA	NA	NA	NA
r5GATC2L00230	2L	83827	84511	685	1	DmelGATCr5chr2L00228	NA	NA	NA	NA	NA	NA
r5GATC2L00231	2L	84508	84653	146	0	DmelGATCr5chr2L00229	NA	NA	NA	NA	NA	NA
r5GATC2L00232	2L	84650	84869	220	1	DmelGATCr5chr2L00230	-0.0250900616472376	0.00109642718133791	-0.350564382319182	0	0	0
r5GATC2L00233	2L	84866	85684	819	1	DmelGATCr5chr2L00231	-0.738302663799138	-0.256485791141926	-0.726653709914414	0	0	-1
r5GATC2L00234	2L	85681	85689	9	0	DmelGATCr5chr2L00232	NA	NA	NA	NA	NA	NA
r5GATC2L00235	2L	85686	86077	392	1	DmelGATCr5chr2L00233	-0.0719204755941184	0.0269240397658894	-0.516214260383904	0	0	-1
r5GATC2L00236	2L	86074	86217	144	1	DmelGATCr5chr2L00234	NA	NA	NA	NA	NA	NA
r5GATC2L00237	2L	86214	86318	105	0	DmelGATCr5chr2L00235	-0.574406915275499	0.18423022170928	-1.59663227417418	0	0	-1
r5GATC2L00238	2L	86315	87737	1423	1	DmelGATCr5chr2L00236	0.336889265375431	-0.682588876295178	-0.0431370418631964	0	0	-1
r5GATC2L00239	2L	87734	87958	225	1	DmelGATCr5chr2L00237	NA	NA	NA	NA	NA	NA
r5GATC2L00240	2L	87955	88468	514	1	DmelGATCr5chr2L00238	NA	NA	NA	NA	NA	NA
r5GATC2L00241	2L	88465	88499	35	0	DmelGATCr5chr2L00239	NA	NA	NA	NA	NA	NA
r5GATC2L00242	2L	88496	88815	320	1	DmelGATCr5chr2L00240	NA	NA	NA	NA	NA	NA
r5GATC2L00243	2L	88812	88898	87	1	DmelGATCr5chr2L00241	NA	NA	NA	NA	NA	NA
r5GATC2L00244	2L	88895	89089	195	0	DmelGATCr5chr2L00242	NA	NA	NA	NA	NA	NA
r5GATC2L00245	2L	89086	89599	514	1	DmelGATCr5chr2L00243	NA	NA	NA	NA	NA	NA
r5GATC2L00246	2L	89596	90027	432	1	DmelGATCr5chr2L00244	0.68244372530721	0.220307007413328	0.239389613595401	0	0	-1
r5GATC2L00247	2L	90024	90050	27	0	DmelGATCr5chr2L00245	NA	NA	NA	NA	NA	NA
r5GATC2L00248	2L	90047	90145	99	1	DmelGATCr5chr2L00246	NA	NA	NA	NA	NA	NA
r5GATC2L00249	2L	90142	90995	854	1	DmelGATCr5chr2L00247	-0.262990667474784	-0.0899137884297185	-0.11867243772068	0	0	-1
r5GATC2L00250	2L	90992	92313	1322	1	DmelGATCr5chr2L00248	0.0798612595259921	-0.382701106785513	NA	0	0	NA
r5GATC2L00251	2L	92310	92453	144	0	DmelGATCr5chr2L00249	NA	NA	NA	NA	NA	NA
r5GATC2L00252	2L	92450	92610	161	1	DmelGATCr5chr2L00250	NA	NA	NA	NA	NA	NA
r5GATC2L00253	2L	92607	92850	244	1	DmelGATCr5chr2L00251	NA	NA	NA	NA	NA	NA
r5GATC2L00254	2L	92847	93095	249	1	DmelGATCr5chr2L00252	NA	NA	NA	NA	NA	NA
r5GATC2L00255	2L	93092	93379	288	1	DmelGATCr5chr2L00253	0.434320441726129	0.603307090041221	0.130220707096516	0	0	-1
r5GATC2L00256	2L	93376	94102	727	1	DmelGATCr5chr2L00254	NA	NA	NA	NA	NA	NA
r5GATC2L00257	2L	94099	95134	1036	1	DmelGATCr5chr2L00255	-0.802430547393694	-1.17713431491252	-0.810763008741626	-1	-1	-1
r5GATC2L00258	2L	95131	95201	71	1	DmelGATCr5chr2L00256	NA	NA	NA	NA	NA	NA
r5GATC2L00259	2L	95198	95279	82	0	DmelGATCr5chr2L00257	NA	NA	NA	NA	NA	NA
r5GATC2L00260	2L	95276	95516	241	1	DmelGATCr5chr2L00258	-1.21916022387299	-1.14236349605218	NA	-1	-1	NA
r5GATC2L00261	2L	95513	95664	152	0	DmelGATCr5chr2L00259	NA	NA	NA	NA	NA	NA
r5GATC2L00262	2L	95661	95733	73	1	DmelGATCr5chr2L00260	NA	NA	NA	NA	NA	NA
r5GATC2L00263	2L	95730	95763	34	0	DmelGATCr5chr2L00261	NA	NA	NA	NA	NA	NA
r5GATC2L00264	2L	95760	96387	628	1	DmelGATCr5chr2L00262	NA	NA	NA	NA	NA	NA
r5GATC2L00265	2L	96384	96414	31	0	DmelGATCr5chr2L00263	NA	NA	NA	NA	NA	NA
r5GATC2L00266	2L	96411	96493	83	0	DmelGATCr5chr2L00264	NA	NA	NA	NA	NA	NA
r5GATC2L00267	2L	96490	97371	882	1	DmelGATCr5chr2L00265	NA	NA	NA	NA	NA	NA
r5GATC2L00268	2L	97368	97585	218	1	DmelGATCr5chr2L00266	NA	NA	NA	NA	NA	NA
r5GATC2L00269	2L	97582	97644	63	0	DmelGATCr5chr2L00267	NA	NA	NA	NA	NA	NA
r5GATC2L00270	2L	97641	97827	187	0	DmelGATCr5chr2L00268	-0.196963164193765	-1.62740570710004	-0.833359366926266	-1	-1	-1
r5GATC2L00271	2L	97824	98120	297	1	DmelGATCr5chr2L00269	-1.69073729367064	NA	-0.998433667772432	-1	NA	-1
r5GATC2L00272	2L	98117	98246	130	1	DmelGATCr5chr2L00270	-1.68560312594372	-1.14082379958619	-1.93155797332802	-1	-1	-1
r5GATC2L00273	2L	98243	98318	76	0	DmelGATCr5chr2L00271	NA	NA	NA	NA	NA	NA
r5GATC2L00274	2L	98315	98531	217	1	DmelGATCr5chr2L00272	-1.51475745108933	-1.24549193384169	-0.816130973285696	-1	-1	-1
r5GATC2L00275	2L	98528	98815	288	1	DmelGATCr5chr2L00273	-1.79634200601878	-1.40976682863578	-1.12895537625808	-1	-1	-1
r5GATC2L00276	2L	98812	99185	374	1	DmelGATCr5chr2L00274	-0.812625937246992	-1.34447886821331	-1.53257113044637	-1	-1	-1
r5GATC2L00277	2L	99182	99268	87	0	DmelGATCr5chr2L00275	NA	NA	NA	NA	NA	NA
r5GATC2L00278	2L	99265	99668	404	1	DmelGATCr5chr2L00276	NA	NA	NA	NA	NA	NA
r5GATC2L00279	2L	99665	99976	312	1	DmelGATCr5chr2L00277	-1.3637918579285	-1.66358112921238	-1.48543606350596	-1	-1	-1
r5GATC2L00280	2L	99973	100076	104	0	DmelGATCr5chr2L00278	NA	NA	NA	NA	NA	NA
r5GATC2L00281	2L	100073	100638	566	1	DmelGATCr5chr2L00279	-1.72371066995419	-1.39421976525934	-1.34235409503122	-1	-1	-1
r5GATC2L00282	2L	100635	100843	209	0	DmelGATCr5chr2L00280	-1.59026134513917	-1.51766529414176	-1.77913068256381	-1	-1	-1
r5GATC2L00283	2L	100840	101516	677	1	DmelGATCr5chr2L00281	-1.51084266768266	-1.64397984520854	-0.797379104669841	-1	-1	-1
r5GATC2L00284	2L	101513	101555	43	0	DmelGATCr5chr2L00282	NA	NA	NA	NA	NA	NA
r5GATC2L00285	2L	101552	102024	473	1	DmelGATCr5chr2L00283	NA	NA	NA	NA	NA	NA
r5GATC2L00286	2L	102021	102689	669	1	DmelGATCr5chr2L00284	NA	NA	NA	NA	NA	NA
r5GATC2L00287	2L	102686	102732	47	0	DmelGATCr5chr2L00285	NA	NA	NA	NA	NA	NA
r5GATC2L00288	2L	102729	102834	106	0	DmelGATCr5chr2L00286	NA	NA	NA	NA	NA	NA
r5GATC2L00289	2L	102831	103059	229	1	DmelGATCr5chr2L00287	NA	NA	NA	NA	NA	NA
r5GATC2L00290	2L	103056	103347	292	1	DmelGATCr5chr2L00288	NA	NA	NA	NA	NA	NA
r5GATC2L00292	2L	103348	103508	161	0	DmelGATCr5chr2L00289	NA	NA	NA	NA	NA	NA
r5GATC2L00293	2L	103505	103685	181	1	DmelGATCr5chr2L00290	NA	NA	NA	NA	NA	NA
r5GATC2L00294	2L	103682	104279	598	1	DmelGATCr5chr2L00291	-1.67528248302816	-1.24125197694887	-0.857578819624235	-1	-1	-1
r5GATC2L00295	2L	104276	104395	120	0	DmelGATCr5chr2L00292	-2.51164147423357	-1.19428140154445	-0.0449883699681728	-1	-1	-1
r5GATC2L00296	2L	104392	104667	276	1	DmelGATCr5chr2L00293	NA	NA	NA	NA	NA	NA
r5GATC2L00297	2L	104664	104685	22	0	DmelGATCr5chr2L00294	NA	NA	NA	NA	NA	NA
r5GATC2L00298	2L	104682	105127	446	1	DmelGATCr5chr2L00295	-0.904481913833187	-1.57706408199754	-0.310342886041522	-1	-1	-1
r5GATC2L00299	2L	105124	105866	743	1	DmelGATCr5chr2L00296	-0.93060885080822	-0.738438191859818	-1.02098640897495	-1	-1	-1
r5GATC2L00300	2L	105863	106065	203	1	DmelGATCr5chr2L00297	-0.0581961764293098	-0.999336058852339	-0.490880221577328	-1	-1	-1
r5GATC2L00301	2L	106062	106390	329	1	DmelGATCr5chr2L00298	-2.15040846199802	-0.862798895183235	-1.47944974267292	-1	-1	-1
r5GATC2L00302	2L	106387	107193	807	1	DmelGATCr5chr2L00299	-1.51860985522051	-1.38373024167673	-0.521609592948843	-1	-1	-1
r5GATC2L00303	2L	107190	107320	131	0	DmelGATCr5chr2L00300	-1.44821333445836	-0.519032778002383	-2.08930888619198	-1	-1	-1
r5GATC2L00304	2L	107317	107446	130	1	DmelGATCr5chr2L00301	NA	NA	NA	NA	NA	NA
r5GATC2L00305	2L	107443	107821	379	1	DmelGATCr5chr2L00302	-1.49766164359717	-0.417146165163603	-1.1906442285476	-1	-1	-1
r5GATC2L00306	2L	107818	107859	42	0	DmelGATCr5chr2L00303	NA	NA	NA	NA	NA	NA
r5GATC2L00307	2L	107856	107865	10	0	DmelGATCr5chr2L00304	NA	NA	NA	NA	NA	NA
r5GATC2L00308	2L	107862	109433	1572	1	DmelGATCr5chr2L00305	-0.908494021207687	NA	-0.670982855057148	-1	NA	-1
r5GATC2L00309	2L	109430	109446	17	0	DmelGATCr5chr2L00306	NA	NA	NA	NA	NA	NA
r5GATC2L00310	2L	109443	109550	108	1	DmelGATCr5chr2L00307	-1.58576695352554	-0.305477612212673	-2.27059392588434	-1	-1	-1
r5GATC2L00311	2L	109547	110291	745	1	DmelGATCr5chr2L00308	-1.42097442975477	-0.372601161175146	-0.655887650293315	-1	-1	-1
r5GATC2L00312	2L	110288	110462	175	1	DmelGATCr5chr2L00309	-1.65745856052045	-0.0277161351336223	-0.993794760978426	-1	-1	-1
r5GATC2L00313	2L	110459	110798	340	1	DmelGATCr5chr2L00310	NA	-0.240015172764145	-0.190060696079701	NA	-1	-1
r5GATC2L00314	2L	110795	111965	1171	1	DmelGATCr5chr2L00311	-1.77575566156246	-0.538250639818868	-0.926323771029272	-1	-1	-1
r5GATC2L00315	2L	111962	112004	43	0	DmelGATCr5chr2L00312	NA	NA	NA	NA	NA	NA
r5GATC2L00316	2L	112001	112017	17	0	DmelGATCr5chr2L00313	NA	NA	NA	NA	NA	NA
r5GATC2L00317	2L	112014	112068	55	0	DmelGATCr5chr2L00314	NA	NA	NA	NA	NA	NA
r5GATC2L00318	2L	112065	112348	284	1	DmelGATCr5chr2L00315	NA	NA	NA	NA	NA	NA
r5GATC2L00319	2L	112345	112865	521	1	DmelGATCr5chr2L00316	-1.88856235551903	-0.51113495021257	-0.791698525562689	-1	-1	-1
r5GATC2L00320	2L	112862	113162	301	1	DmelGATCr5chr2L00317	NA	NA	NA	NA	NA	NA
r5GATC2L00321	2L	113159	114584	1426	1	DmelGATCr5chr2L00318	-0.672568395371036	-1.52600578313745	-0.647122012524395	-1	-1	-1
r5GATC2L00322	2L	114581	114851	271	1	DmelGATCr5chr2L00319	NA	-0.881866459626621	-0.768717858453783	NA	-1	-1
r5GATC2L00323	2L	114848	114877	30	0	DmelGATCr5chr2L00320	NA	NA	NA	NA	NA	NA
r5GATC2L00324	2L	114874	115155	282	1	DmelGATCr5chr2L00321	NA	NA	NA	NA	NA	NA
r5GATC2L00325	2L	115152	115781	630	1	DmelGATCr5chr2L00322	-0.112422731609571	0.578562653347633	0.104449383602088	0	0	0
r5GATC2L00326	2L	115778	115898	121	1	DmelGATCr5chr2L00323	-0.0857669535255403	-0.207517507225045	0.0833156983690079	0	0	0
r5GATC2L00327	2L	115895	115991	97	0	DmelGATCr5chr2L00324	NA	NA	NA	NA	NA	NA
r5GATC2L00328	2L	115988	116172	185	1	DmelGATCr5chr2L00325	NA	NA	NA	NA	NA	NA
r5GATC2L00329	2L	116169	116434	266	0	DmelGATCr5chr2L00326	NA	NA	NA	NA	NA	NA
r5GATC2L00330	2L	116431	116626	196	1	DmelGATCr5chr2L00327	NA	-0.118160794096639	NA	NA	0	NA
r5GATC2L00331	2L	116623	116632	10	0	DmelGATCr5chr2L00328	NA	NA	NA	NA	NA	NA
r5GATC2L00332	2L	116629	116648	20	0	DmelGATCr5chr2L00329	NA	NA	NA	NA	NA	NA
r5GATC2L00333	2L	116645	116831	187	1	DmelGATCr5chr2L00330	0.193716692568565	0.312585653972465	-0.199592525172032	0	0	0
r5GATC2L00334	2L	116828	117132	305	1	DmelGATCr5chr2L00331	NA	NA	NA	NA	NA	NA
r5GATC2L00335	2L	117129	117180	52	0	DmelGATCr5chr2L00332	NA	NA	NA	NA	NA	NA
r5GATC2L00336	2L	117177	117721	545	1	DmelGATCr5chr2L00333	-0.32377094391595	0.834271925772238	0.0776098271436979	0	0	0
r5GATC2L00337	2L	117718	117844	127	0	DmelGATCr5chr2L00334	NA	NA	NA	NA	NA	NA
r5GATC2L00338	2L	117841	118471	631	1	DmelGATCr5chr2L00335	-0.0242320253032438	0.302129272200844	0.681717529879991	0	0	0
r5GATC2L00339	2L	118468	118772	305	1	DmelGATCr5chr2L00336	0.483331693434469	0.469237735585623	0.220454544014509	0	0	0
r5GATC2L00340	2L	118769	118802	34	0	DmelGATCr5chr2L00337	NA	NA	NA	NA	NA	NA
r5GATC2L00341	2L	118799	119939	1141	1	DmelGATCr5chr2L00338	-0.689279365897185	-0.243691367980808	0.162700438614795	0	0	0
r5GATC2L00342	2L	119936	120160	225	1	DmelGATCr5chr2L00339	NA	NA	NA	NA	NA	NA
r5GATC2L00343	2L	120157	120528	372	1	DmelGATCr5chr2L00340	NA	0.106331905831343	0.406224551423013	NA	0	0
r5GATC2L00344	2L	120525	120667	143	1	DmelGATCr5chr2L00341	NA	NA	NA	NA	NA	NA
r5GATC2L00345	2L	120664	120867	204	0	DmelGATCr5chr2L00342	0.373001966378473	0.526837208887609	-0.484149091674046	0	0	0
r5GATC2L00346	2L	120864	121884	1021	1	DmelGATCr5chr2L00343	-0.00229466972001754	0.0367714749233617	0.749905178863134	0	0	0
r5GATC2L00347	2L	121881	122077	197	0	DmelGATCr5chr2L00344	NA	NA	NA	NA	NA	NA
r5GATC2L00348	2L	122074	122270	197	1	DmelGATCr5chr2L00345	NA	NA	NA	NA	NA	NA
r5GATC2L00349	2L	122267	122533	267	1	DmelGATCr5chr2L00346	-1.24514736142988	-0.987927909919621	0.182395039454636	-1	-1	0
r5GATC2L00350	2L	122530	123195	666	1	DmelGATCr5chr2L00347	-2.37303881508284	-1.03647853837982	-1.11531752672861	-1	-1	-1
r5GATC2L00351	2L	123192	123378	187	1	DmelGATCr5chr2L00348	-1.45874414222227	-0.635985982679128	-1.36691646485553	-1	-1	-1
r5GATC2L00352	2L	123375	123603	229	0	DmelGATCr5chr2L00349	-0.981890968359239	-0.745262607017177	-0.693515083092339	-1	-1	-1
r5GATC2L00353	2L	123600	123866	267	1	DmelGATCr5chr2L00350	-0.393121875583144	-0.229051868170988	-0.235399261938638	-1	-1	0
r5GATC2L00354	2L	123863	124228	366	1	DmelGATCr5chr2L00351	NA	NA	NA	NA	NA	NA
r5GATC2L00355	2L	124225	124506	282	1	DmelGATCr5chr2L00352	NA	NA	NA	NA	NA	NA
r5GATC2L00356	2L	124503	124921	419	1	DmelGATCr5chr2L00353	NA	NA	NA	NA	NA	NA
r5GATC2L00357	2L	124918	125525	608	1	DmelGATCr5chr2L00354	-0.388767909640469	NA	0.837125904463004	0	NA	0
r5GATC2L00358	2L	125522	125705	184	0	DmelGATCr5chr2L00355	NA	NA	NA	NA	NA	NA
r5GATC2L00359	2L	125702	128083	2382	1	DmelGATCr5chr2L00356	1.34068089945835	-1.62050280733752	0.0367609961732671	0	-1	0
r5GATC2L00360	2L	128080	128171	92	1	DmelGATCr5chr2L00357	NA	NA	NA	NA	NA	NA
r5GATC2L00361	2L	128168	128732	565	1	DmelGATCr5chr2L00358	-0.824404040867644	0.275461493502632	0.187674469559172	0	-1	0
r5GATC2L00362	2L	128729	129235	507	1	DmelGATCr5chr2L00359	-1.23456901986789	-0.250534226988772	1.23341779758118	0	-1	0
r5GATC2L00363	2L	129232	129501	270	1	DmelGATCr5chr2L00360	0.385074798679048	NA	-2.65939771521611	0	NA	-1
r5GATC2L00364	2L	129498	131216	1719	1	DmelGATCr5chr2L00361	0.610919532188151	-1.00642144317042	0.24917709203877	0	-1	0
r5GATC2L00365	2L	131213	132689	1477	1	DmelGATCr5chr2L00362	1.02814258396262	-0.506744780627208	0.0222347860183002	0	-1	0
r5GATC2L00366	2L	132686	132723	38	0	DmelGATCr5chr2L00363	NA	NA	NA	NA	NA	NA
r5GATC2L00367	2L	132720	132852	133	0	DmelGATCr5chr2L00364	NA	NA	NA	NA	NA	NA
r5GATC2L00368	2L	132849	132972	124	1	DmelGATCr5chr2L00365	NA	NA	NA	NA	NA	NA
r5GATC2L00369	2L	132969	133116	148	0	DmelGATCr5chr2L00366	NA	NA	NA	NA	NA	NA
r5GATC2L00370	2L	133113	133157	45	0	DmelGATCr5chr2L00367	NA	NA	NA	NA	NA	NA
r5GATC2L00371	2L	133154	133632	479	1	DmelGATCr5chr2L00368	0.186689347447259	NA	0.707727889518472	0	NA	0
r5GATC2L00372	2L	133629	133754	126	0	DmelGATCr5chr2L00369	NA	NA	NA	NA	NA	NA
r5GATC2L00373	2L	133751	134022	272	1	DmelGATCr5chr2L00370	1.10003067046841	0.605377495304663	NA	0	0	NA
r5GATC2L00374	2L	134019	134041	23	0	DmelGATCr5chr2L00371	NA	NA	NA	NA	NA	NA
r5GATC2L00375	2L	134038	134317	280	1	DmelGATCr5chr2L00372	1.29243972467167	0.18649421467779	0.805379442650312	0	0	0
r5GATC2L00376	2L	134314	135656	1343	1	DmelGATCr5chr2L00373	0.833227974558926	0.0661106192848	0.457930491843139	0	0	0
r5GATC2L00377	2L	135653	135771	119	0	DmelGATCr5chr2L00374	NA	NA	NA	NA	NA	NA
r5GATC2L00378	2L	135768	135813	46	0	DmelGATCr5chr2L00375	NA	NA	NA	NA	NA	NA
r5GATC2L00379	2L	135810	136100	291	1	DmelGATCr5chr2L00376	NA	NA	NA	NA	NA	NA
r5GATC2L00380	2L	136097	136235	139	1	DmelGATCr5chr2L00377	NA	NA	NA	NA	NA	NA
r5GATC2L00381	2L	136232	136559	328	1	DmelGATCr5chr2L00378	NA	NA	NA	NA	NA	NA
r5GATC2L00382	2L	136556	136999	444	1	DmelGATCr5chr2L00379	0.715088373703935	0.899407310229018	0.686946274726651	0	0	0
r5GATC2L00383	2L	136996	137118	123	0	DmelGATCr5chr2L00380	NA	NA	NA	NA	NA	NA
r5GATC2L00384	2L	137115	137125	11	0	DmelGATCr5chr2L00381	NA	NA	NA	NA	NA	NA
r5GATC2L00385	2L	137122	137365	244	1	DmelGATCr5chr2L00382	-0.110195036696419	-0.0598114825913328	-0.119534118980746	0	0	0
r5GATC2L00386	2L	137362	138387	1026	1	DmelGATCr5chr2L00383	-0.631690667318245	-0.296758782531707	-0.238928084976609	0	0	0
r5GATC2L00387	2L	138384	138451	68	0	DmelGATCr5chr2L00384	-0.811372509441705	0.542936620081683	-0.719188523092449	0	0	0
r5GATC2L00388	2L	138448	138693	246	1	DmelGATCr5chr2L00385	NA	NA	NA	NA	NA	NA
r5GATC2L00389	2L	138690	138708	19	0	DmelGATCr5chr2L00386	NA	NA	NA	NA	NA	NA
r5GATC2L00390	2L	138705	138875	171	0	DmelGATCr5chr2L00387	0.335584349917178	0.35167984317607	0.218046035865621	0	0	0
r5GATC2L00391	2L	138872	139271	400	1	DmelGATCr5chr2L00388	-0.293411213329576	-0.0468420869006174	0.620209650545639	0	0	0
r5GATC2L00392	2L	139268	139541	274	1	DmelGATCr5chr2L00389	-0.171942822943967	-0.42545300857305	0.354886860882273	0	0	0
r5GATC2L00393	2L	139538	139729	192	0	DmelGATCr5chr2L00390	NA	NA	NA	NA	NA	NA
r5GATC2L00394	2L	139726	140092	367	1	DmelGATCr5chr2L00391	NA	NA	NA	NA	NA	NA
r5GATC2L00395	2L	140089	140391	303	1	DmelGATCr5chr2L00392	NA	NA	NA	NA	NA	NA
r5GATC2L00396	2L	140388	140459	72	1	DmelGATCr5chr2L00393	NA	NA	NA	NA	NA	NA
r5GATC2L00397	2L	140456	140534	79	0	DmelGATCr5chr2L00394	NA	NA	NA	NA	NA	NA
r5GATC2L00398	2L	140531	140727	197	0	DmelGATCr5chr2L00395	NA	NA	NA	NA	NA	NA
r5GATC2L00399	2L	140724	141131	408	1	DmelGATCr5chr2L00396	NA	NA	NA	NA	NA	NA
r5GATC2L00400	2L	141128	141292	165	0	DmelGATCr5chr2L00397	NA	NA	NA	NA	NA	NA
r5GATC2L00401	2L	141289	141552	264	1	DmelGATCr5chr2L00398	NA	NA	NA	NA	NA	NA
r5GATC2L00402	2L	141549	141696	148	1	DmelGATCr5chr2L00399	0.418343299876944	-0.127581838835851	-0.268956359867906	0	0	0
r5GATC2L00403	2L	141693	141872	180	0	DmelGATCr5chr2L00400	NA	NA	NA	NA	NA	NA
r5GATC2L00404	2L	141869	142088	220	1	DmelGATCr5chr2L00401	0.523791691126253	0.764911715678724	-0.478112675523759	0	0	-1
r5GATC2L00405	2L	142085	142260	176	1	DmelGATCr5chr2L00402	NA	NA	NA	NA	NA	NA
r5GATC2L00406	2L	142257	142449	193	0	DmelGATCr5chr2L00403	NA	NA	NA	NA	NA	NA
r5GATC2L00407	2L	142446	142767	322	1	DmelGATCr5chr2L00404	NA	NA	NA	NA	NA	NA
r5GATC2L00408	2L	142764	143263	500	1	DmelGATCr5chr2L00405	NA	NA	NA	NA	NA	NA
r5GATC2L00409	2L	143260	143632	373	1	DmelGATCr5chr2L00406	NA	NA	NA	NA	NA	NA
r5GATC2L00410	2L	143629	143939	311	1	DmelGATCr5chr2L00407	NA	NA	NA	NA	NA	NA
r5GATC2L00411	2L	143936	143966	31	0	DmelGATCr5chr2L00408	NA	NA	NA	NA	NA	NA
r5GATC2L00412	2L	143963	144057	95	0	DmelGATCr5chr2L00409	NA	NA	NA	NA	NA	NA
r5GATC2L00413	2L	144054	144359	306	1	DmelGATCr5chr2L00410	-1.48944441455434	-1.10176545462819	-1.02788051229922	-1	-1	-1
r5GATC2L00414	2L	144356	144365	10	0	DmelGATCr5chr2L00411	NA	NA	NA	NA	NA	NA
r5GATC2L00415	2L	144362	144584	223	0	DmelGATCr5chr2L00412	-1.18560312594372	-1.72372824607123	-0.632173823204925	-1	-1	-1
r5GATC2L00416	2L	144581	145272	692	1	DmelGATCr5chr2L00413	-1.29356055457634	-0.78562950959101	NA	-1	-1	NA
r5GATC2L00417	2L	145269	145334	66	0	DmelGATCr5chr2L00414	-1.42667897351241	-0.931246995710656	-1.88179013655256	-1	-1	-1
r5GATC2L00418	2L	145331	146243	913	1	DmelGATCr5chr2L00415	-0.970987583833676	-0.65394307839465	-0.411224963527838	-1	-1	-1
r5GATC2L00419	2L	146240	147575	1336	1	DmelGATCr5chr2L00416	-0.196963164193764	-1.46644165965635	-0.298164702980568	-1	-1	-1
r5GATC2L00420	2L	147572	147596	25	0	DmelGATCr5chr2L00417	NA	NA	NA	NA	NA	NA
r5GATC2L00421	2L	147593	148351	759	1	DmelGATCr5chr2L00418	-0.871496760271957	-0.662984046266511	-0.761119186708793	-1	-1	-1
r5GATC2L00422	2L	148348	148463	116	0	DmelGATCr5chr2L00419	-0.635835289168265	-0.839034710141942	-0.162220996786684	-1	-1	0
r5GATC2L00423	2L	148460	148504	45	0	DmelGATCr5chr2L00420	NA	NA	NA	NA	NA	NA
r5GATC2L00424	2L	148501	148857	357	1	DmelGATCr5chr2L00421	-0.849390454957975	-0.231611904000392	-0.0699408228813294	-1	-1	0
r5GATC2L00425	2L	148854	149088	235	0	DmelGATCr5chr2L00422	-0.489444414554343	-0.512996361852095	0.133083535144465	-1	-1	0
r5GATC2L00426	2L	149085	149464	380	1	DmelGATCr5chr2L00423	-0.281925664914921	-0.0627641986275526	-0.205952417411854	-1	-1	0
r5GATC2L00427	2L	149461	149528	68	0	DmelGATCr5chr2L00424	NA	NA	NA	NA	NA	NA
r5GATC2L00428	2L	149525	149549	25	0	DmelGATCr5chr2L00425	NA	NA	NA	NA	NA	NA
r5GATC2L00429	2L	149546	150421	876	1	DmelGATCr5chr2L00426	-0.365716195401927	-0.419688697629793	-0.103167505585895	-1	-1	0
r5GATC2L00430	2L	150418	151122	705	1	DmelGATCr5chr2L00427	-0.0983238383523406	-0.216306588790991	0.325850130082587	-1	-1	0
r5GATC2L00431	2L	151119	151162	44	0	DmelGATCr5chr2L00428	NA	NA	NA	NA	NA	NA
r5GATC2L00432	2L	151159	151215	57	0	DmelGATCr5chr2L00429	NA	NA	0.425564785505043	NA	NA	0
r5GATC2L00433	2L	151212	151336	125	1	DmelGATCr5chr2L00430	NA	NA	NA	NA	NA	NA
r5GATC2L00434	2L	151333	151551	219	0	DmelGATCr5chr2L00431	NA	NA	NA	NA	NA	NA
r5GATC2L00435	2L	151548	151589	42	1	DmelGATCr5chr2L00432	NA	NA	NA	NA	NA	NA
r5GATC2L00436	2L	151586	151673	88	0	DmelGATCr5chr2L00433	NA	NA	NA	NA	NA	NA
r5GATC2L00437	2L	151670	151784	115	0	DmelGATCr5chr2L00434	NA	NA	NA	NA	NA	NA
r5GATC2L00438	2L	151781	152066	286	1	DmelGATCr5chr2L00435	NA	NA	NA	NA	NA	NA
r5GATC2L00439	2L	152063	152090	28	0	DmelGATCr5chr2L00436	NA	NA	NA	NA	NA	NA
r5GATC2L00440	2L	152087	152339	253	1	DmelGATCr5chr2L00437	NA	NA	NA	NA	NA	NA
r5GATC2L00441	2L	152336	152383	48	0	DmelGATCr5chr2L00438	NA	0.522198302093604	-0.866916464855535	NA	-1	-1
r5GATC2L00442	2L	152380	153454	1075	1	DmelGATCr5chr2L00439	-0.429378125475329	-0.727838499473718	-0.132483493839521	-1	-1	-1
r5GATC2L00443	2L	153451	153860	410	1	DmelGATCr5chr2L00440	-0.740287535139018	-0.769121758492686	-0.470637504790773	-1	-1	-1
r5GATC2L00444	2L	153857	154676	820	1	DmelGATCr5chr2L00441	-0.911882786913527	-0.993905282373535	-0.954852465290338	-1	-1	-1
r5GATC2L00445	2L	154673	154736	64	0	DmelGATCr5chr2L00442	NA	NA	NA	NA	NA	NA
r5GATC2L00446	2L	154733	155439	707	1	DmelGATCr5chr2L00443	-1.44688521275493	-1.47451537094465	-0.673080337481962	-1	-1	-1
r5GATC2L00447	2L	155436	155611	176	1	DmelGATCr5chr2L00444	NA	NA	NA	NA	NA	NA
r5GATC2L00448	2L	155608	155733	126	0	DmelGATCr5chr2L00445	NA	NA	NA	NA	NA	NA
r5GATC2L00449	2L	155730	155819	90	1	DmelGATCr5chr2L00446	NA	NA	NA	NA	NA	NA
r5GATC2L00450	2L	155816	155927	112	0	DmelGATCr5chr2L00447	NA	NA	NA	NA	NA	NA
r5GATC2L00451	2L	155924	156307	384	1	DmelGATCr5chr2L00448	NA	NA	NA	NA	NA	NA
r5GATC2L00452	2L	156304	156829	526	1	DmelGATCr5chr2L00449	-0.633951150761656	-0.264669320555348	-1.02440026143411	-1	-1	-1
r5GATC2L00453	2L	156826	156984	159	1	DmelGATCr5chr2L00450	NA	NA	NA	NA	NA	NA
r5GATC2L00454	2L	156981	157103	123	0	DmelGATCr5chr2L00451	NA	NA	NA	NA	NA	NA
r5GATC2L00455	2L	157100	157383	284	1	DmelGATCr5chr2L00452	NA	NA	NA	NA	NA	NA
r5GATC2L00456	2L	157380	157501	122	0	DmelGATCr5chr2L00453	NA	NA	NA	NA	NA	NA
r5GATC2L00457	2L	157498	157532	35	0	DmelGATCr5chr2L00454	NA	NA	NA	NA	NA	NA
r5GATC2L00458	2L	157529	158200	672	1	DmelGATCr5chr2L00455	-0.962144987502818	-0.922836913457789	-0.813601808566118	-1	-1	-1
r5GATC2L00459	2L	158197	158555	359	1	DmelGATCr5chr2L00456	NA	NA	NA	NA	NA	NA
r5GATC2L00460	2L	158552	159413	862	1	DmelGATCr5chr2L00457	NA	NA	NA	NA	NA	NA
r5GATC2L00461	2L	159410	159794	385	1	DmelGATCr5chr2L00458	-0.502914685963482	-0.113704005637159	-0.16983504910184	-1	0	0
r5GATC2L00462	2L	159791	160036	246	1	DmelGATCr5chr2L00459	NA	NA	NA	NA	NA	NA
r5GATC2L00463	2L	160033	162542	2510	1	DmelGATCr5chr2L00460	3.09739415359737	NA	-0.524997589453554	0	NA	0
r5GATC2L00464	2L	162539	163670	1132	1	DmelGATCr5chr2L00461	0.157617255127813	0.460821291714174	0.51191122041155	0	0	0
r5GATC2L00465	2L	163667	164715	1049	1	DmelGATCr5chr2L00462	0.299894894853636	0.470022708294434	0.211403511317622	0	0	0
r5GATC2L00466	2L	164712	165174	463	1	DmelGATCr5chr2L00463	NA	0.962786294929172	NA	NA	0	NA
r5GATC2L00467	2L	165171	165677	507	1	DmelGATCr5chr2L00464	-0.464640447941359	-0.0190074457862493	0.0368649042982558	0	0	0
r5GATC2L00468	2L	165674	166310	637	1	DmelGATCr5chr2L00465	-0.50384395157891	0.307989100030607	NA	0	0	NA
r5GATC2L00469	2L	166307	168869	2563	1	DmelGATCr5chr2L00466	NA	NA	NA	NA	NA	NA
r5GATC2L00470	2L	168866	169130	265	1	DmelGATCr5chr2L00467	NA	NA	NA	NA	NA	NA
r5GATC2L00471	2L	169127	169194	68	0	DmelGATCr5chr2L00468	NA	NA	NA	NA	NA	NA
r5GATC2L00472	2L	169191	170179	989	1	DmelGATCr5chr2L00469	NA	NA	NA	NA	NA	NA
r5GATC2L00473	2L	170176	171002	827	1	DmelGATCr5chr2L00470	1.14749647948105	1.05105605102175	1.00941837360129	0	0	0
r5GATC2L00474	2L	170999	171383	385	1	DmelGATCr5chr2L00471	NA	0.891095420108987	NA	NA	0	NA
r5GATC2L00475	2L	171380	172048	669	1	DmelGATCr5chr2L00472	0.332697381273835	0.162086087265242	0.639371991069017	0	0	0
r5GATC2L00476	2L	172045	172410	366	1	DmelGATCr5chr2L00473	0.339212257918578	0.247183946787719	-0.268956359867906	0	0	0
r5GATC2L00477	2L	172407	172626	220	1	DmelGATCr5chr2L00474	NA	NA	NA	NA	NA	NA
r5GATC2L00478	2L	172623	172756	134	0	DmelGATCr5chr2L00475	NA	NA	NA	NA	NA	NA
r5GATC2L00479	2L	172753	172913	161	1	DmelGATCr5chr2L00476	0.171519632889339	0.155591572441054	-0.913471167051276	0	0	0
r5GATC2L00480	2L	172910	173208	299	1	DmelGATCr5chr2L00477	-0.252278989267357	-0.220439502506548	0.188326521700193	0	0	0
r5GATC2L00481	2L	173205	173757	553	1	DmelGATCr5chr2L00478	-0.309955855011063	-0.0893331072425686	0.220056427721226	0	0	0
r5GATC2L00482	2L	173754	173893	140	1	DmelGATCr5chr2L00479	-1.03787518418064	-0.451567987959329	-0.180932076162056	0	0	0
r5GATC2L00483	2L	173890	174385	496	1	DmelGATCr5chr2L00480	NA	0.427034570344855	NA	NA	0	NA
r5GATC2L00484	2L	174382	177297	2916	1	DmelGATCr5chr2L00481	1.5950231650356	NA	-0.308212006527198	0	NA	0
r5GATC2L00485	2L	177294	177811	518	1	DmelGATCr5chr2L00482	NA	0.735266509740442	0.267725037759288	NA	0	0
r5GATC2L00486	2L	177808	178293	486	1	DmelGATCr5chr2L00483	-0.0239700972903644	0.347070578161381	0.160060854765474	0	0	0
r5GATC2L00487	2L	178290	178309	20	0	DmelGATCr5chr2L00484	NA	NA	NA	NA	NA	NA
r5GATC2L00488	2L	178306	178350	45	0	DmelGATCr5chr2L00485	NA	NA	NA	NA	NA	NA
r5GATC2L00489	2L	178347	178562	216	1	DmelGATCr5chr2L00486	0.233897148393312	0.160965289858058	-0.0482015045478889	0	0	0
r5GATC2L00490	2L	178559	179028	470	1	DmelGATCr5chr2L00487	-0.205676700072856	0.333406976973737	0.706551975898886	0	0	0
r5GATC2L00491	2L	179025	179847	823	1	DmelGATCr5chr2L00488	-0.0401291576682081	0.0404456668050568	0.339412142277499	0	0	0
r5GATC2L00492	2L	179844	180090	247	1	DmelGATCr5chr2L00489	0.323035869772195	NA	0.235108927817935	0	NA	0
r5GATC2L00493	2L	180087	180338	252	1	DmelGATCr5chr2L00490	-0.216727346287083	0.218498357173148	0.770900756451179	0	0	0
r5GATC2L00494	2L	180335	180713	379	1	DmelGATCr5chr2L00491	0.070903203477348	0.213335706199145	0.274213274842661	0	0	0
r5GATC2L00495	2L	180710	183946	3237	1	DmelGATCr5chr2L00492	1.41912355687075	NA	-0.614621922726967	0	NA	-1
r5GATC2L00496	2L	183943	183960	18	0	DmelGATCr5chr2L00493	NA	NA	NA	NA	NA	NA
r5GATC2L00497	2L	183957	184054	98	1	DmelGATCr5chr2L00494	NA	NA	NA	NA	NA	NA
r5GATC2L00498	2L	184051	184060	10	0	DmelGATCr5chr2L00495	NA	NA	NA	NA	NA	NA
r5GATC2L00499	2L	184057	184307	251	1	DmelGATCr5chr2L00496	NA	NA	NA	NA	NA	NA
r5GATC2L00500	2L	184304	184390	87	0	DmelGATCr5chr2L00497	NA	NA	NA	NA	NA	NA
r5GATC2L00501	2L	184387	184744	358	1	DmelGATCr5chr2L00498	NA	NA	NA	NA	NA	NA
r5GATC2L00502	2L	184741	184759	19	0	DmelGATCr5chr2L00499	NA	NA	NA	NA	NA	NA
r5GATC2L00503	2L	184756	184871	116	1	DmelGATCr5chr2L00500	NA	NA	NA	NA	NA	NA
r5GATC2L00504	2L	184868	185095	228	0	DmelGATCr5chr2L00501	NA	NA	NA	NA	NA	NA
r5GATC2L00505	2L	185092	185260	169	1	DmelGATCr5chr2L00502	NA	NA	NA	NA	NA	NA
r5GATC2L00506	2L	185257	185705	449	1	DmelGATCr5chr2L00503	-1.08411564218912	-0.952900462658472	-0.70521672380352	-1	-1	-1
r5GATC2L00507	2L	185702	185864	163	1	DmelGATCr5chr2L00504	NA	NA	NA	NA	NA	NA
r5GATC2L00508	2L	185861	186029	169	0	DmelGATCr5chr2L00505	NA	NA	NA	NA	NA	NA
r5GATC2L00509	2L	186026	186250	225	1	DmelGATCr5chr2L00506	NA	NA	NA	NA	NA	NA
r5GATC2L00510	2L	186247	186823	577	1	DmelGATCr5chr2L00507	-1.50094023586746	-0.672199881476087	-0.620049031143525	-1	-1	-1
r5GATC2L00511	2L	186820	187560	741	1	DmelGATCr5chr2L00508	-1.45362957606383	-1.2048296082812	-0.62902520397432	-1	-1	-1
r5GATC2L00512	2L	187557	187764	208	1	DmelGATCr5chr2L00509	NA	NA	NA	NA	NA	NA
r5GATC2L00513	2L	187761	187867	107	1	DmelGATCr5chr2L00510	NA	NA	NA	NA	NA	NA
r5GATC2L00514	2L	187864	187996	133	0	DmelGATCr5chr2L00511	NA	NA	NA	NA	NA	NA
r5GATC2L00515	2L	187993	188218	226	1	DmelGATCr5chr2L00512	-2.09971995181048	-0.540567138948326	-1.20092558507989	-1	-1	-1
r5GATC2L00516	2L	188215	188320	106	0	DmelGATCr5chr2L00513	-1.30412272459415	-0.770282948266975	0.197725043616948	-1	-1	-1
r5GATC2L00517	2L	188317	188422	106	0	DmelGATCr5chr2L00514	-0.989444414554343	-1.00724854243318	NA	-1	-1	NA
r5GATC2L00518	2L	188419	188470	52	1	DmelGATCr5chr2L00515	NA	NA	NA	NA	NA	NA
r5GATC2L00519	2L	188467	188902	436	1	DmelGATCr5chr2L00516	-1.60917738190204	-0.992027985651112	-0.727139893272755	-1	-1	-1
r5GATC2L00520	2L	188899	188926	28	0	DmelGATCr5chr2L00517	NA	NA	NA	NA	NA	NA
r5GATC2L00521	2L	188923	189743	821	1	DmelGATCr5chr2L00518	-0.685603125943723	-0.410439146899789	-1.16077271230762	-1	-1	-1
r5GATC2L00522	2L	189740	189787	48	0	DmelGATCr5chr2L00519	NA	NA	NA	NA	NA	NA
r5GATC2L00523	2L	189784	189996	213	1	DmelGATCr5chr2L00520	NA	NA	NA	NA	NA	NA
r5GATC2L00524	2L	189993	190029	37	0	DmelGATCr5chr2L00521	NA	NA	NA	NA	NA	NA
r5GATC2L00525	2L	190026	190122	97	0	DmelGATCr5chr2L00522	NA	NA	NA	NA	NA	NA
r5GATC2L00526	2L	190119	190212	94	0	DmelGATCr5chr2L00523	NA	NA	NA	NA	NA	NA
r5GATC2L00527	2L	190209	190335	127	1	DmelGATCr5chr2L00524	NA	NA	NA	NA	NA	NA
r5GATC2L00528	2L	190332	190675	344	1	DmelGATCr5chr2L00525	-1.02346710826589	-1.42780380291804	0.166640633073733	-1	-1	-1
r5GATC2L00529	2L	190672	190687	16	0	DmelGATCr5chr2L00526	NA	NA	NA	NA	NA	NA
r5GATC2L00530	2L	190684	190785	102	0	DmelGATCr5chr2L00527	NA	NA	NA	NA	NA	NA
r5GATC2L00531	2L	190782	190980	199	1	DmelGATCr5chr2L00528	NA	NA	NA	NA	NA	NA
r5GATC2L00532	2L	190977	191118	142	0	DmelGATCr5chr2L00529	NA	NA	NA	NA	NA	NA
r5GATC2L00533	2L	191115	191335	221	1	DmelGATCr5chr2L00530	-1.10064062522257	-0.601765454628189	-0.981325810103475	-1	-1	-1
r5GATC2L00534	2L	191332	191540	209	1	DmelGATCr5chr2L00531	NA	NA	NA	NA	NA	NA
r5GATC2L00535	2L	191537	191631	95	0	DmelGATCr5chr2L00532	NA	NA	NA	NA	NA	NA
r5GATC2L00536	2L	191628	192351	724	1	DmelGATCr5chr2L00533	-1.08576159781309	-1.31679413156309	-0.126827887092269	-1	-1	-1
r5GATC2L00537	2L	192348	193189	842	1	DmelGATCr5chr2L00534	-1.18893641960972	-0.927097761290129	-1.06794996652238	-1	-1	-1
r5GATC2L00538	2L	193186	194295	1110	1	DmelGATCr5chr2L00535	-0.40514461256647	-1.1845427142948	-0.601250063387475	-1	-1	-1
r5GATC2L00539	2L	194292	194340	49	0	DmelGATCr5chr2L00536	NA	NA	NA	NA	NA	NA
r5GATC2L00540	2L	194337	194427	91	0	DmelGATCr5chr2L00537	NA	NA	NA	NA	NA	NA
r5GATC2L00541	2L	194424	194642	219	1	DmelGATCr5chr2L00538	-0.489444414554342	-0.505025589917585	-1.12420305127041	-1	-1	-1
r5GATC2L00542	2L	194639	194819	181	1	DmelGATCr5chr2L00539	NA	NA	NA	NA	NA	NA
r5GATC2L00543	2L	194816	194829	14	0	DmelGATCr5chr2L00540	NA	NA	NA	NA	NA	NA
r5GATC2L00544	2L	194826	195509	684	1	DmelGATCr5chr2L00541	-0.642874737953553	-2.03846484446471	-0.228149477091081	-1	-1	-1
r5GATC2L00545	2L	195506	196300	795	1	DmelGATCr5chr2L00542	-1.54265425847463	-0.790720308764628	-1.2339190506927	-1	-1	-1
r5GATC2L00546	2L	196297	196724	428	1	DmelGATCr5chr2L00543	-1.33111526717409	-0.940178750675891	-0.993084423628613	-1	-1	-1
r5GATC2L00547	2L	196721	196956	236	1	DmelGATCr5chr2L00544	-1.5744069152755	-0.601765454628189	-1.02788051229922	-1	-1	-1
r5GATC2L00548	2L	196953	197655	703	1	DmelGATCr5chr2L00545	-1.68738379216625	NA	-0.673404903300911	-1	NA	-1
r5GATC2L00549	2L	197652	197724	73	0	DmelGATCr5chr2L00546	NA	NA	NA	NA	NA	NA
r5GATC2L00550	2L	197721	197873	153	1	DmelGATCr5chr2L00547	NA	NA	NA	NA	NA	NA
r5GATC2L00551	2L	197870	198324	455	1	DmelGATCr5chr2L00548	NA	NA	NA	NA	NA	NA
r5GATC2L00552	2L	198321	198923	603	1	DmelGATCr5chr2L00549	NA	NA	NA	NA	NA	NA
r5GATC2L00553	2L	198920	199082	163	1	DmelGATCr5chr2L00550	NA	NA	NA	NA	NA	NA
r5GATC2L00554	2L	199079	200303	1225	1	DmelGATCr5chr2L00551	-1.48355085364176	-2.05022452394055	-1.21387200701303	-1	-1	-1
r5GATC2L00555	2L	200300	200692	393	1	DmelGATCr5chr2L00552	-0.719160223872991	-1.99999875758562	-0.532907344631178	-1	-1	-1
r5GATC2L00556	2L	200689	200906	218	1	DmelGATCr5chr2L00553	NA	NA	NA	NA	NA	NA
r5GATC2L00557	2L	200903	201095	193	1	DmelGATCr5chr2L00554	NA	NA	NA	NA	NA	NA
r5GATC2L00558	2L	201092	201175	84	0	DmelGATCr5chr2L00555	-1.15040846199802	-1.33492445673946	-2.43155797332802	-1	-1	-1
r5GATC2L00559	2L	201172	201358	187	1	DmelGATCr5chr2L00556	NA	NA	NA	NA	NA	NA
r5GATC2L00560	2L	201355	201701	347	1	DmelGATCr5chr2L00557	-1.86098644232914	-1.73915872792361	-1.15757382670854	-1	-1	-1
r5GATC2L00561	2L	201698	201722	25	0	DmelGATCr5chr2L00558	NA	NA	NA	NA	NA	NA
r5GATC2L00562	2L	201719	201864	146	0	DmelGATCr5chr2L00559	NA	NA	NA	NA	NA	NA
r5GATC2L00563	2L	201861	202029	169	1	DmelGATCr5chr2L00560	NA	NA	NA	NA	NA	NA
r5GATC2L00564	2L	202026	202153	128	0	DmelGATCr5chr2L00561	NA	NA	NA	NA	NA	NA
r5GATC2L00565	2L	202150	202603	454	1	DmelGATCr5chr2L00562	NA	NA	NA	NA	NA	NA
r5GATC2L00566	2L	202600	202668	69	0	DmelGATCr5chr2L00563	NA	NA	NA	NA	NA	NA
r5GATC2L00567	2L	202665	203043	379	1	DmelGATCr5chr2L00564	-0.601206609967527	-0.601765454628189	NA	-1	-1	NA
r5GATC2L00568	2L	203040	203048	9	0	DmelGATCr5chr2L00565	NA	NA	NA	NA	NA	NA
r5GATC2L00569	2L	203045	204054	1010	1	DmelGATCr5chr2L00566	NA	-0.611348528131052	-1.27165551183082	NA	-1	-1
r5GATC2L00570	2L	204051	204238	188	0	DmelGATCr5chr2L00567	NA	NA	NA	NA	NA	NA
r5GATC2L00571	2L	204235	204354	120	0	DmelGATCr5chr2L00568	NA	NA	NA	NA	NA	NA
r5GATC2L00572	2L	204351	204847	497	1	DmelGATCr5chr2L00569	-0.702974883756943	-1.11945509833642	-1.20028905997072	-1	-1	-1
r5GATC2L00573	2L	204844	205176	333	1	DmelGATCr5chr2L00570	NA	NA	NA	NA	NA	NA
r5GATC2L00574	2L	205173	205476	304	1	DmelGATCr5chr2L00571	0.560323422221115	0.121650336300643	0.484887033754353	-1	-1	-1
r5GATC2L00575	2L	205473	205685	213	1	DmelGATCr5chr2L00572	NA	NA	NA	NA	NA	NA
r5GATC2L00576	2L	205682	206839	1158	1	DmelGATCr5chr2L00573	NA	NA	NA	NA	NA	NA
r5GATC2L00577	2L	206836	206914	79	0	DmelGATCr5chr2L00574	NA	NA	NA	NA	NA	NA
r5GATC2L00578	2L	206911	206961	51	0	DmelGATCr5chr2L00575	NA	NA	NA	NA	NA	NA
r5GATC2L00579	2L	206958	207705	748	1	DmelGATCr5chr2L00576	NA	NA	NA	NA	NA	NA
r5GATC2L00580	2L	207702	207713	12	0	DmelGATCr5chr2L00577	NA	NA	NA	NA	NA	NA
r5GATC2L00581	2L	207710	207771	62	0	DmelGATCr5chr2L00578	NA	NA	NA	NA	NA	NA
r5GATC2L00582	2L	207768	207814	47	0	DmelGATCr5chr2L00579	NA	NA	NA	NA	NA	NA
r5GATC2L00583	2L	207811	207897	87	0	DmelGATCr5chr2L00580	NA	NA	NA	NA	NA	NA
r5GATC2L00584	2L	207894	208076	183	1	DmelGATCr5chr2L00581	NA	NA	NA	NA	NA	NA
r5GATC2L00585	2L	208073	208167	95	0	DmelGATCr5chr2L00582	NA	NA	NA	NA	NA	NA
r5GATC2L00586	2L	208164	208409	246	1	DmelGATCr5chr2L00583	NA	NA	NA	NA	NA	NA
r5GATC2L00587	2L	208406	208419	14	0	DmelGATCr5chr2L00584	NA	NA	NA	NA	NA	NA
r5GATC2L00588	2L	208416	208590	175	1	DmelGATCr5chr2L00585	NA	NA	NA	NA	NA	NA
r5GATC2L00589	2L	208587	208907	321	1	DmelGATCr5chr2L00586	-0.339664273624889	-1.68249716597525	-0.124203051270414	-1	-1	-1
r5GATC2L00590	2L	208904	209046	143	0	DmelGATCr5chr2L00587	NA	NA	NA	NA	NA	NA
r5GATC2L00591	2L	209043	209163	121	1	DmelGATCr5chr2L00588	NA	NA	NA	NA	NA	NA
r5GATC2L00592	2L	209160	209186	27	0	DmelGATCr5chr2L00589	NA	NA	NA	NA	NA	NA
r5GATC2L00593	2L	209183	209344	162	0	DmelGATCr5chr2L00590	NA	NA	NA	NA	NA	NA
r5GATC2L00594	2L	209341	209502	162	1	DmelGATCr5chr2L00591	NA	NA	NA	NA	NA	NA
r5GATC2L00595	2L	209499	209519	21	0	DmelGATCr5chr2L00592	NA	NA	NA	NA	NA	NA
r5GATC2L00596	2L	209516	210041	526	1	DmelGATCr5chr2L00593	NA	NA	NA	NA	NA	NA
r5GATC2L00597	2L	210038	210309	272	1	DmelGATCr5chr2L00594	NA	NA	NA	NA	NA	NA
r5GATC2L00598	2L	210306	210479	174	1	DmelGATCr5chr2L00595	NA	NA	NA	NA	NA	NA
r5GATC2L00599	2L	210476	210621	146	0	DmelGATCr5chr2L00596	NA	NA	NA	NA	NA	NA
r5GATC2L00600	2L	210618	210986	369	1	DmelGATCr5chr2L00597	-1.62482853379235	-1.32612202323821	-0.956732786910444	-1	-1	-1
r5GATC2L00601	2L	210983	211324	342	1	DmelGATCr5chr2L00598	-0.811372509441705	-1.02969940409255	-1.11318989810541	-1	-1	-1
r5GATC2L00602	2L	211321	211970	650	1	DmelGATCr5chr2L00599	-0.5433460593216	-0.975774096701547	-1.0672029489256	-1	-1	-1
r5GATC2L00603	2L	211967	212012	46	0	DmelGATCr5chr2L00600	NA	NA	NA	NA	NA	NA
r5GATC2L00604	2L	212009	212174	166	1	DmelGATCr5chr2L00601	NA	NA	NA	NA	NA	NA
r5GATC2L00605	2L	212171	212276	106	0	DmelGATCr5chr2L00602	NA	NA	NA	NA	NA	NA
r5GATC2L00606	2L	212273	212324	52	0	DmelGATCr5chr2L00603	NA	NA	NA	NA	NA	NA
r5GATC2L00607	2L	212321	212469	149	1	DmelGATCr5chr2L00604	NA	NA	NA	NA	NA	NA
r5GATC2L00608	2L	212466	212750	285	0	DmelGATCr5chr2L00605	-2.42667897351241	-0.137552376652808	-1.07443521449496	-1	-1	-1
r5GATC2L00609	2L	212747	213056	310	1	DmelGATCr5chr2L00606	-2.43877945895612	-0.595311712738495	-1.26262315394983	-1	-1	-1
r5GATC2L00610	2L	213053	213095	43	1	DmelGATCr5chr2L00607	NA	NA	NA	NA	NA	NA
r5GATC2L00611	2L	213092	213275	184	0	DmelGATCr5chr2L00608	NA	NA	NA	NA	NA	NA
r5GATC2L00612	2L	213272	213431	160	1	DmelGATCr5chr2L00609	NA	NA	NA	NA	NA	NA
r5GATC2L00613	2L	213428	213714	287	1	DmelGATCr5chr2L00610	NA	NA	NA	NA	NA	NA
r5GATC2L00614	2L	213711	213815	105	0	DmelGATCr5chr2L00611	NA	NA	NA	NA	NA	NA
r5GATC2L00615	2L	213812	214032	221	1	DmelGATCr5chr2L00612	-0.805578522304099	-1.58899790857462	-1.86691646485554	-1	-1	-1
r5GATC2L00616	2L	214029	214058	30	0	DmelGATCr5chr2L00613	NA	NA	NA	NA	NA	NA
r5GATC2L00617	2L	214055	214193	139	0	DmelGATCr5chr2L00614	NA	NA	NA	NA	NA	NA
r5GATC2L00618	2L	214190	214557	368	1	DmelGATCr5chr2L00615	-1.33329471770955	-1.24701165529846	-1.34246166461506	-1	-1	-1
r5GATC2L00619	2L	214554	214584	31	1	DmelGATCr5chr2L00616	NA	NA	NA	NA	NA	NA
r5GATC2L00620	2L	214581	214665	85	0	DmelGATCr5chr2L00617	NA	NA	NA	NA	NA	NA
r5GATC2L00621	2L	214662	214914	253	1	DmelGATCr5chr2L00618	-2.52463907850004	-1.19428140154445	-1.78297787845881	-1	-1	-1
r5GATC2L00622	2L	214911	215102	192	0	DmelGATCr5chr2L00619	-2.38953485913928	-1.12969207199495	-1.10418572036929	-1	-1	-1
r5GATC2L00623	2L	215099	215402	304	0	DmelGATCr5chr2L00620	NA	NA	NA	NA	NA	NA
r5GATC2L00624	2L	215399	215649	251	1	DmelGATCr5chr2L00621	NA	NA	NA	NA	NA	NA
r5GATC2L00625	2L	215646	215876	231	1	DmelGATCr5chr2L00622	NA	NA	NA	NA	NA	NA
r5GATC2L00626	2L	215873	215954	82	0	DmelGATCr5chr2L00623	-0.261604672666248	-1.43124699571066	-0.159397715216113	-1	-1	-1
r5GATC2L00627	2L	215951	217112	1162	1	DmelGATCr5chr2L00624	-1.44857961058619	-1.33921708270828	-1.24757914683879	-1	-1	-1
r5GATC2L00628	2L	217109	217236	128	0	DmelGATCr5chr2L00625	NA	NA	NA	NA	NA	NA
r5GATC2L00629	2L	217233	217400	168	1	DmelGATCr5chr2L00626	NA	NA	NA	NA	NA	NA
r5GATC2L00630	2L	217397	218330	934	1	DmelGATCr5chr2L00627	-1.33136994961996	NA	-0.663681076367322	-1	NA	-1
r5GATC2L00631	2L	218327	218516	190	1	DmelGATCr5chr2L00628	-1.78192566491492	-0.562764198627552	NA	-1	-1	NA
r5GATC2L00632	2L	218513	219504	992	1	DmelGATCr5chr2L00629	-1.06976820779857	NA	-0.693427349265857	-1	NA	-1
r5GATC2L00633	2L	219501	220952	1452	1	DmelGATCr5chr2L00630	-0.0699125236618716	-0.849920665044656	-0.161446944401398	0	-1	-1
r5GATC2L00634	2L	220949	221009	61	0	DmelGATCr5chr2L00631	NA	NA	NA	NA	NA	NA
r5GATC2L00635	2L	221006	221328	323	0	DmelGATCr5chr2L00632	NA	NA	NA	NA	NA	NA
r5GATC2L00636	2L	221325	223188	1864	1	DmelGATCr5chr2L00633	0.866922293983697	NA	NA	0	NA	NA
r5GATC2L00637	2L	223185	223447	263	1	DmelGATCr5chr2L00634	1.13838302317976	0.0803878939507677	-0.145113139117727	0	-1	-1
r5GATC2L00638	2L	223444	226276	2833	1	DmelGATCr5chr2L00635	1.2940758818076	-2.31046965649898	NA	0	-1	NA
r5GATC2L00639	2L	226273	226288	16	0	DmelGATCr5chr2L00636	NA	NA	NA	NA	NA	NA
r5GATC2L00640	2L	226285	226396	112	0	DmelGATCr5chr2L00637	-2.8465671733874	0.0362054901784018	-0.109629878440656	-1	-1	-1
r5GATC2L00641	2L	226393	227182	790	1	DmelGATCr5chr2L00638	-1.2631770556961	-0.535643704954194	-0.455141455123444	-1	-1	-1
r5GATC2L00642	2L	227179	227432	254	1	DmelGATCr5chr2L00639	-1.28483432821258	-0.0586772329047025	-1.27372342112018	-1	-1	-1
r5GATC2L00643	2L	227429	227899	471	1	DmelGATCr5chr2L00640	-1.38175369943315	NA	0.378339078737727	-1	NA	-1
r5GATC2L00644	2L	227896	227950	55	0	DmelGATCr5chr2L00641	-0.574406915275499	0.0221983020936034	0.218046035865621	-1	-1	-1
r5GATC2L00645	2L	227947	228016	70	0	DmelGATCr5chr2L00642	NA	NA	NA	NA	NA	NA
r5GATC2L00646	2L	228013	228343	331	1	DmelGATCr5chr2L00643	-0.338030416707933	-0.313528711080461	-0.385326601628004	-1	-1	-1
r5GATC2L00647	2L	228340	228442	103	1	DmelGATCr5chr2L00644	-1.01164147423357	0.15629635756839	-0.366916464855535	-1	-1	-1
r5GATC2L00648	2L	228439	229198	760	1	DmelGATCr5chr2L00645	NA	-0.786954602275954	-0.184010739092979	NA	-1	-1
r5GATC2L00649	2L	229195	229249	55	0	DmelGATCr5chr2L00646	-3.15936941599665	-0.537948814765253	-0.930968877729378	-1	-1	-1
r5GATC2L00650	2L	229246	229351	106	1	DmelGATCr5chr2L00647	-0.196963164193764	NA	NA	-1	NA	NA
r5GATC2L00651	2L	229348	229394	47	0	DmelGATCr5chr2L00648	NA	NA	NA	NA	NA	NA
r5GATC2L00652	2L	229391	229894	504	1	DmelGATCr5chr2L00649	NA	NA	NA	NA	NA	NA
r5GATC2L00653	2L	229891	230293	403	1	DmelGATCr5chr2L00650	-1.56073433433355	-0.615717538055351	-0.150005977376405	-1	-1	-1
r5GATC2L00654	2L	230290	230849	560	1	DmelGATCr5chr2L00651	-1.09974888478639	-0.644158686860164	-0.610695065641833	-1	-1	-1
r5GATC2L00655	2L	230846	231183	338	1	DmelGATCr5chr2L00652	-1.6707294542467	-0.857843030190643	-0.0158434448097872	-1	-1	-1
r5GATC2L00656	2L	231180	231190	11	0	DmelGATCr5chr2L00653	NA	NA	NA	NA	NA	NA
r5GATC2L00657	2L	231187	231996	810	1	DmelGATCr5chr2L00654	NA	-1.10624977966006	-0.625168464355477	NA	-1	-1
r5GATC2L00658	2L	231993	232408	416	1	DmelGATCr5chr2L00655	-1.58301870290162	-0.932561919706579	-0.772485203769435	-1	-1	-1
r5GATC2L00659	2L	232405	232872	468	1	DmelGATCr5chr2L00656	-1.36138346285584	-1.14159858507901	-0.57023024391113	-1	-1	-1
r5GATC2L00660	2L	232869	232942	74	0	DmelGATCr5chr2L00657	NA	NA	NA	NA	NA	NA
r5GATC2L00661	2L	232939	233177	239	1	DmelGATCr5chr2L00658	NA	NA	NA	NA	NA	NA
r5GATC2L00662	2L	233174	233902	729	1	DmelGATCr5chr2L00659	-1.30329215740919	-0.356477468963871	-1.07959712985537	-1	-1	-1
r5GATC2L00663	2L	233899	234142	244	1	DmelGATCr5chr2L00660	NA	NA	NA	NA	NA	NA
r5GATC2L00664	2L	234139	234390	252	1	DmelGATCr5chr2L00661	NA	NA	NA	NA	NA	NA
r5GATC2L00665	2L	234387	234432	46	0	DmelGATCr5chr2L00662	NA	NA	NA	NA	NA	NA
r5GATC2L00666	2L	234429	234624	196	0	DmelGATCr5chr2L00663	NA	NA	NA	NA	NA	NA
r5GATC2L00667	2L	234621	234936	316	1	DmelGATCr5chr2L00664	NA	NA	NA	NA	NA	NA
r5GATC2L00668	2L	234933	234960	28	0	DmelGATCr5chr2L00665	NA	NA	NA	NA	NA	NA
r5GATC2L00669	2L	234957	235179	223	0	DmelGATCr5chr2L00666	NA	NA	NA	NA	NA	NA
r5GATC2L00670	2L	235176	235747	572	1	DmelGATCr5chr2L00667	NA	NA	NA	NA	NA	NA
r5GATC2L00671	2L	235744	235765	22	0	DmelGATCr5chr2L00668	NA	NA	NA	NA	NA	NA
r5GATC2L00672	2L	235762	236472	711	1	DmelGATCr5chr2L00669	NA	NA	NA	NA	NA	NA
r5GATC2L00673	2L	236469	236738	270	1	DmelGATCr5chr2L00670	-0.66367935572427	-0.706466308404038	-0.475847846283502	-1	-1	-1
r5GATC2L00674	2L	236735	237626	892	1	DmelGATCr5chr2L00671	-1.59499863281181	-0.967640697847521	-0.723015309364167	-1	-1	-1
r5GATC2L00675	2L	237623	237767	145	1	DmelGATCr5chr2L00672	-1.4428897123586	-1.12050280733752	-0.770593925884337	-1	-1	-1
r5GATC2L00676	2L	237764	237833	70	0	DmelGATCr5chr2L00673	NA	NA	NA	NA	NA	NA
r5GATC2L00677	2L	237830	237843	14	0	DmelGATCr5chr2L00674	NA	NA	NA	NA	NA	NA
r5GATC2L00678	2L	237840	237870	31	0	DmelGATCr5chr2L00675	NA	NA	NA	NA	NA	NA
r5GATC2L00679	2L	237867	238040	174	1	DmelGATCr5chr2L00676	NA	NA	NA	NA	NA	NA
r5GATC2L00680	2L	238037	238185	149	0	DmelGATCr5chr2L00677	NA	NA	NA	NA	NA	NA
r5GATC2L00681	2L	238182	238194	13	0	DmelGATCr5chr2L00678	NA	NA	NA	NA	NA	NA
r5GATC2L00682	2L	238191	238245	55	1	DmelGATCr5chr2L00679	NA	NA	NA	NA	NA	NA
r5GATC2L00683	2L	238242	238341	100	0	DmelGATCr5chr2L00680	NA	-0.3462844949895	NA	NA	-1	NA
r5GATC2L00684	2L	238338	238704	367	1	DmelGATCr5chr2L00681	-1.01057065808038	-0.921184443413002	-0.983977321814812	-1	-1	-1
r5GATC2L00685	2L	238701	239016	316	1	DmelGATCr5chr2L00682	NA	NA	NA	NA	NA	NA
r5GATC2L00686	2L	239013	239109	97	0	DmelGATCr5chr2L00683	NA	NA	NA	NA	NA	NA
r5GATC2L00687	2L	239106	239169	64	1	DmelGATCr5chr2L00684	NA	NA	NA	NA	NA	NA
r5GATC2L00688	2L	239166	239907	742	1	DmelGATCr5chr2L00685	-1.27056562666488	-0.879726187184431	-0.60672848613751	-1	-1	-1
r5GATC2L00689	2L	239904	240247	344	1	DmelGATCr5chr2L00686	-0.576391366376972	-1.11312113100165	-0.475753401072494	-1	-1	-1
r5GATC2L00690	2L	240244	240264	21	0	DmelGATCr5chr2L00687	NA	NA	NA	NA	NA	NA
r5GATC2L00691	2L	240261	241359	1099	1	DmelGATCr5chr2L00688	-1.87866552962553	-0.701531186392007	-1.49239725162214	-1	-1	-1
r5GATC2L00692	2L	241356	241679	324	0	DmelGATCr5chr2L00689	-1.28504164177068	-0.564256127846963	-1.17909443436616	-1	-1	-1
r5GATC2L00693	2L	241676	241902	227	1	DmelGATCr5chr2L00690	NA	NA	-1.34068275490847	NA	NA	-1
r5GATC2L00694	2L	241899	241959	61	0	DmelGATCr5chr2L00691	NA	NA	NA	NA	NA	NA
r5GATC2L00695	2L	241956	242142	187	1	DmelGATCr5chr2L00692	NA	NA	NA	NA	NA	NA
r5GATC2L00696	2L	242139	242152	14	0	DmelGATCr5chr2L00693	NA	NA	NA	NA	NA	NA
r5GATC2L00697	2L	242149	242529	381	1	DmelGATCr5chr2L00694	-1.18736414110417	-1.46895069703967	-0.754934044277934	-1	-1	-1
r5GATC2L00698	2L	242526	242926	401	1	DmelGATCr5chr2L00695	-0.647827609440134	-0.963304929566315	-0.485197562091836	-1	-1	-1
r5GATC2L00699	2L	242923	244818	1896	1	DmelGATCr5chr2L00696	0.930093191136131	NA	NA	-1	NA	NA
r5GATC2L00700	2L	244815	246204	1390	1	DmelGATCr5chr2L00697	-0.388011954424205	-0.934279758719624	-0.52304547470289	-1	-1	-1
r5GATC2L00701	2L	246201	246361	161	1	DmelGATCr5chr2L00698	NA	NA	NA	NA	NA	NA
r5GATC2L00702	2L	246358	246652	295	0	DmelGATCr5chr2L00699	-0.532309351567285	-0.0814250117304201	0.129393769961666	-1	-1	-1
r5GATC2L00703	2L	246649	250674	4026	1	DmelGATCr5chr2L00700	NA	NA	NA	NA	NA	NA
r5GATC2L00704	2L	250671	251631	961	1	DmelGATCr5chr2L00701	NA	NA	NA	NA	NA	NA
r5GATC2L00705	2L	251628	251762	135	1	DmelGATCr5chr2L00702	NA	NA	NA	NA	NA	NA
r5GATC2L00706	2L	251759	252072	314	1	DmelGATCr5chr2L00703	NA	NA	NA	NA	NA	NA
r5GATC2L00707	2L	252069	252116	48	0	DmelGATCr5chr2L00704	NA	NA	NA	NA	NA	NA
r5GATC2L00708	2L	252113	252798	686	1	DmelGATCr5chr2L00705	-2.07564841906543	-1.20353548198403	-1.27965327890951	-1	-1	-1
r5GATC2L00709	2L	252795	252821	27	0	DmelGATCr5chr2L00706	NA	NA	NA	NA	NA	NA
r5GATC2L00710	2L	252818	252880	63	0	DmelGATCr5chr2L00707	NA	NA	NA	NA	NA	NA
r5GATC2L00711	2L	252877	252939	63	0	DmelGATCr5chr2L00708	NA	NA	NA	NA	NA	NA
r5GATC2L00712	2L	252936	253005	70	1	DmelGATCr5chr2L00709	NA	NA	NA	NA	NA	NA
r5GATC2L00713	2L	253002	253052	51	0	DmelGATCr5chr2L00710	NA	NA	NA	NA	NA	NA
r5GATC2L00714	2L	253049	253185	137	0	DmelGATCr5chr2L00711	NA	NA	NA	NA	NA	NA
r5GATC2L00715	2L	253182	253203	22	0	DmelGATCr5chr2L00712	NA	NA	NA	NA	NA	NA
r5GATC2L00716	2L	253200	253233	34	1	DmelGATCr5chr2L00713	NA	NA	NA	NA	NA	NA
r5GATC2L00717	2L	253230	253997	768	1	DmelGATCr5chr2L00714	-0.594892805803652	-0.459310689853331	-0.431557973328018	-1	-1	-1
r5GATC2L00718	2L	253994	254125	132	0	DmelGATCr5chr2L00715	NA	-0.401800151183871	0.586528832948724	NA	0	-1
r5GATC2L00719	2L	254122	254271	150	1	DmelGATCr5chr2L00716	NA	NA	NA	NA	NA	NA
r5GATC2L00720	2L	254268	254303	36	0	DmelGATCr5chr2L00717	NA	0.874470360330518	-1.58561912100918	NA	0	-1
r5GATC2L00721	2L	254300	254805	506	1	DmelGATCr5chr2L00718	-0.80680218251347	0.332690886864451	0.263641490912928	-1	0	0
r5GATC2L00722	2L	254802	255975	1174	1	DmelGATCr5chr2L00719	0.152940753188202	-0.142376265116402	0.0722712955009517	0	0	0
r5GATC2L00723	2L	255972	256036	65	0	DmelGATCr5chr2L00720	NA	NA	NA	NA	NA	NA
r5GATC2L00724	2L	256033	256140	108	0	DmelGATCr5chr2L00721	NA	NA	NA	NA	NA	NA
r5GATC2L00725	2L	256137	256667	531	1	DmelGATCr5chr2L00722	-0.294256692032055	0.314512703521784	1.16910975920411	0	0	0
r5GATC2L00726	2L	256664	258383	1720	1	DmelGATCr5chr2L00723	1.21702713308102	NA	0.258291160435801	0	NA	0
r5GATC2L00727	2L	258380	258826	447	1	DmelGATCr5chr2L00724	-0.13988725421708	0.738075124358958	0.405778322751333	0	0	0
r5GATC2L00728	2L	258823	262856	4034	1	DmelGATCr5chr2L00725	NA	NA	NA	NA	NA	NA
r5GATC2L00729	2L	262853	263903	1051	1	DmelGATCr5chr2L00726	-0.319754614568196	-0.315335720237857	0.670464654476028	0	0	0
r5GATC2L00730	2L	263900	264050	151	0	DmelGATCr5chr2L00727	NA	NA	NA	NA	NA	NA
r5GATC2L00731	2L	264047	264923	877	1	DmelGATCr5chr2L00728	-0.930247064153227	0.602953391688316	0.537385269271897	0	0	0
r5GATC2L00732	2L	264920	264941	22	0	DmelGATCr5chr2L00729	NA	NA	NA	NA	NA	NA
r5GATC2L00733	2L	264938	265030	93	1	DmelGATCr5chr2L00730	NA	NA	NA	NA	NA	NA
r5GATC2L00734	2L	265027	265037	11	0	DmelGATCr5chr2L00731	NA	NA	NA	NA	NA	NA
r5GATC2L00735	2L	265034	265897	864	1	DmelGATCr5chr2L00732	0.070642304379253	0.929682355177343	0.677197126650333	0	0	0
r5GATC2L00736	2L	265894	265982	89	0	DmelGATCr5chr2L00733	NA	NA	NA	NA	NA	NA
r5GATC2L00737	2L	265979	266016	38	0	DmelGATCr5chr2L00734	NA	NA	NA	NA	NA	NA
r5GATC2L00738	2L	266013	266154	142	1	DmelGATCr5chr2L00735	NA	NA	NA	NA	NA	NA
r5GATC2L00739	2L	266151	266193	43	0	DmelGATCr5chr2L00736	NA	NA	NA	NA	NA	NA
r5GATC2L00740	2L	266190	266622	433	1	DmelGATCr5chr2L00737	0.84632011506859	NA	0.410006723319825	0	NA	0
r5GATC2L00741	2L	266619	268921	2303	1	DmelGATCr5chr2L00738	1.77009286797801	NA	NA	0	NA	NA
r5GATC2L00742	2L	268918	269197	280	1	DmelGATCr5chr2L00739	-1.20973071024733	0.320427371873096	-1.10272697867814	-1	0	-1
r5GATC2L00743	2L	269194	269260	67	0	DmelGATCr5chr2L00740	NA	NA	NA	NA	NA	NA
r5GATC2L00744	2L	269257	269311	55	0	DmelGATCr5chr2L00741	NA	NA	NA	NA	NA	NA
r5GATC2L00745	2L	269308	269380	73	0	DmelGATCr5chr2L00742	NA	NA	NA	NA	NA	NA
r5GATC2L00746	2L	269377	269719	343	1	DmelGATCr5chr2L00743	NA	NA	NA	NA	NA	NA
r5GATC2L00747	2L	269716	269730	15	0	DmelGATCr5chr2L00744	NA	NA	NA	NA	NA	NA
r5GATC2L00748	2L	269727	269761	35	1	DmelGATCr5chr2L00745	NA	NA	NA	NA	NA	NA
r5GATC2L00749	2L	269758	270003	246	0	DmelGATCr5chr2L00746	NA	NA	NA	NA	NA	NA
r5GATC2L00750	2L	270000	270037	38	0	DmelGATCr5chr2L00747	NA	NA	NA	NA	NA	NA
r5GATC2L00751	2L	270034	270153	120	1	DmelGATCr5chr2L00748	NA	NA	NA	NA	NA	NA
r5GATC2L00752	2L	270150	270394	245	1	DmelGATCr5chr2L00749	NA	NA	NA	NA	NA	NA
r5GATC2L00753	2L	270391	270523	133	0	DmelGATCr5chr2L00750	NA	NA	NA	NA	NA	NA
r5GATC2L00754	2L	270520	270558	39	0	DmelGATCr5chr2L00751	NA	NA	NA	NA	NA	NA
r5GATC2L00755	2L	270555	270675	121	1	DmelGATCr5chr2L00752	NA	NA	NA	NA	NA	NA
r5GATC2L00756	2L	270672	270866	195	0	DmelGATCr5chr2L00753	NA	NA	NA	NA	NA	NA
r5GATC2L00757	2L	270863	270894	32	0	DmelGATCr5chr2L00754	NA	NA	NA	NA	NA	NA
r5GATC2L00758	2L	270891	270951	61	1	DmelGATCr5chr2L00755	NA	NA	NA	NA	NA	NA
r5GATC2L00759	2L	270948	270991	44	0	DmelGATCr5chr2L00756	NA	NA	NA	NA	NA	NA
r5GATC2L00760	2L	270988	271240	253	1	DmelGATCr5chr2L00757	NA	NA	NA	NA	NA	NA
r5GATC2L00761	2L	271237	271318	82	0	DmelGATCr5chr2L00758	NA	NA	NA	NA	NA	NA
r5GATC2L00762	2L	271315	271350	36	0	DmelGATCr5chr2L00759	NA	NA	NA	NA	NA	NA
r5GATC2L00763	2L	271347	271557	211	1	DmelGATCr5chr2L00760	-4.01027399037295	-0.988985604420624	NA	-1	-1	NA
r5GATC2L00764	2L	271554	272227	674	1	DmelGATCr5chr2L00761	NA	NA	NA	NA	NA	NA
r5GATC2L00765	2L	272224	273186	963	1	DmelGATCr5chr2L00762	-1.19777059480378	-1.28331409656007	-1.41021977426264	-1	-1	-1
r5GATC2L00766	2L	273183	273268	86	0	DmelGATCr5chr2L00763	NA	NA	NA	NA	NA	NA
r5GATC2L00767	2L	273265	273427	163	1	DmelGATCr5chr2L00764	NA	NA	NA	NA	NA	NA
r5GATC2L00768	2L	273424	273471	48	0	DmelGATCr5chr2L00765	NA	NA	NA	NA	NA	NA
r5GATC2L00769	2L	273468	273710	243	1	DmelGATCr5chr2L00766	-1.77352804364343	-1.15967583319739	-1.17525214507978	-1	-1	-1
r5GATC2L00770	2L	273707	274025	319	1	DmelGATCr5chr2L00767	NA	NA	NA	NA	NA	NA
r5GATC2L00771	2L	274022	275023	1002	1	DmelGATCr5chr2L00768	NA	NA	NA	NA	NA	NA
r5GATC2L00772	2L	275020	275418	399	1	DmelGATCr5chr2L00769	-0.488808024993486	-1.40492422501646	0.107438920796038	-1	-1	-1
r5GATC2L00773	2L	275415	275482	68	1	DmelGATCr5chr2L00770	NA	NA	NA	NA	NA	NA
r5GATC2L00774	2L	275479	275523	45	0	DmelGATCr5chr2L00771	NA	NA	NA	NA	NA	NA
r5GATC2L00775	2L	275520	275562	43	0	DmelGATCr5chr2L00772	NA	NA	NA	NA	NA	NA
r5GATC2L00776	2L	275559	275653	95	0	DmelGATCr5chr2L00773	NA	NA	NA	NA	NA	NA
r5GATC2L00777	2L	275650	275784	135	1	DmelGATCr5chr2L00774	NA	NA	NA	NA	NA	NA
r5GATC2L00778	2L	275781	275863	83	0	DmelGATCr5chr2L00775	NA	NA	NA	NA	NA	NA
r5GATC2L00779	2L	275860	275923	64	0	DmelGATCr5chr2L00776	NA	NA	NA	NA	NA	NA
r5GATC2L00780	2L	275920	276306	387	1	DmelGATCr5chr2L00777	-1.34936707671032	-1.16639775478117	-1.07647695806143	-1	-1	-1
r5GATC2L00781	2L	276303	276332	30	0	DmelGATCr5chr2L00778	NA	NA	NA	NA	NA	NA
r5GATC2L00782	2L	276329	276442	114	1	DmelGATCr5chr2L00779	NA	NA	NA	NA	NA	NA
r5GATC2L00783	2L	276439	276589	151	0	DmelGATCr5chr2L00780	NA	NA	NA	NA	NA	NA
r5GATC2L00784	2L	276586	276791	206	1	DmelGATCr5chr2L00781	-0.357927211637446	-0.431246995710656	-1.15939771521611	-1	-1	-1
r5GATC2L00785	2L	276788	276799	12	0	DmelGATCr5chr2L00782	NA	NA	NA	NA	NA	NA
r5GATC2L00786	2L	276796	277080	285	1	DmelGATCr5chr2L00783	NA	NA	NA	NA	NA	NA
r5GATC2L00787	2L	277077	277103	27	0	DmelGATCr5chr2L00784	NA	NA	NA	NA	NA	NA
r5GATC2L00788	2L	277100	277407	308	1	DmelGATCr5chr2L00785	0.218074335085079	0.814679552454182	0.501566332227568	-1	-1	-1
r5GATC2L00789	2L	277404	277448	45	0	DmelGATCr5chr2L00786	NA	NA	NA	NA	NA	NA
r5GATC2L00790	2L	277445	277951	507	1	DmelGATCr5chr2L00787	NA	NA	NA	NA	NA	NA
r5GATC2L00791	2L	277948	278231	284	1	DmelGATCr5chr2L00788	-2.61117143298648	-1.40118649949187	-1.39636330938232	-1	-1	-1
r5GATC2L00792	2L	278228	278943	716	1	DmelGATCr5chr2L00789	NA	-0.860332355390694	-1.34572898899463	NA	-1	-1
r5GATC2L00793	2L	278940	278975	36	0	DmelGATCr5chr2L00790	NA	NA	NA	NA	NA	NA
r5GATC2L00794	2L	278972	278987	16	0	DmelGATCr5chr2L00791	NA	NA	NA	NA	NA	NA
r5GATC2L00795	2L	278984	279296	313	1	DmelGATCr5chr2L00792	NA	NA	NA	NA	NA	NA
r5GATC2L00796	2L	279293	279393	101	1	DmelGATCr5chr2L00793	NA	NA	NA	NA	NA	NA
r5GATC2L00797	2L	279390	279683	294	1	DmelGATCr5chr2L00794	NA	NA	NA	NA	NA	NA
r5GATC2L00798	2L	279680	280243	564	1	DmelGATCr5chr2L00795	-1.08874431509435	-0.82144587315129	-0.962107478072448	-1	-1	-1
r5GATC2L00799	2L	280240	280273	34	1	DmelGATCr5chr2L00796	NA	NA	NA	NA	NA	NA
r5GATC2L00800	2L	280270	280523	254	0	DmelGATCr5chr2L00797	-1.45086048429311	-1.70751750722505	-1.01166977345303	-1	-1	-1
r5GATC2L00801	2L	280520	280777	258	1	DmelGATCr5chr2L00798	-1.19837067199729	-0.818713717893269	-1.28891395285426	-1	-1	-1
r5GATC2L00802	2L	280774	280900	127	1	DmelGATCr5chr2L00799	NA	NA	NA	NA	NA	NA
r5GATC2L00803	2L	280897	280942	46	0	DmelGATCr5chr2L00800	NA	NA	NA	NA	NA	NA
r5GATC2L00804	2L	280939	281116	178	0	DmelGATCr5chr2L00801	NA	NA	NA	NA	NA	NA
r5GATC2L00805	2L	281113	282786	1674	1	DmelGATCr5chr2L00802	-0.576910975634407	-2.23268920006987	-0.44055109763535	-1	-1	-1
r5GATC2L00806	2L	282783	282835	53	0	DmelGATCr5chr2L00803	NA	-1.22372824607123	NA	NA	-1	NA
r5GATC2L00807	2L	282832	283330	499	1	DmelGATCr5chr2L00804	-1.59230988944903	-0.971888980208002	-0.616986998683165	-1	-1	-1
r5GATC2L00808	2L	283327	283784	458	1	DmelGATCr5chr2L00805	NA	NA	NA	NA	NA	NA
r5GATC2L00809	2L	283781	284482	702	1	DmelGATCr5chr2L00806	-0.827786128435079	-0.530262916587278	0.0756056623464561	-1	-1	0
r5GATC2L00810	2L	284479	285239	761	1	DmelGATCr5chr2L00807	-0.297871230907242	-0.253798919961012	-0.195205615534667	-1	0	0
r5GATC2L00811	2L	285236	285484	249	1	DmelGATCr5chr2L00808	-1.04864176495546	0.189430434049394	-0.31845090718359	-1	0	0
r5GATC2L00812	2L	285481	286210	730	1	DmelGATCr5chr2L00809	-1.35151076762858	-0.594861102334947	-0.526876948062396	-1	0	0
r5GATC2L00813	2L	286207	286835	629	1	DmelGATCr5chr2L00810	-0.623171247349809	-0.0163486586817749	0.737512629113247	-1	0	0
r5GATC2L00814	2L	286832	287195	364	1	DmelGATCr5chr2L00811	0.22703528908371	0.311466417874465	1.66280776768484	0	0	0
r5GATC2L00815	2L	287192	287288	97	0	DmelGATCr5chr2L00812	NA	NA	NA	NA	NA	NA
r5GATC2L00816	2L	287285	287494	210	1	DmelGATCr5chr2L00813	0.988358525766431	1.0202721393458	0.881062282475671	0	0	0
r5GATC2L00817	2L	287491	287629	139	0	DmelGATCr5chr2L00814	-0.524639078500041	1.87447036033052	1.79404758258815	0	0	0
r5GATC2L00818	2L	287626	287653	28	0	DmelGATCr5chr2L00815	NA	NA	NA	NA	NA	NA
r5GATC2L00819	2L	287650	287682	33	0	DmelGATCr5chr2L00816	NA	NA	NA	NA	NA	NA
r5GATC2L00820	2L	287679	287780	102	1	DmelGATCr5chr2L00817	NA	NA	NA	NA	NA	NA
r5GATC2L00821	2L	287777	288010	234	0	DmelGATCr5chr2L00818	0.740271394764306	0.716719447466553	1.21581621177027	0	0	0
r5GATC2L00822	2L	288007	288077	71	1	DmelGATCr5chr2L00819	NA	NA	NA	NA	NA	NA
r5GATC2L00823	2L	288074	288082	9	0	DmelGATCr5chr2L00820	NA	NA	NA	NA	NA	NA
r5GATC2L00824	2L	288079	288201	123	0	DmelGATCr5chr2L00821	NA	NA	NA	NA	NA	NA
r5GATC2L00825	2L	288198	288370	173	1	DmelGATCr5chr2L00822	1.30303683580624	0.522198302093603	NA	0	0	NA
r5GATC2L00826	2L	288367	288580	214	0	DmelGATCr5chr2L00823	NA	NA	NA	NA	NA	NA
r5GATC2L00827	2L	288577	288657	81	1	DmelGATCr5chr2L00824	NA	NA	NA	NA	NA	NA
r5GATC2L00828	2L	288654	288692	39	0	DmelGATCr5chr2L00825	NA	NA	NA	NA	NA	NA
r5GATC2L00829	2L	288689	288826	138	0	DmelGATCr5chr2L00826	NA	NA	NA	NA	NA	NA
r5GATC2L00830	2L	288823	288896	74	0	DmelGATCr5chr2L00827	NA	NA	NA	NA	NA	NA
r5GATC2L00831	2L	288893	289306	414	1	DmelGATCr5chr2L00828	0.00828019537133725	0.589881848020197	0.367219108036618	0	0	0
r5GATC2L00832	2L	289303	289581	279	1	DmelGATCr5chr2L00829	NA	NA	NA	NA	NA	NA
r5GATC2L00833	2L	289578	289612	35	0	DmelGATCr5chr2L00830	NA	NA	NA	NA	NA	NA
r5GATC2L00834	2L	289609	289645	37	0	DmelGATCr5chr2L00831	NA	NA	NA	NA	NA	NA
r5GATC2L00835	2L	289642	290573	932	1	DmelGATCr5chr2L00832	-0.311085144520674	-0.158437963054498	0.265003163466747	0	0	0
r5GATC2L00836	2L	290570	290909	340	1	DmelGATCr5chr2L00833	-0.30122328757121	-0.238693132141333	0.46456604150568	0	0	0
r5GATC2L00837	2L	290906	291031	126	0	DmelGATCr5chr2L00834	-0.696963164193764	0.890681099176707	-0.624203051270414	0	0	0
r5GATC2L00838	2L	291028	291528	501	1	DmelGATCr5chr2L00835	0.0983634107791576	0.435793228719706	0.0533330419304905	0	0	0
r5GATC2L00839	2L	291525	292625	1101	1	DmelGATCr5chr2L00836	-0.387677717511777	NA	-0.133353459641886	0	NA	0
r5GATC2L00840	2L	292622	292704	83	0	DmelGATCr5chr2L00837	NA	NA	NA	NA	NA	NA
r5GATC2L00841	2L	292701	293004	304	1	DmelGATCr5chr2L00838	NA	NA	NA	NA	NA	NA
r5GATC2L00842	2L	293001	293148	148	1	DmelGATCr5chr2L00839	NA	NA	NA	NA	NA	NA
r5GATC2L00843	2L	293145	293675	531	1	DmelGATCr5chr2L00840	-0.739481216121664	-1.03254627169657	0.283668302504748	-1	-1	0
r5GATC2L00844	2L	293672	293681	10	0	DmelGATCr5chr2L00841	NA	NA	NA	NA	NA	NA
r5GATC2L00845	2L	293678	293693	16	0	DmelGATCr5chr2L00842	NA	NA	NA	NA	NA	NA
r5GATC2L00846	2L	293690	293782	93	1	DmelGATCr5chr2L00843	NA	NA	NA	NA	NA	NA
r5GATC2L00847	2L	293779	293821	43	0	DmelGATCr5chr2L00844	NA	NA	NA	NA	NA	NA
r5GATC2L00848	2L	293818	294348	531	1	DmelGATCr5chr2L00845	NA	NA	NA	NA	NA	NA
r5GATC2L00849	2L	294345	294989	645	1	DmelGATCr5chr2L00846	NA	NA	NA	NA	NA	NA
r5GATC2L00850	2L	294986	295718	733	1	DmelGATCr5chr2L00847	NA	NA	NA	NA	NA	NA
r5GATC2L00851	2L	295715	295814	100	0	DmelGATCr5chr2L00848	NA	NA	NA	NA	NA	NA
r5GATC2L00852	2L	295811	296027	217	1	DmelGATCr5chr2L00849	NA	NA	NA	NA	NA	NA
r5GATC2L00853	2L	296024	296266	243	1	DmelGATCr5chr2L00850	NA	NA	NA	NA	NA	NA
r5GATC2L00854	2L	296263	296441	179	1	DmelGATCr5chr2L00851	NA	NA	NA	NA	NA	NA
r5GATC2L00855	2L	296438	296495	58	0	DmelGATCr5chr2L00852	NA	NA	NA	NA	NA	NA
r5GATC2L00856	2L	296492	296746	255	1	DmelGATCr5chr2L00853	NA	NA	NA	NA	NA	NA
r5GATC2L00857	2L	296743	296756	14	0	DmelGATCr5chr2L00854	NA	NA	NA	NA	NA	NA
r5GATC2L00858	2L	296753	296773	21	0	DmelGATCr5chr2L00855	NA	NA	NA	NA	NA	NA
r5GATC2L00859	2L	296770	296795	26	0	DmelGATCr5chr2L00856	NA	NA	NA	NA	NA	NA
r5GATC2L00860	2L	296792	297061	270	1	DmelGATCr5chr2L00857	-2.31934328137622	-1.07644102374782	-0.902111128801234	-1	-1	0
r5GATC2L00861	2L	297058	298024	967	1	DmelGATCr5chr2L00858	NA	-0.87720914367115	-1.01445798782434	NA	-1	0
r5GATC2L00862	2L	298021	298309	289	1	DmelGATCr5chr2L00859	-0.581067604524416	-0.91714854979533	-0.572637302706767	-1	-1	0
r5GATC2L00863	2L	298306	298321	16	0	DmelGATCr5chr2L00860	NA	NA	NA	NA	NA	NA
r5GATC2L00864	2L	298318	298753	436	1	DmelGATCr5chr2L00861	-0.519692311379378	-0.750447875551964	NA	-1	-1	NA
r5GATC2L00865	2L	298750	299084	335	1	DmelGATCr5chr2L00862	-1.05433026814985	-0.77993043775639	-0.550782357105778	-1	-1	0
r5GATC2L00866	2L	299081	299095	15	0	DmelGATCr5chr2L00863	NA	NA	NA	NA	NA	NA
r5GATC2L00867	2L	299092	299287	196	1	DmelGATCr5chr2L00864	NA	NA	NA	NA	NA	NA
r5GATC2L00868	2L	299284	299340	57	0	DmelGATCr5chr2L00865	NA	NA	NA	NA	NA	NA
r5GATC2L00869	2L	299337	299452	116	1	DmelGATCr5chr2L00866	NA	NA	NA	NA	NA	NA
r5GATC2L00870	2L	299449	299862	414	1	DmelGATCr5chr2L00867	-1.79036257419712	-0.11337957310101	-0.361889632523573	-1	-1	0
r5GATC2L00871	2L	299859	300114	256	1	DmelGATCr5chr2L00868	-0.972061705474004	-0.46069384023744	-0.0189195583005849	-1	-1	0
r5GATC2L00872	2L	300111	300500	390	1	DmelGATCr5chr2L00869	-1.00565515340053	-0.642602709292788	-0.0783343997751604	-1	-1	0
r5GATC2L00873	2L	300497	300737	241	1	DmelGATCr5chr2L00870	-0.361616976820245	-0.952264605609262	-0.334049982125447	-1	-1	0
r5GATC2L00874	2L	300734	301438	705	1	DmelGATCr5chr2L00871	-0.77432760434491	NA	-0.136780412285592	-1	NA	0
r5GATC2L00875	2L	301435	301538	104	0	DmelGATCr5chr2L00872	NA	NA	NA	NA	NA	NA
r5GATC2L00876	2L	301535	301546	12	1	DmelGATCr5chr2L00873	NA	NA	NA	NA	NA	NA
r5GATC2L00877	2L	301543	302001	459	1	DmelGATCr5chr2L00874	-0.770041581948446	-0.830583335189557	-0.23583998137831	-1	-1	0
r5GATC2L00878	2L	301998	302060	63	0	DmelGATCr5chr2L00875	NA	NA	NA	NA	NA	NA
r5GATC2L00879	2L	302057	302467	411	1	DmelGATCr5chr2L00876	-0.794499071862232	-0.537208338203623	-0.760712298473622	-1	-1	0
r5GATC2L00880	2L	302464	302489	26	0	DmelGATCr5chr2L00877	NA	NA	NA	NA	NA	NA
r5GATC2L00881	2L	302486	303283	798	1	DmelGATCr5chr2L00878	-0.603710541029156	-1.18197666787245	-0.541014075575716	-1	-1	0
r5GATC2L00882	2L	303280	303521	242	1	DmelGATCr5chr2L00879	-2.13214552398547	-1.15200185103067	NA	-1	-1	NA
r5GATC2L00883	2L	303518	303754	237	1	DmelGATCr5chr2L00880	NA	NA	NA	NA	NA	NA
r5GATC2L00884	2L	303751	304398	648	1	DmelGATCr5chr2L00881	NA	-1.35829327453575	NA	NA	-1	NA
r5GATC2L00885	2L	304395	304572	178	1	DmelGATCr5chr2L00882	NA	NA	NA	NA	NA	NA
r5GATC2L00886	2L	304569	305032	464	1	DmelGATCr5chr2L00883	NA	-0.941288338865127	NA	NA	-1	NA
r5GATC2L00887	2L	305029	306558	1530	1	DmelGATCr5chr2L00884	-0.261380616904097	-1.61820917258969	-0.812437972780092	0	-1	0
r5GATC2L00888	2L	306555	306668	114	1	DmelGATCr5chr2L00885	NA	NA	NA	NA	NA	NA
r5GATC2L00889	2L	306665	306681	17	0	DmelGATCr5chr2L00886	NA	NA	NA	NA	NA	NA
r5GATC2L00890	2L	306678	306797	120	0	DmelGATCr5chr2L00887	NA	NA	NA	NA	NA	NA
r5GATC2L00891	2L	306794	307718	925	1	DmelGATCr5chr2L00888	0.32829268834496	-0.537451162092569	NA	0	-1	NA
r5GATC2L00892	2L	307715	307755	41	0	DmelGATCr5chr2L00889	NA	NA	-0.866916464855535	NA	NA	0
r5GATC2L00893	2L	307752	308582	831	1	DmelGATCr5chr2L00890	0.0188201118275111	-0.0424237297134151	0.0601288673782772	0	0	0
r5GATC2L00894	2L	308579	308590	12	0	DmelGATCr5chr2L00891	NA	NA	NA	NA	NA	NA
r5GATC2L00895	2L	308587	308615	29	0	DmelGATCr5chr2L00892	NA	NA	NA	NA	NA	NA
r5GATC2L00896	2L	308612	308714	103	0	DmelGATCr5chr2L00893	NA	NA	NA	NA	NA	NA
r5GATC2L00897	2L	308711	309171	461	1	DmelGATCr5chr2L00894	-0.234566336288351	0.691806334325553	0.477003375825194	0	0	0
r5GATC2L00898	2L	309168	309290	123	0	DmelGATCr5chr2L00895	NA	NA	-1.07443521449496	NA	NA	0
r5GATC2L00899	2L	309287	310951	1665	1	DmelGATCr5chr2L00896	1.61435329514984	-0.613813292436921	-0.0496543701355944	0	0	0
r5GATC2L00900	2L	310948	310976	29	0	DmelGATCr5chr2L00897	NA	NA	NA	NA	NA	NA
r5GATC2L00901	2L	310973	311196	224	1	DmelGATCr5chr2L00898	NA	NA	NA	NA	NA	NA
r5GATC2L00902	2L	311193	312472	1280	1	DmelGATCr5chr2L00899	0.061634566212104	0.152462077205213	0.639408500892621	0	0	0
r5GATC2L00903	2L	312469	313374	906	1	DmelGATCr5chr2L00900	0.0263402100221706	0.553759969924855	0.231318834546813	0	0	0
r5GATC2L00904	2L	313371	314047	677	1	DmelGATCr5chr2L00901	0.0312888940933497	-0.0446457959388804	0.254434237012859	0	0	0
r5GATC2L00905	2L	314044	315761	1718	1	DmelGATCr5chr2L00902	NA	-0.562764198627553	0.560158101912738	NA	0	0
r5GATC2L00906	2L	315758	315825	68	0	DmelGATCr5chr2L00903	NA	NA	NA	NA	NA	NA
r5GATC2L00907	2L	315822	316866	1045	1	DmelGATCr5chr2L00904	0.872738364138944	0.382380115508142	0.451798495452111	0	0	0
r5GATC2L00908	2L	316863	317084	222	0	DmelGATCr5chr2L00905	0.0105555854456574	-0.855245448988131	1.04408438415547	0	0	0
r5GATC2L00909	2L	317081	317425	345	1	DmelGATCr5chr2L00906	-0.357927211637446	0.513237348094972	-0.0278805122992162	0	0	0
r5GATC2L00910	2L	317422	318445	1024	1	DmelGATCr5chr2L00907	-0.564687674280607	-0.0938302301876094	0.153404527393138	0	0	0
r5GATC2L00911	2L	318442	318596	155	0	DmelGATCr5chr2L00908	1.01055558544566	-1.35524544898813	0.0015663322275682	0	0	0
r5GATC2L00912	2L	318593	318922	330	1	DmelGATCr5chr2L00909	-1.82565708554009	0.0981998488161285	0.718046035865621	0	0	0
r5GATC2L00913	2L	318919	319363	445	1	DmelGATCr5chr2L00910	-0.732157828139464	-0.108705249131292	0.66026467936931	0	0	0
r5GATC2L00914	2L	319360	319516	157	0	DmelGATCr5chr2L00911	-0.462220522543154	1.08152055034291	-0.883423993469516	0	0	0
r5GATC2L00915	2L	319513	319977	465	1	DmelGATCr5chr2L00912	-1.47624599403005	0.474259217725604	-1.55388781984106	0	0	0
r5GATC2L00916	2L	319974	320184	211	1	DmelGATCr5chr2L00913	NA	NA	NA	NA	NA	NA
r5GATC2L00917	2L	320181	320321	141	0	DmelGATCr5chr2L00914	NA	NA	NA	NA	NA	NA
r5GATC2L00918	2L	320318	320333	16	0	DmelGATCr5chr2L00915	NA	NA	NA	NA	NA	NA
r5GATC2L00919	2L	320330	320349	20	0	DmelGATCr5chr2L00916	NA	NA	NA	NA	NA	NA
r5GATC2L00920	2L	320346	320363	18	0	DmelGATCr5chr2L00917	NA	NA	NA	NA	NA	NA
r5GATC2L00921	2L	320360	321111	752	1	DmelGATCr5chr2L00918	-0.197825504428495	NA	0.722024397779793	0	NA	0
r5GATC2L00922	2L	321108	321213	106	0	DmelGATCr5chr2L00919	NA	NA	NA	NA	NA	NA
r5GATC2L00923	2L	321210	321719	510	1	DmelGATCr5chr2L00920	0.513631698936455	0.0802948108458649	0.960956835556898	0	0	0
r5GATC2L00924	2L	321716	322241	526	1	DmelGATCr5chr2L00921	0.299127083576586	0.505007849816227	0.466594096135395	0	0	0
r5GATC2L00925	2L	322238	322598	361	1	DmelGATCr5chr2L00922	-0.30446960967919	0.213550800692238	0.915774601020285	0	0	0
r5GATC2L00926	2L	322595	322829	235	0	DmelGATCr5chr2L00923	1.91423304647446	-0.270282948266975	NA	0	0	NA
r5GATC2L00927	2L	322826	322873	48	1	DmelGATCr5chr2L00924	NA	NA	NA	NA	NA	NA
r5GATC2L00928	2L	322870	322949	80	0	DmelGATCr5chr2L00925	NA	0.0687530042893442	NA	NA	0	NA
r5GATC2L00929	2L	322946	322961	16	0	DmelGATCr5chr2L00926	NA	NA	NA	NA	NA	NA
r5GATC2L00930	2L	322958	323010	53	0	DmelGATCr5chr2L00927	NA	NA	NA	NA	NA	NA
r5GATC2L00931	2L	323007	323165	159	1	DmelGATCr5chr2L00928	NA	NA	NA	NA	NA	NA
r5GATC2L00932	2L	323162	323265	104	0	DmelGATCr5chr2L00929	NA	NA	NA	NA	NA	NA
r5GATC2L00933	2L	323262	323948	687	1	DmelGATCr5chr2L00930	0.227382174168753	0.189560204926327	0.669792045438948	0	0	0
r5GATC2L00934	2L	323945	324577	633	1	DmelGATCr5chr2L00931	-0.328480367110661	-0.140811468753957	0.555354007207191	0	0	0
r5GATC2L00935	2L	324574	324976	403	1	DmelGATCr5chr2L00932	0.277568353193623	-0.241540200936594	-0.0943766100814762	0	0	0
r5GATC2L00936	2L	324973	327470	2498	1	DmelGATCr5chr2L00933	2.33986535666889	NA	0.066991212760539	0	NA	0
r5GATC2L00937	2L	327467	327639	173	1	DmelGATCr5chr2L00934	NA	NA	0.718046035865621	NA	NA	0
r5GATC2L00938	2L	327636	327685	50	0	DmelGATCr5chr2L00935	NA	NA	NA	NA	NA	NA
r5GATC2L00939	2L	327682	327774	93	0	DmelGATCr5chr2L00936	NA	NA	NA	NA	NA	NA
r5GATC2L00940	2L	327771	327873	103	0	DmelGATCr5chr2L00937	NA	1.53707197379063	-0.498433667772432	NA	1	0
r5GATC2L00941	2L	327870	327895	26	0	DmelGATCr5chr2L00938	NA	NA	NA	NA	NA	NA
r5GATC2L00942	2L	327892	328077	186	1	DmelGATCr5chr2L00939	0.121751796113881	1.19271676101114	0.501566332227568	0	1	0
r5GATC2L00943	2L	328074	328226	153	0	DmelGATCr5chr2L00940	-0.413442867831817	0.840913262401249	-0.554114222246284	0	1	0
r5GATC2L00944	2L	328223	328367	145	1	DmelGATCr5chr2L00941	1.01055558544566	1.05919859281549	0.564331773269498	0	1	0
r5GATC2L00945	2L	328364	328647	284	1	DmelGATCr5chr2L00942	-0.128211402318797	1.46874070013535	0.121723496894423	0	1	0
r5GATC2L00946	2L	328644	328656	13	0	DmelGATCr5chr2L00943	NA	NA	NA	NA	NA	NA
r5GATC2L00947	2L	328653	328689	37	0	DmelGATCr5chr2L00944	NA	NA	NA	NA	NA	NA
r5GATC2L00948	2L	328686	328827	142	0	DmelGATCr5chr2L00945	NA	1.37447036033052	0.875796948729586	NA	1	0
r5GATC2L00949	2L	328824	328972	149	1	DmelGATCr5chr2L00946	NA	0.639430928912115	-0.866916464855535	NA	1	0
r5GATC2L00950	2L	328969	329013	45	0	DmelGATCr5chr2L00947	NA	1.5221983020936	NA	NA	1	NA
r5GATC2L00951	2L	329010	329594	585	1	DmelGATCr5chr2L00948	-0.10716870163529	0.481504498855657	0.674137308406576	0	1	0
r5GATC2L00952	2L	329591	330035	445	1	DmelGATCr5chr2L00949	-0.181481427451506	0.113916028656032	-0.0102857980680661	0	1	0
r5GATC2L00953	2L	330032	330069	38	0	DmelGATCr5chr2L00950	NA	NA	NA	NA	NA	NA
r5GATC2L00954	2L	330066	330149	84	0	DmelGATCr5chr2L00951	NA	NA	NA	NA	NA	NA
r5GATC2L00955	2L	330146	330182	37	0	DmelGATCr5chr2L00952	NA	NA	NA	NA	NA	NA
r5GATC2L00956	2L	330179	330536	358	1	DmelGATCr5chr2L00953	0.324571196752178	1.00598756324741	-0.170757753466155	0	1	0
r5GATC2L00957	2L	330533	330639	107	1	DmelGATCr5chr2L00954	NA	NA	NA	NA	NA	NA
r5GATC2L00958	2L	330636	330689	54	0	DmelGATCr5chr2L00955	NA	NA	NA	NA	NA	NA
r5GATC2L00959	2L	330686	330695	10	0	DmelGATCr5chr2L00956	NA	NA	NA	NA	NA	NA
r5GATC2L00960	2L	330692	331001	310	1	DmelGATCr5chr2L00957	0.671519632889338	1.01653509325721	0.686541137102721	0	1	0
r5GATC2L00961	2L	330998	331173	176	0	DmelGATCr5chr2L00958	-0.328480367110661	1.13943092891211	2.28801116643786	0	1	0
r5GATC2L00962	2L	331170	331214	45	0	DmelGATCr5chr2L00959	-1.13583528916827	1.04585115948278	0.409354046658854	0	1	0
r5GATC2L00963	2L	331211	331526	316	1	DmelGATCr5chr2L00960	-0.295161770595516	NA	0.172084791145102	0	NA	0
r5GATC2L00964	2L	331523	331535	13	1	DmelGATCr5chr2L00961	NA	NA	NA	NA	NA	NA
r5GATC2L00965	2L	331532	331848	317	1	DmelGATCr5chr2L00962	0.510555585445658	0.62612035847725	0.623357353811379	0	1	0
r5GATC2L00966	2L	331845	331880	36	0	DmelGATCr5chr2L00963	NA	0.729717051733025	NA	NA	1	NA
r5GATC2L00967	2L	331877	331898	22	0	DmelGATCr5chr2L00964	NA	NA	NA	NA	NA	NA
r5GATC2L00968	2L	331895	332098	204	0	DmelGATCr5chr2L00965	1.12175179611388	0.703483341785958	NA	0	1	NA
r5GATC2L00969	2L	332095	332115	21	0	DmelGATCr5chr2L00966	NA	NA	NA	NA	NA	NA
r5GATC2L00970	2L	332112	332272	161	1	DmelGATCr5chr2L00967	NA	NA	NA	NA	NA	NA
r5GATC2L00971	2L	332269	335662	3394	1	DmelGATCr5chr2L00968	NA	NA	NA	NA	NA	NA
r5GATC2L00972	2L	335659	336052	394	1	DmelGATCr5chr2L00969	1.56829419415563	0.131518445331274	-0.101659106506145	0	0	0
r5GATC2L00973	2L	336049	336422	374	1	DmelGATCr5chr2L00970	-0.127261635861056	-0.823194970327464	0.870447004400982	0	0	0
r5GATC2L00974	2L	336419	336439	21	0	DmelGATCr5chr2L00971	NA	NA	NA	NA	NA	NA
r5GATC2L00975	2L	336436	336882	447	1	DmelGATCr5chr2L00972	0.169330412634052	1.22006273754861	0.542406576555735	0	0	0
r5GATC2L00976	2L	336879	337065	187	1	DmelGATCr5chr2L00973	NA	NA	NA	NA	NA	NA
r5GATC2L00977	2L	337062	337683	622	1	DmelGATCr5chr2L00974	-0.265351473803961	0.188892037486888	0.467479485881248	0	0	0
r5GATC2L00978	2L	337680	340351	2672	1	DmelGATCr5chr2L00975	2.04575024939136	-1.35524544898813	0.229406074115663	0	0	0
r5GATC2L00979	2L	340348	340380	33	0	DmelGATCr5chr2L00976	NA	NA	NA	NA	NA	NA
r5GATC2L00980	2L	340377	341516	1140	1	DmelGATCr5chr2L00977	0.864491926768597	-0.139880010905403	0.0816291047838991	0	0	0
r5GATC2L00981	2L	341513	341611	99	0	DmelGATCr5chr2L00978	-2.65040846199802	0.350221101484923	-0.118166635120127	-1	0	0
r5GATC2L00982	2L	341608	342203	596	1	DmelGATCr5chr2L00979	-0.277126779007698	0.459299697396054	0.432426644814645	-1	0	0
r5GATC2L00983	2L	342200	342341	142	1	DmelGATCr5chr2L00980	NA	NA	NA	NA	NA	NA
r5GATC2L00984	2L	342338	342613	276	0	DmelGATCr5chr2L00981	-0.142437690063513	0.0607063290012153	-0.107229385308745	-1	0	0
r5GATC2L00985	2L	342610	343078	469	1	DmelGATCr5chr2L00982	-0.0298054212317751	-0.157906311461353	-0.409609983405692	-1	0	0
r5GATC2L00986	2L	343075	343104	30	0	DmelGATCr5chr2L00983	NA	NA	NA	NA	NA	NA
r5GATC2L00987	2L	343101	343160	60	0	DmelGATCr5chr2L00984	NA	NA	NA	NA	NA	NA
r5GATC2L00988	2L	343157	343165	9	0	DmelGATCr5chr2L00985	NA	NA	NA	NA	NA	NA
r5GATC2L00989	2L	343162	343177	16	0	DmelGATCr5chr2L00986	NA	NA	NA	NA	NA	NA
r5GATC2L00990	2L	343174	343520	347	1	DmelGATCr5chr2L00987	0.15530889404315	-0.337158642711388	0.186541137102721	-1	0	0
r5GATC2L00991	2L	343517	343594	78	1	DmelGATCr5chr2L00988	NA	NA	NA	NA	NA	NA
r5GATC2L00992	2L	343591	343717	127	0	DmelGATCr5chr2L00989	NA	NA	NA	NA	NA	NA
r5GATC2L00993	2L	343714	343998	285	1	DmelGATCr5chr2L00990	NA	NA	NA	NA	NA	NA
r5GATC2L00994	2L	343995	344017	23	0	DmelGATCr5chr2L00991	NA	NA	NA	NA	NA	NA
r5GATC2L00995	2L	344014	344149	136	0	DmelGATCr5chr2L00992	NA	NA	NA	NA	NA	NA
r5GATC2L00996	2L	344146	344278	133	1	DmelGATCr5chr2L00993	NA	NA	NA	NA	NA	NA
r5GATC2L00997	2L	344275	344314	40	0	DmelGATCr5chr2L00994	NA	NA	NA	NA	NA	NA
r5GATC2L00998	2L	344311	344400	90	0	DmelGATCr5chr2L00995	NA	NA	NA	NA	NA	NA
r5GATC2L00999	2L	344397	344594	198	1	DmelGATCr5chr2L00996	NA	0.729717051733025	0.925564785505043	NA	0	0
r5GATC2L01000	2L	344591	344613	23	0	DmelGATCr5chr2L00997	NA	NA	NA	NA	NA	NA
r5GATC2L01001	2L	344610	344931	322	1	DmelGATCr5chr2L00998	-0.23537096271918	-0.163581129212378	-0.687689479399297	-1	0	-1
r5GATC2L01002	2L	344928	344945	18	0	DmelGATCr5chr2L00999	NA	NA	NA	NA	NA	NA
r5GATC2L01003	2L	344942	344966	25	0	DmelGATCr5chr2L01000	NA	NA	NA	NA	NA	NA
r5GATC2L01004	2L	344963	345639	677	1	DmelGATCr5chr2L01001	-0.724097995457825	-0.588261463875183	-0.683143005116818	-1	-1	-1
r5GATC2L01005	2L	345636	345839	204	0	DmelGATCr5chr2L01002	-0.80446960967919	-0.829011739041063	-1.00961757428666	-1	-1	-1
r5GATC2L01006	2L	345836	346372	537	1	DmelGATCr5chr2L01003	-1.0145014997967	-1.10888197021702	-0.794817215035139	-1	-1	-1
r5GATC2L01007	2L	346369	346409	41	0	DmelGATCr5chr2L01004	NA	NA	NA	NA	NA	NA
r5GATC2L01008	2L	346406	346744	339	0	DmelGATCr5chr2L01005	-1.52816645726702	-1.13010893016452	NA	-1	-1	NA
r5GATC2L01009	2L	346741	347104	364	1	DmelGATCr5chr2L01006	-0.769557868120928	-0.662356713715114	-0.520977612536701	-1	-1	-1
r5GATC2L01010	2L	347101	347775	675	1	DmelGATCr5chr2L01007	-1.08623351296257	-1.27938956135793	-0.529444871109117	-1	-1	-1
r5GATC2L01011	2L	347772	348256	485	0	DmelGATCr5chr2L01008	-1.48944441455434	-2.30547761221267	-0.549818876347539	-1	-1	-1
r5GATC2L01012	2L	348253	348571	319	0	DmelGATCr5chr2L01009	NA	NA	NA	NA	NA	NA
r5GATC2L01013	2L	348568	349255	688	0	DmelGATCr5chr2L01010	NA	NA	NA	NA	NA	NA
r5GATC2L01014	2L	349252	349372	121	0	DmelGATCr5chr2L01011	NA	NA	NA	NA	NA	NA
r5GATC2L01015	2L	349369	349639	271	0	DmelGATCr5chr2L01012	NA	NA	NA	NA	NA	NA
r5GATC2L01016	2L	349636	349870	235	0	DmelGATCr5chr2L01013	NA	NA	NA	NA	NA	NA
r5GATC2L01017	2L	349867	350097	231	0	DmelGATCr5chr2L01014	NA	NA	NA	NA	NA	NA
r5GATC2L01018	2L	350094	350140	47	0	DmelGATCr5chr2L01015	NA	NA	NA	NA	NA	NA
r5GATC2L01019	2L	350137	350296	160	0	DmelGATCr5chr2L01016	NA	NA	NA	NA	NA	NA
r5GATC2L01020	2L	350293	350455	163	0	DmelGATCr5chr2L01017	NA	NA	NA	NA	NA	NA
r5GATC2L01021	2L	350452	350650	199	0	DmelGATCr5chr2L01018	NA	NA	NA	NA	NA	NA
r5GATC2L01022	2L	350647	351163	517	0	DmelGATCr5chr2L01019	NA	NA	NA	NA	NA	NA
r5GATC2L01023	2L	351160	351635	476	0	DmelGATCr5chr2L01020	NA	NA	NA	NA	NA	NA
r5GATC2L01024	2L	351632	352045	414	0	DmelGATCr5chr2L01021	NA	NA	NA	NA	NA	NA
r5GATC2L01025	2L	352042	352263	222	0	DmelGATCr5chr2L01022	NA	NA	NA	NA	NA	NA
r5GATC2L01026	2L	352260	352612	353	0	DmelGATCr5chr2L01023	NA	NA	NA	NA	NA	NA
r5GATC2L01027	2L	352609	352947	339	0	DmelGATCr5chr2L01024	NA	NA	NA	NA	NA	NA
r5GATC2L01028	2L	352944	352962	19	0	DmelGATCr5chr2L01025	NA	NA	NA	NA	NA	NA
r5GATC2L01029	2L	352959	353419	461	0	DmelGATCr5chr2L01026	NA	NA	NA	NA	NA	NA
r5GATC2L01030	2L	353416	353611	196	0	DmelGATCr5chr2L01027	NA	NA	NA	NA	NA	NA
r5GATC2L01031	2L	353608	353821	214	0	DmelGATCr5chr2L01028	NA	NA	NA	NA	NA	NA
r5GATC2L01032	2L	353818	354320	503	0	DmelGATCr5chr2L01029	NA	NA	NA	NA	NA	NA
r5GATC2L01033	2L	354317	354353	37	0	DmelGATCr5chr2L01030	NA	NA	NA	NA	NA	NA
r5GATC2L01034	2L	354350	354943	594	0	DmelGATCr5chr2L01031	NA	NA	NA	NA	NA	NA
r5GATC2L01035	2L	354940	355284	345	0	DmelGATCr5chr2L01032	NA	NA	NA	NA	NA	NA
r5GATC2L01036	2L	355281	355522	242	0	DmelGATCr5chr2L01033	-2.29310957142915	-0.881479158935199	-1.56593200184211	-1	-1	-1
r5GATC2L01037	2L	355519	355955	437	1	DmelGATCr5chr2L01034	-1.51149605592435	-1.36382572456722	NA	-1	-1	NA
r5GATC2L01038	2L	355952	356476	525	1	DmelGATCr5chr2L01035	-1.09655440632248	-0.748806222502369	-0.709502945599426	-1	-1	-1
r5GATC2L01039	2L	356473	356958	486	1	DmelGATCr5chr2L01036	-0.609837352232104	-0.708753750064806	-0.690087880324224	-1	-1	-1
r5GATC2L01040	2L	356955	356997	43	0	DmelGATCr5chr2L01037	NA	NA	NA	NA	NA	NA
r5GATC2L01041	2L	356994	358281	1288	1	DmelGATCr5chr2L01038	NA	NA	NA	NA	NA	NA
r5GATC2L01042	2L	358278	358307	30	0	DmelGATCr5chr2L01039	NA	NA	NA	NA	NA	NA
r5GATC2L01043	2L	358304	358455	152	0	DmelGATCr5chr2L01040	NA	NA	NA	NA	NA	NA
r5GATC2L01044	2L	358452	358550	99	0	DmelGATCr5chr2L01041	NA	NA	NA	NA	NA	NA
r5GATC2L01045	2L	358547	358617	71	1	DmelGATCr5chr2L01042	NA	NA	NA	NA	NA	NA
r5GATC2L01046	2L	358614	358956	343	1	DmelGATCr5chr2L01043	1.39391205422579	0.956744673098832	0.549111216487429	1	1	0
r5GATC2L01047	2L	358953	359081	129	0	DmelGATCr5chr2L01044	NA	NA	NA	NA	NA	NA
r5GATC2L01048	2L	359078	359306	229	1	DmelGATCr5chr2L01045	NA	NA	NA	NA	NA	NA
r5GATC2L01049	2L	359303	359331	29	0	DmelGATCr5chr2L01046	NA	NA	NA	NA	NA	NA
r5GATC2L01050	2L	359328	359659	332	1	DmelGATCr5chr2L01047	NA	NA	NA	NA	NA	NA
r5GATC2L01051	2L	359656	360009	354	0	DmelGATCr5chr2L01048	NA	NA	NA	NA	NA	NA
r5GATC2L01052	2L	360006	360325	320	0	DmelGATCr5chr2L01049	NA	NA	NA	NA	NA	NA
r5GATC2L01053	2L	360322	360679	358	0	DmelGATCr5chr2L01050	NA	NA	NA	NA	NA	NA
r5GATC2L01054	2L	360676	361027	352	0	DmelGATCr5chr2L01051	NA	NA	NA	NA	NA	NA
r5GATC2L01055	2L	361024	361380	357	0	DmelGATCr5chr2L01052	NA	NA	NA	NA	NA	NA
r5GATC2L01056	2L	361377	361732	356	0	DmelGATCr5chr2L01053	NA	NA	NA	NA	NA	NA
r5GATC2L01057	2L	361729	362082	354	0	DmelGATCr5chr2L01054	NA	NA	NA	NA	NA	NA
r5GATC2L01058	2L	362079	362435	357	0	DmelGATCr5chr2L01055	NA	NA	NA	NA	NA	NA
r5GATC2L01059	2L	362432	362784	353	0	DmelGATCr5chr2L01056	NA	NA	NA	NA	NA	NA
r5GATC2L01060	2L	362781	363134	354	0	DmelGATCr5chr2L01057	NA	NA	NA	NA	NA	NA
r5GATC2L01061	2L	363131	363483	353	0	DmelGATCr5chr2L01058	NA	NA	NA	NA	NA	NA
r5GATC2L01062	2L	363480	363833	354	0	DmelGATCr5chr2L01059	NA	NA	NA	NA	NA	NA
r5GATC2L01063	2L	363830	364148	319	0	DmelGATCr5chr2L01060	NA	NA	NA	NA	NA	NA
r5GATC2L01064	2L	364145	364501	357	0	DmelGATCr5chr2L01061	NA	NA	NA	NA	NA	NA
r5GATC2L01065	2L	364498	364850	353	0	DmelGATCr5chr2L01062	NA	NA	NA	NA	NA	NA
r5GATC2L01066	2L	364847	365200	354	0	DmelGATCr5chr2L01063	NA	NA	NA	NA	NA	NA
r5GATC2L01067	2L	365197	365553	357	0	DmelGATCr5chr2L01064	NA	NA	NA	NA	NA	NA
r5GATC2L01068	2L	365550	365997	448	0	DmelGATCr5chr2L01065	NA	NA	NA	NA	NA	NA
r5GATC2L01069	2L	365994	366236	243	1	DmelGATCr5chr2L01066	2.24866516303046	1.15975192116079	0.272308264254706	1	1	0
r5GATC2L01070	2L	366233	366452	220	1	DmelGATCr5chr2L01067	2.15927941008935	0.938515467346585	0.360680848019878	1	1	0
r5GATC2L01071	2L	366449	366644	196	1	DmelGATCr5chr2L01068	3.23654270578248	1.81880134989777	0.910991612675285	1	1	1
r5GATC2L01072	2L	366641	367002	362	1	DmelGATCr5chr2L01069	NA	NA	NA	NA	NA	NA
r5GATC2L01073	2L	366999	367011	13	0	DmelGATCr5chr2L01070	NA	NA	NA	NA	NA	NA
r5GATC2L01074	2L	367008	367025	18	0	DmelGATCr5chr2L01071	NA	NA	NA	NA	NA	NA
r5GATC2L01075	2L	367022	367961	940	1	DmelGATCr5chr2L01072	NA	NA	NA	NA	NA	NA
r5GATC2L01076	2L	367958	368030	73	0	DmelGATCr5chr2L01073	NA	NA	NA	NA	NA	NA
r5GATC2L01077	2L	368027	368279	253	1	DmelGATCr5chr2L01074	NA	1.24583121818193	1.53775117823739	NA	1	1
r5GATC2L01078	2L	368276	368449	174	1	DmelGATCr5chr2L01075	2.33924108357026	-0.428033861130939	-0.836216192523463	1	1	1
r5GATC2L01079	2L	368446	369348	903	1	DmelGATCr5chr2L01076	3.14698807205263	1.23424510191653	0.576440672603707	1	1	1
r5GATC2L01080	2L	369345	369481	137	1	DmelGATCr5chr2L01077	NA	NA	NA	NA	NA	NA
r5GATC2L01081	2L	369478	369528	51	0	DmelGATCr5chr2L01078	NA	NA	NA	NA	NA	NA
r5GATC2L01082	2L	369525	369533	9	0	DmelGATCr5chr2L01079	NA	NA	NA	NA	NA	NA
r5GATC2L01083	2L	369530	369540	11	0	DmelGATCr5chr2L01080	NA	NA	NA	NA	NA	NA
r5GATC2L01084	2L	369537	369579	43	0	DmelGATCr5chr2L01081	NA	NA	NA	NA	NA	NA
r5GATC2L01085	2L	369576	369874	299	1	DmelGATCr5chr2L01082	NA	NA	NA	NA	NA	NA
r5GATC2L01086	2L	369871	369896	26	0	DmelGATCr5chr2L01083	NA	NA	NA	NA	NA	NA
r5GATC2L01087	2L	369893	370276	384	1	DmelGATCr5chr2L01084	2.8451080772856	0.977532856321174	0.686957794326402	1	1	1
r5GATC2L01088	2L	370273	370327	55	0	DmelGATCr5chr2L01085	NA	NA	NA	NA	NA	NA
r5GATC2L01089	2L	370324	370483	160	0	DmelGATCr5chr2L01086	NA	NA	NA	NA	NA	NA
r5GATC2L01090	2L	370480	370821	342	1	DmelGATCr5chr2L01087	2.63623151146034	0.986391721651056	0.66979406987915	1	1	1
r5GATC2L01091	2L	370818	371088	271	1	DmelGATCr5chr2L01088	3.18428717894291	1.39284730957472	0.729406074115663	1	1	1
r5GATC2L01092	2L	371085	371200	116	1	DmelGATCr5chr2L01089	NA	NA	NA	NA	NA	NA
r5GATC2L01093	2L	371197	371281	85	0	DmelGATCr5chr2L01090	NA	NA	NA	NA	NA	NA
r5GATC2L01094	2L	371278	371307	30	0	DmelGATCr5chr2L01091	NA	NA	NA	NA	NA	NA
r5GATC2L01095	2L	371304	371970	667	1	DmelGATCr5chr2L01092	2.40913649019852	1.4811756308004	1.5388793518627	1	1	1
r5GATC2L01096	2L	371967	372038	72	0	DmelGATCr5chr2L01093	NA	NA	NA	NA	NA	NA
r5GATC2L01097	2L	372035	372121	87	1	DmelGATCr5chr2L01094	NA	NA	NA	NA	NA	NA
r5GATC2L01098	2L	372118	372818	701	1	DmelGATCr5chr2L01095	NA	NA	NA	NA	NA	NA
r5GATC2L01099	2L	372815	373969	1155	1	DmelGATCr5chr2L01096	3.18045479596415	1.8979182603322	2.0060607238412	1	1	1
r5GATC2L01100	2L	373966	375140	1175	1	DmelGATCr5chr2L01097	3.96918704036203	1.13923541528565	1.97388957280294	1	1	1
r5GATC2L01101	2L	375137	375354	218	1	DmelGATCr5chr2L01098	NA	NA	NA	NA	NA	NA
r5GATC2L01102	2L	375351	375361	11	0	DmelGATCr5chr2L01099	NA	NA	NA	NA	NA	NA
r5GATC2L01103	2L	375358	375368	11	0	DmelGATCr5chr2L01100	NA	NA	NA	NA	NA	NA
r5GATC2L01104	2L	375365	376337	973	1	DmelGATCr5chr2L01101	3.18860132984836	2.59930876144104	2.01652710741084	1	1	1
r5GATC2L01105	2L	376334	376429	96	0	DmelGATCr5chr2L01102	NA	NA	NA	NA	NA	NA
r5GATC2L01106	2L	376426	376735	310	1	DmelGATCr5chr2L01103	4.25347023979661	2.17385451045361	1.85475266917498	1	1	1
r5GATC2L01107	2L	376732	376876	145	1	DmelGATCr5chr2L01104	2.59551808616681	1.94396693127573	0.773137494740833	1	1	1
r5GATC2L01108	2L	376873	376905	33	0	DmelGATCr5chr2L01105	NA	NA	NA	NA	NA	NA
r5GATC2L01109	2L	376902	377114	213	0	DmelGATCr5chr2L01106	NA	NA	NA	NA	NA	NA
r5GATC2L01110	2L	377111	377946	836	1	DmelGATCr5chr2L01107	NA	NA	NA	NA	NA	NA
r5GATC2L01112	2L	377947	377964	18	0	DmelGATCr5chr2L01108	NA	NA	NA	NA	NA	NA
r5GATC2L01113	2L	377961	378294	334	1	DmelGATCr5chr2L01109	NA	NA	NA	NA	NA	NA
r5GATC2L01114	2L	378291	378720	430	1	DmelGATCr5chr2L01110	NA	0.892540427610873	1.34423062114693	NA	1	1
r5GATC2L01115	2L	378717	379785	1069	1	DmelGATCr5chr2L01111	3.17105724049699	1.37586747352802	1.22719424752691	1	1	1
r5GATC2L01116	2L	379782	380050	269	1	DmelGATCr5chr2L01112	NA	1.06875300428934	0.773137494740833	NA	1	1
r5GATC2L01117	2L	380047	380057	11	0	DmelGATCr5chr2L01113	NA	NA	NA	NA	NA	NA
r5GATC2L01118	2L	380054	380071	18	0	DmelGATCr5chr2L01114	NA	NA	NA	NA	NA	NA
r5GATC2L01119	2L	380068	380078	11	0	DmelGATCr5chr2L01115	NA	NA	NA	NA	NA	NA
r5GATC2L01120	2L	380075	380085	11	0	DmelGATCr5chr2L01116	NA	NA	NA	NA	NA	NA
r5GATC2L01121	2L	380082	380257	176	1	DmelGATCr5chr2L01117	NA	NA	NA	NA	NA	NA
r5GATC2L01122	2L	380254	380320	67	0	DmelGATCr5chr2L01118	NA	NA	NA	NA	NA	NA
r5GATC2L01123	2L	380317	380556	240	1	DmelGATCr5chr2L01119	NA	2.03744934629228	-0.277209505068904	NA	1	1
r5GATC2L01124	2L	380553	381113	561	1	DmelGATCr5chr2L01120	NA	NA	NA	NA	NA	NA
r5GATC2L01125	2L	381110	381200	91	0	DmelGATCr5chr2L01121	NA	NA	NA	NA	NA	NA
r5GATC2L01126	2L	381197	381300	104	0	DmelGATCr5chr2L01122	NA	NA	NA	NA	NA	NA
r5GATC2L01127	2L	381297	381325	29	0	DmelGATCr5chr2L01123	NA	NA	NA	NA	NA	NA
r5GATC2L01128	2L	381322	381457	136	1	DmelGATCr5chr2L01124	NA	NA	NA	NA	NA	NA
r5GATC2L01129	2L	381454	381478	25	0	DmelGATCr5chr2L01125	NA	NA	NA	NA	NA	NA
r5GATC2L01130	2L	381475	382784	1310	1	DmelGATCr5chr2L01126	NA	NA	NA	NA	NA	NA
r5GATC2L01131	2L	382781	382989	209	1	DmelGATCr5chr2L01127	2.34068089945835	1.24669071769469	2.58803007702949	1	1	1
r5GATC2L01132	2L	382986	383467	482	1	DmelGATCr5chr2L01128	NA	NA	NA	NA	NA	NA
r5GATC2L01133	2L	383464	383578	115	0	DmelGATCr5chr2L01129	NA	NA	NA	NA	NA	NA
r5GATC2L01134	2L	383575	383659	85	0	DmelGATCr5chr2L01130	NA	NA	NA	NA	NA	NA
r5GATC2L01135	2L	383656	383972	317	1	DmelGATCr5chr2L01131	2.70817009454499	0.683162349537285	2.27415078765863	1	1	1
r5GATC2L01136	2L	383969	383977	9	0	DmelGATCr5chr2L01132	NA	NA	NA	NA	NA	NA
r5GATC2L01137	2L	383974	383982	9	0	DmelGATCr5chr2L01133	NA	NA	NA	NA	NA	NA
r5GATC2L01138	2L	383979	384527	549	1	DmelGATCr5chr2L01134	2.03170144630388	1.50317497198737	0.85303631352414	1	1	1
r5GATC2L01139	2L	384524	384537	14	0	DmelGATCr5chr2L01135	NA	NA	NA	NA	NA	NA
r5GATC2L01140	2L	384534	384635	102	1	DmelGATCr5chr2L01136	NA	NA	NA	NA	NA	NA
r5GATC2L01141	2L	384632	384648	17	0	DmelGATCr5chr2L01137	NA	NA	NA	NA	NA	NA
r5GATC2L01142	2L	384645	385049	405	1	DmelGATCr5chr2L01138	NA	NA	NA	NA	NA	NA
r5GATC2L01143	2L	385046	385096	51	0	DmelGATCr5chr2L01139	NA	NA	NA	NA	NA	NA
r5GATC2L01146	2L	385101	385201	101	0	DmelGATCr5chr2L01140	NA	NA	NA	NA	NA	NA
r5GATC2L01147	2L	385198	385385	188	1	DmelGATCr5chr2L01141	NA	NA	NA	NA	NA	NA
r5GATC2L01148	2L	385382	385484	103	0	DmelGATCr5chr2L01142	NA	NA	NA	NA	NA	NA
r5GATC2L01149	2L	385481	385910	430	1	DmelGATCr5chr2L01143	3.34108832534913	1.71791077312205	1.69428185082433	1	1	1
r5GATC2L01150	2L	385907	386210	304	1	DmelGATCr5chr2L01144	NA	NA	NA	NA	NA	NA
r5GATC2L01151	2L	386207	386645	439	1	DmelGATCr5chr2L01145	NA	NA	NA	NA	NA	NA
r5GATC2L01152	2L	386642	386840	199	1	DmelGATCr5chr2L01146	NA	NA	NA	NA	NA	NA
r5GATC2L01153	2L	386837	386848	12	0	DmelGATCr5chr2L01147	NA	NA	NA	NA	NA	NA
r5GATC2L01154	2L	386845	387018	174	0	DmelGATCr5chr2L01148	NA	NA	NA	NA	NA	NA
r5GATC2L01155	2L	387015	387644	630	1	DmelGATCr5chr2L01149	2.09861581598103	1.57472124228951	1.30365694349562	1	1	1
r5GATC2L01156	2L	387641	387759	119	1	DmelGATCr5chr2L01150	NA	NA	NA	NA	NA	NA
r5GATC2L01157	2L	387756	387790	35	0	DmelGATCr5chr2L01151	NA	NA	NA	NA	NA	NA
r5GATC2L01158	2L	387787	387881	95	0	DmelGATCr5chr2L01152	NA	NA	NA	NA	NA	NA
r5GATC2L01159	2L	387878	388389	512	1	DmelGATCr5chr2L01153	NA	NA	NA	NA	NA	NA
r5GATC2L01160	2L	388386	389461	1076	1	DmelGATCr5chr2L01154	2.39726022011227	0.603238559608711	0.840168419288376	1	1	1
r5GATC2L01161	2L	389458	389716	259	0	DmelGATCr5chr2L01155	NA	NA	NA	NA	NA	NA
r5GATC2L01162	2L	389713	389959	247	1	DmelGATCr5chr2L01156	NA	NA	NA	NA	NA	NA
r5GATC2L01163	2L	389956	390212	257	1	DmelGATCr5chr2L01157	NA	NA	NA	NA	NA	NA
r5GATC2L01164	2L	390209	390644	436	1	DmelGATCr5chr2L01158	NA	NA	NA	NA	NA	NA
r5GATC2L01165	2L	390641	390649	9	0	DmelGATCr5chr2L01159	NA	NA	NA	NA	NA	NA
r5GATC2L01166	2L	390646	390803	158	0	DmelGATCr5chr2L01160	NA	NA	NA	NA	NA	NA
r5GATC2L01167	2L	390800	390852	53	0	DmelGATCr5chr2L01161	NA	NA	NA	NA	NA	NA
r5GATC2L01168	2L	390849	390859	11	0	DmelGATCr5chr2L01162	NA	NA	NA	NA	NA	NA
r5GATC2L01169	2L	390856	391103	248	1	DmelGATCr5chr2L01163	NA	NA	NA	NA	NA	NA
r5GATC2L01170	2L	391100	391526	427	1	DmelGATCr5chr2L01164	NA	NA	NA	NA	NA	NA
r5GATC2L01171	2L	391523	391633	111	1	DmelGATCr5chr2L01165	NA	NA	NA	NA	NA	NA
r5GATC2L01172	2L	391630	391827	198	0	DmelGATCr5chr2L01166	NA	NA	NA	NA	NA	NA
r5GATC2L01173	2L	391824	391921	98	1	DmelGATCr5chr2L01167	NA	NA	NA	NA	NA	NA
r5GATC2L01174	2L	391918	391940	23	0	DmelGATCr5chr2L01168	NA	NA	NA	NA	NA	NA
r5GATC2L01175	2L	391937	392570	634	1	DmelGATCr5chr2L01169	1.4301331551761	0.85905491483302	0.599810575126582	1	1	1
r5GATC2L01176	2L	392567	392690	124	0	DmelGATCr5chr2L01170	NA	NA	NA	NA	NA	NA
r5GATC2L01177	2L	392687	392718	32	0	DmelGATCr5chr2L01171	NA	NA	NA	NA	NA	NA
r5GATC2L01178	2L	392715	392782	68	1	DmelGATCr5chr2L01172	NA	NA	NA	NA	NA	NA
r5GATC2L01179	2L	392779	393043	265	0	DmelGATCr5chr2L01173	NA	NA	NA	NA	NA	NA
r5GATC2L01180	2L	393040	393183	144	1	DmelGATCr5chr2L01174	1.40238091617883	0.247357870241351	-0.5561722764824	1	1	1
r5GATC2L01181	2L	393180	393742	563	1	DmelGATCr5chr2L01175	1.07151667985791	0.414304599554971	0.704431194512285	1	1	1
r5GATC2L01182	2L	393739	393754	16	0	DmelGATCr5chr2L01176	NA	NA	NA	NA	NA	NA
r5GATC2L01183	2L	393751	394066	316	1	DmelGATCr5chr2L01177	3.61917094355599	1.50066394114766	2.96693500100901	1	1	1
r5GATC2L01184	2L	394063	394115	53	0	DmelGATCr5chr2L01178	NA	NA	NA	NA	NA	NA
r5GATC2L01185	2L	394112	394748	637	1	DmelGATCr5chr2L01179	2.12119152616692	0.983350769592844	1.42366744840892	1	1	1
r5GATC2L01186	2L	394745	395094	350	1	DmelGATCr5chr2L01180	1.05946512210296	1.3989881193041	0.376147165481486	0	1	1
r5GATC2L01187	2L	395091	395161	71	1	DmelGATCr5chr2L01181	0.122796167977858	0.729717051733025	-0.364269315020778	0	1	1
r5GATC2L01188	2L	395158	395645	488	1	DmelGATCr5chr2L01182	-0.765468353678553	-0.234426898574764	0.668625084175206	0	1	1
r5GATC2L01189	2L	395642	397038	1397	1	DmelGATCr5chr2L01183	0.414564624287903	0.286896211262984	0.744480879455515	0	1	1
r5GATC2L01190	2L	397035	397328	294	1	DmelGATCr5chr2L01184	0.893322958627146	-0.19428140154445	0.810258321434335	0	1	1
r5GATC2L01191	2L	397325	397486	162	0	DmelGATCr5chr2L01185	NA	NA	NA	NA	NA	NA
r5GATC2L01192	2L	397483	397492	10	0	DmelGATCr5chr2L01186	NA	NA	NA	NA	NA	NA
r5GATC2L01193	2L	397489	397798	310	1	DmelGATCr5chr2L01187	NA	0.352273300651291	1.2065042293091	NA	1	1
r5GATC2L01194	2L	397795	397866	72	1	DmelGATCr5chr2L01188	NA	NA	NA	NA	NA	NA
r5GATC2L01195	2L	397863	398383	521	1	DmelGATCr5chr2L01189	NA	NA	NA	NA	NA	NA
r5GATC2L01196	2L	398380	398437	58	1	DmelGATCr5chr2L01190	NA	NA	NA	NA	NA	NA
r5GATC2L01197	2L	398434	398452	19	0	DmelGATCr5chr2L01191	NA	NA	NA	NA	NA	NA
r5GATC2L01198	2L	398449	398678	230	0	DmelGATCr5chr2L01192	NA	NA	NA	NA	NA	NA
r5GATC2L01199	2L	398675	399658	984	1	DmelGATCr5chr2L01193	0.513721709857516	0.879189647349594	0.727571956252296	0	1	1
r5GATC2L01200	2L	399655	400405	751	1	DmelGATCr5chr2L01194	0.900544827008807	0.313471090365537	1.01144795963828	0	1	1
r5GATC2L01201	2L	400402	400687	286	1	DmelGATCr5chr2L01195	1.57519709391814	0.957974119360527	1.29404758258815	0	1	1
r5GATC2L01202	2L	400684	400760	77	0	DmelGATCr5chr2L01196	NA	NA	NA	NA	NA	NA
r5GATC2L01203	2L	400757	400973	217	1	DmelGATCr5chr2L01197	1.34676825643141	0.595101715834176	0.425564785505043	0	1	1
r5GATC2L01204	2L	400970	401213	244	1	DmelGATCr5chr2L01198	0.0634393990768719	1.01805638911902	0.285510825908675	0	1	1
r5GATC2L01205	2L	401210	401564	355	1	DmelGATCr5chr2L01199	0.110738642948882	0.956982786794995	0.327039656973845	0	1	1
r5GATC2L01206	2L	401561	401715	155	0	DmelGATCr5chr2L01200	0.573321026487587	1.44413870113496	-0.281953964134379	0	1	-1
r5GATC2L01207	2L	401712	401823	112	1	DmelGATCr5chr2L01201	NA	NA	NA	NA	NA	NA
r5GATC2L01208	2L	401820	401831	12	0	DmelGATCr5chr2L01202	NA	NA	NA	NA	NA	NA
r5GATC2L01209	2L	401828	401839	12	0	DmelGATCr5chr2L01203	NA	NA	NA	NA	NA	NA
r5GATC2L01210	2L	401836	401918	83	0	DmelGATCr5chr2L01204	NA	NA	NA	NA	NA	NA
r5GATC2L01211	2L	401915	402241	327	1	DmelGATCr5chr2L01205	NA	NA	NA	NA	NA	NA
r5GATC2L01212	2L	402238	402536	299	1	DmelGATCr5chr2L01206	-0.0695164048792061	0.382117672841241	-0.213917418012153	0	1	-1
r5GATC2L01213	2L	402533	402570	38	0	DmelGATCr5chr2L01207	NA	NA	NA	NA	NA	NA
r5GATC2L01214	2L	402567	402595	29	0	DmelGATCr5chr2L01208	NA	NA	NA	NA	NA	NA
r5GATC2L01215	2L	402592	402775	184	1	DmelGATCr5chr2L01209	NA	NA	NA	NA	NA	NA
r5GATC2L01216	2L	402772	404622	1851	1	DmelGATCr5chr2L01210	-0.0658793331856337	NA	-1.26660133605155	0	NA	-1
r5GATC2L01217	2L	404619	404958	340	1	DmelGATCr5chr2L01211	NA	NA	NA	NA	NA	NA
r5GATC2L01218	2L	404955	404991	37	0	DmelGATCr5chr2L01212	NA	NA	NA	NA	NA	NA
r5GATC2L01219	2L	404988	405043	56	0	DmelGATCr5chr2L01213	NA	NA	NA	NA	NA	NA
r5GATC2L01220	2L	405040	405198	159	1	DmelGATCr5chr2L01214	NA	NA	NA	NA	NA	NA
r5GATC2L01221	2L	405195	406021	827	1	DmelGATCr5chr2L01215	-1.32520068089314	-1.39351421306493	-0.790557018090716	-1	-1	-1
r5GATC2L01222	2L	406018	406430	413	1	DmelGATCr5chr2L01216	-1.16671917278262	-2.09461153628625	-1.08073523288477	-1	-1	-1
r5GATC2L01223	2L	406427	406772	346	1	DmelGATCr5chr2L01217	-1.43392875835997	-1.52944560211241	-0.934300742869883	-1	-1	-1
r5GATC2L01224	2L	406769	407518	750	1	DmelGATCr5chr2L01218	-1.52384537126378	-1.46981301704148	-1.46392177483885	-1	-1	-1
r5GATC2L01225	2L	407515	407615	101	0	DmelGATCr5chr2L01219	NA	NA	NA	NA	NA	NA
r5GATC2L01226	2L	407612	407646	35	0	DmelGATCr5chr2L01220	NA	NA	NA	NA	NA	NA
r5GATC2L01227	2L	407643	407810	168	1	DmelGATCr5chr2L01221	NA	-2.20546530805868	-1.52788051229922	NA	-1	-1
r5GATC2L01228	2L	407807	408001	195	0	DmelGATCr5chr2L01222	-2.18560312594372	-1.26303316341942	-2.97407602525592	-1	-1	-1
r5GATC2L01229	2L	407998	408255	258	1	DmelGATCr5chr2L01223	NA	NA	NA	NA	NA	NA
r5GATC2L01230	2L	408252	408461	210	1	DmelGATCr5chr2L01224	-1.51164147423357	-1.95997213180261	-1.86691646485553	-1	-1	-1
r5GATC2L01231	2L	408458	408683	226	1	DmelGATCr5chr2L01225	NA	NA	NA	NA	NA	NA
r5GATC2L01232	2L	408680	408963	284	1	DmelGATCr5chr2L01226	NA	NA	NA	NA	NA	NA
r5GATC2L01233	2L	408960	409399	440	1	DmelGATCr5chr2L01227	-1.38221292623732	-1.19340491599257	-1.67427138691314	-1	-1	-1
r5GATC2L01234	2L	409396	409411	16	0	DmelGATCr5chr2L01228	NA	NA	NA	NA	NA	NA
r5GATC2L01235	2L	409408	409630	223	1	DmelGATCr5chr2L01229	-1.45588731662507	-1.2359547679335	-1.30227495638305	-1	-1	-1
r5GATC2L01236	2L	409627	409918	292	1	DmelGATCr5chr2L01230	-1.04084981734623	-1.34834254922562	NA	-1	-1	NA
r5GATC2L01237	2L	409915	409978	64	0	DmelGATCr5chr2L01231	NA	NA	NA	NA	NA	NA
r5GATC2L01238	2L	409975	410208	234	1	DmelGATCr5chr2L01232	0.0955180861668137	-1.35524544898813	-1.57443521449496	-1	-1	-1
r5GATC2L01239	2L	410205	410396	192	0	DmelGATCr5chr2L01233	-0.828480367110661	-2.69302797373916	-1.49843366777243	-1	-1	-1
r5GATC2L01240	2L	410393	410674	282	1	DmelGATCr5chr2L01234	-1.68560312594372	-0.974978416335825	-2.82036176265979	-1	-1	-1
r5GATC2L01241	2L	410671	410976	306	1	DmelGATCr5chr2L01235	-1.79778009477859	-1.27753273311453	-0.129950870689329	-1	-1	-1
r5GATC2L01242	2L	410973	410982	10	0	DmelGATCr5chr2L01236	NA	NA	NA	NA	NA	NA
r5GATC2L01243	2L	410979	411259	281	1	DmelGATCr5chr2L01237	NA	NA	NA	NA	NA	NA
r5GATC2L01244	2L	411256	411280	25	0	DmelGATCr5chr2L01238	NA	NA	NA	NA	NA	NA
r5GATC2L01245	2L	411277	411503	227	1	DmelGATCr5chr2L01239	NA	NA	NA	NA	NA	NA
r5GATC2L01246	2L	411500	411790	291	1	DmelGATCr5chr2L01240	NA	NA	NA	NA	NA	NA
r5GATC2L01247	2L	411787	411812	26	0	DmelGATCr5chr2L01241	NA	NA	NA	NA	NA	NA
r5GATC2L01248	2L	411809	411887	79	0	DmelGATCr5chr2L01242	NA	NA	NA	NA	NA	NA
r5GATC2L01249	2L	411884	411925	42	0	DmelGATCr5chr2L01243	NA	NA	NA	NA	NA	NA
r5GATC2L01250	2L	411922	412184	263	1	DmelGATCr5chr2L01244	NA	NA	NA	NA	NA	NA
r5GATC2L01251	2L	412181	412785	605	1	DmelGATCr5chr2L01245	-1.18996338112635	-1.31871371789327	-0.603507235671949	-1	-1	-1
r5GATC2L01253	2L	412786	412877	92	1	DmelGATCr5chr2L01246	NA	NA	NA	NA	NA	NA
r5GATC2L01254	2L	412874	413301	428	1	DmelGATCr5chr2L01247	-0.522162682014513	-0.882337395229709	-0.309285191540519	-1	-1	-1
r5GATC2L01255	2L	413298	413386	89	0	DmelGATCr5chr2L01248	NA	NA	NA	NA	NA	NA
r5GATC2L01256	2L	413383	413636	254	1	DmelGATCr5chr2L01249	-0.10994846430624	-1.3814791589352	-1.07161193292439	-1	-1	-1
r5GATC2L01257	2L	413633	415111	1479	1	DmelGATCr5chr2L01250	-0.170494322055393	-1.67870093580122	-0.800970941423885	-1	-1	-1
r5GATC2L01258	2L	415108	415200	93	0	DmelGATCr5chr2L01251	NA	NA	NA	NA	NA	NA
r5GATC2L01260	2L	415201	415913	713	1	DmelGATCr5chr2L01252	-0.736826760429131	-0.68747199617905	-0.352596440833584	-1	-1	-1
r5GATC2L01261	2L	415910	416019	110	0	DmelGATCr5chr2L01253	NA	NA	NA	NA	NA	NA
r5GATC2L01262	2L	416016	416304	289	1	DmelGATCr5chr2L01254	-1.17522384586032	-1.45362950198705	NA	-1	-1	NA
r5GATC2L01263	2L	416301	416724	424	1	DmelGATCr5chr2L01255	-1.57601213990553	-0.734411703824174	-1.29091491813301	-1	-1	-1
r5GATC2L01264	2L	416721	416760	40	1	DmelGATCr5chr2L01256	NA	NA	NA	NA	NA	NA
r5GATC2L01265	2L	416757	416893	137	0	DmelGATCr5chr2L01257	NA	NA	NA	NA	NA	NA
r5GATC2L01266	2L	416890	416959	70	0	DmelGATCr5chr2L01258	NA	NA	NA	NA	NA	NA
r5GATC2L01267	2L	416956	417071	116	1	DmelGATCr5chr2L01259	NA	NA	NA	NA	NA	NA
r5GATC2L01268	2L	417068	417211	144	0	DmelGATCr5chr2L01260	NA	NA	NA	NA	NA	NA
r5GATC2L01269	2L	417208	417230	23	0	DmelGATCr5chr2L01261	NA	NA	NA	NA	NA	NA
r5GATC2L01270	2L	417227	417245	19	0	DmelGATCr5chr2L01262	NA	NA	NA	NA	NA	NA
r5GATC2L01271	2L	417242	417268	27	0	DmelGATCr5chr2L01263	NA	NA	NA	NA	NA	NA
r5GATC2L01272	2L	417265	417328	64	0	DmelGATCr5chr2L01264	NA	NA	NA	NA	NA	NA
r5GATC2L01273	2L	417325	417823	499	1	DmelGATCr5chr2L01265	-1.33635533424263	-1.251355742281	-0.952870849569955	-1	-1	-1
r5GATC2L01274	2L	417820	417858	39	0	DmelGATCr5chr2L01266	NA	NA	NA	NA	NA	NA
r5GATC2L01275	2L	417855	417970	116	1	DmelGATCr5chr2L01267	NA	NA	NA	NA	NA	NA
r5GATC2L01276	2L	417967	418080	114	0	DmelGATCr5chr2L01268	NA	NA	NA	NA	NA	NA
r5GATC2L01277	2L	418077	418196	120	0	DmelGATCr5chr2L01269	NA	NA	NA	NA	NA	NA
r5GATC2L01278	2L	418193	418285	93	1	DmelGATCr5chr2L01270	NA	NA	NA	NA	NA	NA
r5GATC2L01279	2L	418282	418290	9	0	DmelGATCr5chr2L01271	NA	NA	NA	NA	NA	NA
r5GATC2L01280	2L	418287	418790	504	1	DmelGATCr5chr2L01272	-0.878108394307147	NA	0.0358596496603352	-1	NA	-1
r5GATC2L01281	2L	418787	418826	40	0	DmelGATCr5chr2L01273	NA	NA	NA	NA	NA	NA
r5GATC2L01282	2L	418823	418904	82	1	DmelGATCr5chr2L01274	NA	NA	NA	NA	NA	NA
r5GATC2L01283	2L	418901	419079	179	0	DmelGATCr5chr2L01275	NA	NA	NA	NA	NA	NA
r5GATC2L01284	2L	419076	419163	88	1	DmelGATCr5chr2L01276	NA	NA	NA	NA	NA	NA
r5GATC2L01285	2L	419160	419181	22	0	DmelGATCr5chr2L01277	NA	NA	NA	NA	NA	NA
r5GATC2L01286	2L	419178	419331	154	0	DmelGATCr5chr2L01278	NA	NA	NA	NA	NA	NA
r5GATC2L01287	2L	419328	420271	944	1	DmelGATCr5chr2L01279	-1.23097237590809	-1.2297449306952	NA	-1	-1	NA
r5GATC2L01288	2L	420268	420303	36	0	DmelGATCr5chr2L01280	NA	NA	NA	NA	NA	NA
r5GATC2L01289	2L	420300	420399	100	1	DmelGATCr5chr2L01281	NA	NA	NA	NA	NA	NA
r5GATC2L01290	2L	420396	420413	18	0	DmelGATCr5chr2L01282	NA	NA	NA	NA	NA	NA
r5GATC2L01291	2L	420410	421771	1362	1	DmelGATCr5chr2L01283	-0.84469110595685	-1.25862104783875	-0.979387040246794	-1	-1	-1
r5GATC2L01292	2L	421768	421869	102	1	DmelGATCr5chr2L01284	NA	NA	NA	NA	NA	NA
r5GATC2L01293	2L	421866	422039	174	0	DmelGATCr5chr2L01285	NA	NA	NA	NA	NA	NA
r5GATC2L01294	2L	422036	422105	70	0	DmelGATCr5chr2L01286	NA	NA	NA	NA	NA	NA
r5GATC2L01295	2L	422102	422258	157	1	DmelGATCr5chr2L01287	NA	NA	NA	NA	NA	NA
r5GATC2L01296	2L	422255	422351	97	0	DmelGATCr5chr2L01288	NA	NA	NA	NA	NA	NA
r5GATC2L01297	2L	422348	423181	834	1	DmelGATCr5chr2L01289	-1.35319554799946	NA	NA	-1	NA	NA
r5GATC2L01298	2L	423178	424090	913	1	DmelGATCr5chr2L01290	-0.588880240707984	0.590521328431168	0.518335793505781	-1	0	0
r5GATC2L01299	2L	424087	424135	49	0	DmelGATCr5chr2L01291	NA	NA	NA	NA	NA	NA
r5GATC2L01300	2L	424132	424571	440	1	DmelGATCr5chr2L01292	-0.411439918253339	0.854476851412681	0.0130478364096525	-1	0	0
r5GATC2L01301	2L	424568	425803	1236	1	DmelGATCr5chr2L01293	-0.316731657766161	0.0820550798378758	0.271230807363668	-1	0	0
r5GATC2L01302	2L	425800	426557	758	1	DmelGATCr5chr2L01294	NA	NA	NA	NA	NA	NA
r5GATC2L01303	2L	426554	426689	136	1	DmelGATCr5chr2L01295	NA	NA	NA	NA	NA	NA
r5GATC2L01304	2L	426686	426737	52	0	DmelGATCr5chr2L01296	NA	NA	NA	NA	NA	NA
r5GATC2L01305	2L	426734	426799	66	0	DmelGATCr5chr2L01297	NA	NA	NA	NA	NA	NA
r5GATC2L01306	2L	426796	427269	474	1	DmelGATCr5chr2L01298	NA	NA	NA	NA	NA	NA
r5GATC2L01307	2L	427266	428933	1668	1	DmelGATCr5chr2L01299	0.10548342306141	-0.93657061781041	-0.176727244302075	-1	0	0
r5GATC2L01308	2L	428930	429368	439	1	DmelGATCr5chr2L01300	-0.780228711013557	NA	-0.0194763684559392	-1	NA	0
r5GATC2L01309	2L	429365	429396	32	0	DmelGATCr5chr2L01301	NA	NA	NA	NA	NA	NA
r5GATC2L01310	2L	429393	429702	310	1	DmelGATCr5chr2L01302	NA	NA	NA	NA	NA	NA
r5GATC2L01311	2L	429699	429800	102	0	DmelGATCr5chr2L01303	NA	NA	NA	NA	NA	NA
r5GATC2L01312	2L	429797	429819	23	0	DmelGATCr5chr2L01304	NA	NA	NA	NA	NA	NA
r5GATC2L01313	2L	429816	430228	413	1	DmelGATCr5chr2L01305	NA	NA	NA	NA	NA	NA
r5GATC2L01314	2L	430225	430376	152	1	DmelGATCr5chr2L01306	NA	NA	NA	NA	NA	NA
r5GATC2L01315	2L	430373	431189	817	1	DmelGATCr5chr2L01307	-0.944537853850073	-0.210399849254325	0.160723151439747	-1	0	0
r5GATC2L01316	2L	431186	431263	78	0	DmelGATCr5chr2L01308	NA	NA	NA	NA	NA	NA
r5GATC2L01317	2L	431260	431361	102	0	DmelGATCr5chr2L01309	NA	NA	NA	NA	NA	NA
r5GATC2L01318	2L	431358	431390	33	0	DmelGATCr5chr2L01310	NA	NA	NA	NA	NA	NA
r5GATC2L01319	2L	431387	431854	468	1	DmelGATCr5chr2L01311	NA	NA	NA	NA	NA	NA
r5GATC2L01320	2L	431851	431969	119	0	DmelGATCr5chr2L01312	NA	NA	NA	NA	NA	NA
r5GATC2L01321	2L	431966	432616	651	1	DmelGATCr5chr2L01313	NA	NA	NA	NA	NA	NA
r5GATC2L01322	2L	432613	432690	78	1	DmelGATCr5chr2L01314	NA	NA	NA	NA	NA	NA
r5GATC2L01323	2L	432687	432777	91	0	DmelGATCr5chr2L01315	NA	NA	NA	NA	NA	NA
r5GATC2L01324	2L	432774	433014	241	1	DmelGATCr5chr2L01316	NA	NA	NA	NA	NA	NA
r5GATC2L01325	2L	433011	433091	81	0	DmelGATCr5chr2L01317	-0.196963164193764	0.314679552454182	0.00156633222756816	-1	0	0
r5GATC2L01326	2L	433088	433159	72	0	DmelGATCr5chr2L01318	NA	NA	NA	NA	NA	NA
r5GATC2L01327	2L	433156	434366	1211	1	DmelGATCr5chr2L01319	-0.308139738610393	-0.881958040193915	-0.264940593883816	-1	0	0
r5GATC2L01328	2L	434363	434694	332	1	DmelGATCr5chr2L01320	-1.81919914159745	-0.872748673902088	1.98801707372224	-1	0	0
r5GATC2L01329	2L	434691	434699	9	0	DmelGATCr5chr2L01321	NA	NA	NA	NA	NA	NA
r5GATC2L01330	2L	434696	434704	9	0	DmelGATCr5chr2L01322	NA	NA	NA	NA	NA	NA
r5GATC2L01331	2L	434701	434813	113	1	DmelGATCr5chr2L01323	NA	NA	NA	NA	NA	NA
r5GATC2L01332	2L	434810	434864	55	0	DmelGATCr5chr2L01324	NA	NA	NA	NA	NA	NA
r5GATC2L01333	2L	434861	435016	156	0	DmelGATCr5chr2L01325	NA	NA	NA	NA	NA	NA
r5GATC2L01334	2L	435013	435157	145	1	DmelGATCr5chr2L01326	NA	NA	NA	NA	NA	NA
r5GATC2L01335	2L	435154	435240	87	0	DmelGATCr5chr2L01327	-1.2674693189573	-0.0129963618520954	-2.02063072745166	-1	0	-1
r5GATC2L01336	2L	435237	435457	221	1	DmelGATCr5chr2L01328	NA	NA	NA	NA	NA	NA
r5GATC2L01338	2L	435458	435470	13	0	DmelGATCr5chr2L01329	NA	NA	NA	NA	NA	NA
r5GATC2L01339	2L	435467	435917	451	1	DmelGATCr5chr2L01330	NA	NA	NA	NA	NA	NA
r5GATC2L01340	2L	435914	436471	558	1	DmelGATCr5chr2L01331	NA	NA	NA	NA	NA	NA
r5GATC2L01341	2L	436468	437010	543	1	DmelGATCr5chr2L01332	NA	-0.685328042556378	0.101263430992916	NA	0	-1
r5GATC2L01342	2L	437007	437144	138	0	DmelGATCr5chr2L01333	NA	NA	NA	NA	NA	NA
r5GATC2L01343	2L	437141	437181	41	1	DmelGATCr5chr2L01334	NA	NA	NA	NA	NA	NA
r5GATC2L01344	2L	437178	437339	162	0	DmelGATCr5chr2L01335	NA	NA	NA	NA	NA	NA
r5GATC2L01345	2L	437336	437384	49	0	DmelGATCr5chr2L01336	NA	NA	NA	NA	NA	NA
r5GATC2L01346	2L	437381	437393	13	0	DmelGATCr5chr2L01337	NA	NA	NA	NA	NA	NA
r5GATC2L01347	2L	437390	438077	688	1	DmelGATCr5chr2L01338	-0.807756724826167	-0.0460849001543371	-0.190097987548185	-1	0	-1
r5GATC2L01348	2L	438074	438082	9	0	DmelGATCr5chr2L01339	NA	NA	NA	NA	NA	NA
r5GATC2L01349	2L	438079	438949	871	1	DmelGATCr5chr2L01340	-0.793296948738882	-0.0820744616566052	-0.0824950471765954	-1	0	-1
r5GATC2L01350	2L	438946	439618	673	1	DmelGATCr5chr2L01341	-1.25947682826872	NA	-0.286346850432924	-1	NA	-1
r5GATC2L01351	2L	439615	440400	786	1	DmelGATCr5chr2L01342	-1.04667098746148	-0.438698024732023	-0.148246818541518	-1	0	-1
r5GATC2L01352	2L	440397	440772	376	1	DmelGATCr5chr2L01343	-0.620961617471239	-0.0830851908762255	0.133083535144465	-1	0	-1
r5GATC2L01353	2L	440769	441667	899	1	DmelGATCr5chr2L01344	-0.206271003277438	-0.816661518726901	NA	-1	0	NA
r5GATC2L01354	2L	441664	441708	45	0	DmelGATCr5chr2L01345	-0.9679100536084	0.34823665038345	-0.583396168493588	-1	0	-1
r5GATC2L01355	2L	441705	442736	1032	1	DmelGATCr5chr2L01346	-1.51780652576327	NA	NA	-1	NA	NA
r5GATC2L01356	2L	442733	443036	304	1	DmelGATCr5chr2L01347	-1.09717218886394	-0.554969187535747	-0.552008096602827	-1	-1	-1
r5GATC2L01357	2L	443033	443105	73	0	DmelGATCr5chr2L01348	NA	NA	NA	NA	NA	NA
r5GATC2L01358	2L	443102	443148	47	1	DmelGATCr5chr2L01349	NA	NA	NA	NA	NA	NA
r5GATC2L01359	2L	443145	443546	402	1	DmelGATCr5chr2L01350	NA	NA	NA	NA	NA	NA
r5GATC2L01360	2L	443543	443666	124	0	DmelGATCr5chr2L01351	1.01055558544566	-0.512996361852096	-0.137200655536886	-1	-1	-1
r5GATC2L01361	2L	443663	443854	192	1	DmelGATCr5chr2L01352	NA	NA	NA	NA	NA	NA
r5GATC2L01362	2L	443851	444004	154	0	DmelGATCr5chr2L01353	NA	NA	NA	NA	NA	NA
r5GATC2L01363	2L	444001	444282	282	1	DmelGATCr5chr2L01354	NA	NA	NA	NA	NA	NA
r5GATC2L01364	2L	444279	444311	33	0	DmelGATCr5chr2L01355	NA	NA	NA	NA	NA	NA
r5GATC2L01365	2L	444308	444317	10	0	DmelGATCr5chr2L01356	NA	NA	NA	NA	NA	NA
r5GATC2L01366	2L	444314	444503	190	1	DmelGATCr5chr2L01357	NA	NA	NA	NA	NA	NA
r5GATC2L01367	2L	444500	444917	418	1	DmelGATCr5chr2L01358	NA	NA	NA	NA	NA	NA
r5GATC2L01368	2L	444914	445036	123	1	DmelGATCr5chr2L01359	NA	NA	NA	NA	NA	NA
r5GATC2L01369	2L	445033	445086	54	0	DmelGATCr5chr2L01360	NA	NA	NA	NA	NA	NA
r5GATC2L01370	2L	445083	445227	145	0	DmelGATCr5chr2L01361	NA	NA	NA	NA	NA	NA
r5GATC2L01371	2L	445224	445437	214	1	DmelGATCr5chr2L01362	-1.60192759705448	-0.739582675934903	-0.908147544951522	-1	-1	-1
r5GATC2L01372	2L	445434	445687	254	1	DmelGATCr5chr2L01363	NA	NA	NA	NA	NA	NA
r5GATC2L01373	2L	445684	445747	64	0	DmelGATCr5chr2L01364	NA	NA	NA	NA	NA	NA
r5GATC2L01374	2L	445744	445801	58	0	DmelGATCr5chr2L01365	NA	NA	NA	NA	NA	NA
r5GATC2L01375	2L	445798	446076	279	1	DmelGATCr5chr2L01366	NA	-1.49999875758562	-0.431557973328018	NA	-1	-1
r5GATC2L01376	2L	446073	446119	47	0	DmelGATCr5chr2L01367	NA	NA	NA	NA	NA	NA
r5GATC2L01377	2L	446116	446443	328	1	DmelGATCr5chr2L01368	-0.55819617642931	0.160965289858058	-0.159397715216113	-1	-1	-1
r5GATC2L01378	2L	446440	446449	10	0	DmelGATCr5chr2L01369	NA	NA	NA	NA	NA	NA
r5GATC2L01379	2L	446446	446926	481	1	DmelGATCr5chr2L01370	NA	NA	NA	NA	NA	NA
r5GATC2L01380	2L	446923	446937	15	0	DmelGATCr5chr2L01371	NA	NA	NA	NA	NA	NA
r5GATC2L01381	2L	446934	446956	23	0	DmelGATCr5chr2L01372	NA	NA	NA	NA	NA	NA
r5GATC2L01382	2L	446953	447107	155	1	DmelGATCr5chr2L01373	NA	NA	NA	NA	NA	NA
r5GATC2L01383	2L	447104	447189	86	0	DmelGATCr5chr2L01374	NA	NA	NA	NA	NA	NA
r5GATC2L01385	2L	447190	447400	211	1	DmelGATCr5chr2L01375	-0.839664273624889	-0.681283797277977	-0.659397715216113	-1	-1	-1
r5GATC2L01386	2L	447397	447429	33	0	DmelGATCr5chr2L01376	NA	NA	NA	NA	NA	NA
r5GATC2L01387	2L	447426	447879	454	1	DmelGATCr5chr2L01377	-1.11875071917894	-0.730393411277476	-0.726006292184552	-1	-1	-1
r5GATC2L01388	2L	447876	448171	296	1	DmelGATCr5chr2L01378	-2.36688816563608	-0.387515575085486	-0.762752207983705	-1	-1	-1
r5GATC2L01389	2L	448168	448433	266	1	DmelGATCr5chr2L01379	-1.83966427362489	-0.839348407698721	-2.12009279786793	-1	-1	-1
r5GATC2L01390	2L	448430	449274	845	1	DmelGATCr5chr2L01380	-0.757112964632154	NA	-0.886676280557379	-1	NA	-1
r5GATC2L01391	2L	449271	449586	316	1	DmelGATCr5chr2L01381	NA	NA	NA	NA	NA	NA
r5GATC2L01392	2L	449583	450067	485	1	DmelGATCr5chr2L01382	-0.104942138408716	-0.214290773144019	0.532141084455574	-1	0	0
r5GATC2L01393	2L	450064	450127	64	0	DmelGATCr5chr2L01383	NA	NA	NA	NA	NA	NA
r5GATC2L01394	2L	450124	450205	82	0	DmelGATCr5chr2L01384	NA	NA	NA	NA	NA	NA
r5GATC2L01395	2L	450202	450290	89	0	DmelGATCr5chr2L01385	NA	NA	NA	NA	NA	NA
r5GATC2L01396	2L	450287	450300	14	0	DmelGATCr5chr2L01386	NA	NA	NA	NA	NA	NA
r5GATC2L01397	2L	450297	450739	443	1	DmelGATCr5chr2L01387	-0.29362207412953	0.00932487715911835	-0.146671967429263	-1	0	0
r5GATC2L01398	2L	450736	451182	447	1	DmelGATCr5chr2L01388	-0.317246449591852	0.193342751350365	0.316255210610151	-1	0	0
r5GATC2L01399	2L	451179	451251	73	0	DmelGATCr5chr2L01389	NA	NA	NA	NA	NA	NA
r5GATC2L01400	2L	451248	451473	226	1	DmelGATCr5chr2L01390	-0.536703213946487	0.179949214957568	0.292095355360188	-1	0	0
r5GATC2L01401	2L	451470	451635	166	1	DmelGATCr5chr2L01391	-0.0119883593186117	-0.527569534681854	-0.0515333696883945	-1	0	0
r5GATC2L01402	2L	451632	451667	36	0	DmelGATCr5chr2L01392	NA	NA	NA	NA	NA	NA
r5GATC2L01403	2L	451664	451689	26	0	DmelGATCr5chr2L01393	NA	NA	NA	NA	NA	NA
r5GATC2L01404	2L	451686	452011	326	1	DmelGATCr5chr2L01394	-0.4057688856651	-0.624579873211741	0.19587393933143	-1	0	0
r5GATC2L01405	2L	452008	452468	461	1	DmelGATCr5chr2L01395	-0.759635909683009	-0.809319255052465	-0.224517532704726	-1	0	0
r5GATC2L01406	2L	452465	452712	248	0	DmelGATCr5chr2L01396	-1.1613457118094	-0.895554679092273	-1.16632904190699	-1	0	0
r5GATC2L01407	2L	452709	452842	134	1	DmelGATCr5chr2L01397	NA	NA	NA	NA	NA	NA
r5GATC2L01408	2L	452839	453252	414	1	DmelGATCr5chr2L01398	-0.642478134543378	0.152342570166813	-0.338016994216489	-1	0	0
r5GATC2L01409	2L	453249	453565	317	1	DmelGATCr5chr2L01399	-1.05432835203951	0.412047748066257	-0.684797718719729	-1	0	0
r5GATC2L01410	2L	453562	453577	16	0	DmelGATCr5chr2L01400	NA	NA	NA	NA	NA	NA
r5GATC2L01411	2L	453574	453822	249	1	DmelGATCr5chr2L01401	-0.391245808152591	0.340913262401249	NA	-1	0	NA
r5GATC2L01412	2L	453819	453888	70	0	DmelGATCr5chr2L01402	NA	NA	NA	NA	NA	NA
r5GATC2L01413	2L	453885	454030	146	1	DmelGATCr5chr2L01403	NA	NA	NA	NA	NA	NA
r5GATC2L01414	2L	454027	454089	63	0	DmelGATCr5chr2L01404	NA	NA	NA	NA	NA	NA
r5GATC2L01415	2L	454086	454249	164	0	DmelGATCr5chr2L01405	NA	NA	NA	NA	NA	NA
r5GATC2L01416	2L	454246	454908	663	0	DmelGATCr5chr2L01406	NA	NA	NA	NA	NA	NA
r5GATC2L01417	2L	454905	455589	685	0	DmelGATCr5chr2L01407	NA	NA	NA	NA	NA	NA
r5GATC2L01418	2L	455586	456139	554	1	DmelGATCr5chr2L01408	-0.553345249123751	0.197778503449113	0.130743216087248	-1	0	0
r5GATC2L01419	2L	456136	456367	232	1	DmelGATCr5chr2L01409	0.510555585445658	0.657522097065438	-0.0278805122992161	0	0	0
r5GATC2L01420	2L	456364	456939	576	1	DmelGATCr5chr2L01410	0.145622484554223	0.780619545090625	0.992198050936775	0	0	0
r5GATC2L01421	2L	456936	456975	40	0	DmelGATCr5chr2L01411	NA	NA	NA	NA	NA	NA
r5GATC2L01422	2L	456972	457080	109	0	DmelGATCr5chr2L01412	NA	NA	NA	NA	NA	NA
r5GATC2L01423	2L	457077	457189	113	0	DmelGATCr5chr2L01413	NA	0.522198302093604	NA	NA	0	NA
r5GATC2L01424	2L	457186	457271	86	1	DmelGATCr5chr2L01414	NA	NA	NA	NA	NA	NA
r5GATC2L01425	2L	457268	457317	50	0	DmelGATCr5chr2L01415	NA	NA	NA	NA	NA	NA
r5GATC2L01426	2L	457314	457441	128	0	DmelGATCr5chr2L01416	NA	NA	NA	NA	NA	NA
r5GATC2L01427	2L	457438	457500	63	0	DmelGATCr5chr2L01417	NA	NA	NA	NA	NA	NA
r5GATC2L01428	2L	457497	457506	10	0	DmelGATCr5chr2L01418	NA	NA	NA	NA	NA	NA
r5GATC2L01429	2L	457503	457527	25	0	DmelGATCr5chr2L01419	NA	NA	NA	NA	NA	NA
r5GATC2L01430	2L	457524	457554	31	1	DmelGATCr5chr2L01420	NA	NA	NA	NA	NA	NA
r5GATC2L01431	2L	457551	457675	125	0	DmelGATCr5chr2L01421	NA	-0.0129963618520954	NA	NA	0	NA
r5GATC2L01432	2L	457672	457938	267	0	DmelGATCr5chr2L01422	0.860775444516204	1.63339451276183	1.5757622521739	0	1	0
r5GATC2L01433	2L	457935	458164	230	1	DmelGATCr5chr2L01423	NA	NA	NA	NA	NA	NA
r5GATC2L01434	2L	458161	458170	10	0	DmelGATCr5chr2L01424	NA	NA	NA	NA	NA	NA
r5GATC2L01435	2L	458167	458427	261	0	DmelGATCr5chr2L01425	NA	NA	NA	NA	NA	NA
r5GATC2L01436	2L	458424	458518	95	1	DmelGATCr5chr2L01426	NA	NA	NA	NA	NA	NA
r5GATC2L01437	2L	458515	458559	45	0	DmelGATCr5chr2L01427	NA	0.1537155050105	0.425564785505043	NA	1	0
r5GATC2L01438	2L	458556	459749	1194	1	DmelGATCr5chr2L01428	0.25314145106467	0.363322042968578	0.476823675605935	0	1	0
r5GATC2L01439	2L	459746	460442	697	1	DmelGATCr5chr2L01429	0.448852046860779	0.133394512761827	0.871993172315139	0	1	0
r5GATC2L01440	2L	460439	460473	35	0	DmelGATCr5chr2L01430	NA	NA	NA	NA	NA	NA
r5GATC2L01441	2L	460470	460652	183	1	DmelGATCr5chr2L01431	NA	NA	NA	NA	NA	NA
r5GATC2L01442	2L	460649	460664	16	0	DmelGATCr5chr2L01432	NA	NA	NA	NA	NA	NA
r5GATC2L01443	2L	460661	460835	175	0	DmelGATCr5chr2L01433	NA	NA	NA	NA	NA	NA
r5GATC2L01444	2L	460832	460895	64	1	DmelGATCr5chr2L01434	NA	NA	NA	NA	NA	NA
r5GATC2L01445	2L	460892	460988	97	0	DmelGATCr5chr2L01435	NA	NA	NA	NA	NA	NA
r5GATC2L01446	2L	460985	461196	212	1	DmelGATCr5chr2L01436	NA	NA	NA	NA	NA	NA
r5GATC2L01447	2L	461193	461867	675	1	DmelGATCr5chr2L01437	NA	NA	NA	NA	NA	NA
r5GATC2L01448	2L	461864	461954	91	0	DmelGATCr5chr2L01438	NA	NA	NA	NA	NA	NA
r5GATC2L01449	2L	461951	461991	41	0	DmelGATCr5chr2L01439	NA	NA	NA	NA	NA	NA
r5GATC2L01450	2L	461988	462046	59	0	DmelGATCr5chr2L01440	NA	NA	NA	NA	NA	NA
r5GATC2L01451	2L	462043	462147	105	1	DmelGATCr5chr2L01441	NA	NA	NA	NA	NA	NA
r5GATC2L01452	2L	462144	462281	138	0	DmelGATCr5chr2L01442	-1.18560312594372	NA	0.425564785505043	0	NA	0
r5GATC2L01453	2L	462278	462299	22	0	DmelGATCr5chr2L01443	NA	NA	NA	NA	NA	NA
r5GATC2L01454	2L	462296	462389	94	1	DmelGATCr5chr2L01444	NA	NA	NA	NA	NA	NA
r5GATC2L01455	2L	462386	462476	91	0	DmelGATCr5chr2L01445	NA	NA	NA	NA	NA	NA
r5GATC2L01456	2L	462473	462573	101	0	DmelGATCr5chr2L01446	NA	NA	NA	NA	NA	NA
r5GATC2L01457	2L	462570	462603	34	0	DmelGATCr5chr2L01447	NA	NA	NA	NA	NA	NA
r5GATC2L01458	2L	462600	462785	186	1	DmelGATCr5chr2L01448	NA	1.28547120934152	-0.951878965576691	NA	1	0
r5GATC2L01459	2L	462782	462884	103	0	DmelGATCr5chr2L01449	NA	NA	NA	NA	NA	NA
r5GATC2L01460	2L	462881	463069	189	1	DmelGATCr5chr2L01450	NA	NA	NA	NA	NA	NA
r5GATC2L01461	2L	463066	463138	73	0	DmelGATCr5chr2L01451	NA	NA	NA	NA	NA	NA
r5GATC2L01462	2L	463135	463229	95	0	DmelGATCr5chr2L01452	NA	NA	NA	NA	NA	NA
r5GATC2L01463	2L	463226	463256	31	1	DmelGATCr5chr2L01453	NA	NA	NA	NA	NA	NA
r5GATC2L01464	2L	463253	463861	609	1	DmelGATCr5chr2L01454	NA	2.09994211120286	0.0174843757885706	NA	1	0
r5GATC2L01465	2L	463858	464315	458	1	DmelGATCr5chr2L01455	1.40435141906374	1.41350243195456	1.18618323706043	0	1	0
r5GATC2L01466	2L	464312	464585	274	1	DmelGATCr5chr2L01456	-1.28192566491492	1.09819984881613	-0.235399261938638	0	1	0
r5GATC2L01467	2L	464582	464875	294	1	DmelGATCr5chr2L01457	NA	0.683162349537285	0.633083535144465	NA	1	0
r5GATC2L01468	2L	464872	464890	19	0	DmelGATCr5chr2L01458	NA	NA	NA	NA	NA	NA
r5GATC2L01469	2L	464887	465151	265	1	DmelGATCr5chr2L01459	0.0381968031962521	0.0174681374690702	0.473578229391931	0	0	0
r5GATC2L01470	2L	465148	465774	627	1	DmelGATCr5chr2L01460	-0.266911521621716	0.143606456673624	1.17425138074377	0	0	0
r5GATC2L01471	2L	465771	466273	503	1	DmelGATCr5chr2L01461	0.0560391019248711	0.616579123821187	0.351327464719574	0	0	0
r5GATC2L01472	2L	466270	466507	238	0	DmelGATCr5chr2L01462	-0.484745065553218	0.510911456225588	-0.180986544204551	0	0	0
r5GATC2L01473	2L	466504	466993	490	1	DmelGATCr5chr2L01463	-0.651756691511019	0.461221701846598	0.140388901135619	0	0	0
r5GATC2L01474	2L	466990	467044	55	0	DmelGATCr5chr2L01464	-0.989444414554342	-0.0627641986275527	NA	0	0	NA
r5GATC2L01475	2L	467041	467167	127	1	DmelGATCr5chr2L01465	0.510555585445657	0.729717051733025	NA	0	0	NA
r5GATC2L01476	2L	467164	467208	45	0	DmelGATCr5chr2L01466	NA	NA	NA	NA	NA	NA
r5GATC2L01477	2L	467205	468634	1430	1	DmelGATCr5chr2L01467	1.35649443776449	-0.0530229876351131	0.325082401857799	0	0	0
r5GATC2L01478	2L	468631	468966	336	0	DmelGATCr5chr2L01468	NA	NA	NA	NA	NA	NA
r5GATC2L01479	2L	468963	469704	742	1	DmelGATCr5chr2L01469	-0.255601994561121	0.766078049686156	0.0363458752049377	0	0	0
r5GATC2L01480	2L	469701	469980	280	1	DmelGATCr5chr2L01470	-1.76160467266625	0.815167114162804	-0.905442993941739	0	0	-1
r5GATC2L01481	2L	469977	471297	1321	1	DmelGATCr5chr2L01471	1.67598033635256	-0.945973438604141	0.19788269797676	0	-1	-1
r5GATC2L01482	2L	471294	473458	2165	1	DmelGATCr5chr2L01472	1.50628194215049	NA	-0.943308490166733	0	NA	-1
r5GATC2L01483	2L	473455	474385	931	1	DmelGATCr5chr2L01473	-1.98103316945698	-0.701698922125921	-0.547399561696594	-1	-1	-1
r5GATC2L01484	2L	474382	474626	245	0	DmelGATCr5chr2L01474	0.303036835806236	-1.97497841633583	-0.735399261938638	-1	-1	-1
r5GATC2L01485	2L	474623	474749	127	1	DmelGATCr5chr2L01475	NA	NA	NA	NA	NA	NA
r5GATC2L01486	2L	474746	475149	404	1	DmelGATCr5chr2L01476	-1.23158225936173	-1.19428140154445	-1.06728129615301	-1	-1	-1
r5GATC2L01487	2L	475146	475490	345	1	DmelGATCr5chr2L01477	-1.47565149871839	-0.75488775221025	NA	-1	-1	NA
r5GATC2L01488	2L	475487	476498	1012	1	DmelGATCr5chr2L01478	-1.34239001648658	-1.21322134337999	-0.677522193114911	-1	-1	-1
r5GATC2L01489	2L	476495	476709	215	0	DmelGATCr5chr2L01479	-1.52785221307976	-1.12375946081686	-1.72082608910888	-1	-1	-1
r5GATC2L01490	2L	476706	476819	114	1	DmelGATCr5chr2L01480	NA	NA	NA	NA	NA	NA
r5GATC2L01491	2L	476816	477058	243	1	DmelGATCr5chr2L01481	NA	NA	NA	NA	NA	NA
r5GATC2L01492	2L	477055	477268	214	0	DmelGATCr5chr2L01482	-1.03317583517951	NA	NA	-1	NA	NA
r5GATC2L01493	2L	477265	477991	727	1	DmelGATCr5chr2L01483	-1.2917751562978	NA	-0.243398858372981	-1	NA	0
r5GATC2L01494	2L	477988	478009	22	0	DmelGATCr5chr2L01484	NA	NA	NA	NA	NA	NA
r5GATC2L01495	2L	478006	479221	1216	1	DmelGATCr5chr2L01485	-1.2047916392273	-0.94640554104547	-0.0249582553880422	-1	-1	0
r5GATC2L01496	2L	479218	481042	1825	1	DmelGATCr5chr2L01486	NA	-1.10931890082329	-0.461529243556159	NA	-1	0
r5GATC2L01497	2L	481039	481713	675	1	DmelGATCr5chr2L01487	-0.383554492359688	-0.316412202192969	0.0967053639268078	0	0	0
r5GATC2L01498	2L	481710	482728	1019	1	DmelGATCr5chr2L01488	-0.0359275225343087	-0.0711528744533057	0.129721040730189	0	0	0
r5GATC2L01499	2L	482725	483174	450	1	DmelGATCr5chr2L01489	NA	0.0537483612360225	0.223268138364836	NA	0	0
r5GATC2L01500	2L	483171	484277	1107	1	DmelGATCr5chr2L01490	0.0455462332833127	0.304124394995909	0.34469986347481	0	0	0
r5GATC2L01501	2L	484274	484676	403	1	DmelGATCr5chr2L01491	-0.528445670554979	0.540187950646387	0.780657917030346	0	0	0
r5GATC2L01502	2L	484673	485013	341	1	DmelGATCr5chr2L01492	0.342975409696459	1.17430662423867	0.592623537452681	0	0	0
r5GATC2L01503	2L	485010	485054	45	0	DmelGATCr5chr2L01493	-0.489444414554343	1.2500380439817	-0.478112675523759	0	0	0
r5GATC2L01504	2L	485051	485473	423	1	DmelGATCr5chr2L01494	0.694631141269662	0.936912219765752	0.213243363734483	0	0	0
r5GATC2L01505	2L	485470	486216	747	1	DmelGATCr5chr2L01495	-0.18332951083179	0.189605952485985	0.704999002111693	0	0	0
r5GATC2L01506	2L	486213	486592	380	0	DmelGATCr5chr2L01496	0.174482049867891	0.452147669717657	0.415849520530592	0	0	0
r5GATC2L01507	2L	486589	486600	12	0	DmelGATCr5chr2L01497	NA	NA	NA	NA	NA	NA
r5GATC2L01508	2L	486597	486926	330	1	DmelGATCr5chr2L01498	NA	NA	NA	NA	NA	NA
r5GATC2L01509	2L	486923	486978	56	1	DmelGATCr5chr2L01499	NA	NA	NA	NA	NA	NA
r5GATC2L01510	2L	486975	486988	14	0	DmelGATCr5chr2L01500	NA	NA	NA	NA	NA	NA
r5GATC2L01511	2L	486985	487146	162	0	DmelGATCr5chr2L01501	NA	NA	NA	NA	NA	NA
r5GATC2L01512	2L	487143	487190	48	0	DmelGATCr5chr2L01502	NA	NA	NA	NA	NA	NA
r5GATC2L01513	2L	487187	487504	318	1	DmelGATCr5chr2L01503	0.614848896351366	0.246154049329188	1.04233127497587	0	0	0
r5GATC2L01514	2L	487501	487587	87	1	DmelGATCr5chr2L01504	0.885024703361799	NA	1.39037012155934	0	NA	0
r5GATC2L01515	2L	487584	487939	356	1	DmelGATCr5chr2L01505	0.281347561573543	0.264711979412615	0.613475336946325	0	0	0
r5GATC2L01516	2L	487936	488154	219	1	DmelGATCr5chr2L01506	0.430323249349034	0.250038043981698	-0.1654341313664	0	0	0
r5GATC2L01517	2L	488151	488178	28	0	DmelGATCr5chr2L01507	NA	NA	NA	NA	NA	NA
r5GATC2L01518	2L	488175	488232	58	0	DmelGATCr5chr2L01508	NA	NA	NA	NA	NA	NA
r5GATC2L01519	2L	488229	488687	459	1	DmelGATCr5chr2L01509	-0.230542582079729	0.183684136328084	0.582803195668626	0	0	0
r5GATC2L01520	2L	488684	488710	27	0	DmelGATCr5chr2L01510	NA	NA	NA	NA	NA	NA
r5GATC2L01521	2L	488707	489237	531	1	DmelGATCr5chr2L01511	0.449716307151531	1.05740259588305	0.724425344079552	0	0	0
r5GATC2L01522	2L	489234	489457	224	1	DmelGATCr5chr2L01512	1.80902315663927	-0.466441659656355	0.536760996173267	1	0	0
r5GATC2L01523	2L	489454	489565	112	0	DmelGATCr5chr2L01513	NA	NA	NA	NA	NA	NA
r5GATC2L01524	2L	489562	490967	1406	1	DmelGATCr5chr2L01514	NA	-0.785553645531163	0.792068575803805	NA	0	0
r5GATC2L01525	2L	490964	490990	27	0	DmelGATCr5chr2L01515	NA	NA	NA	NA	NA	NA
r5GATC2L01526	2L	490987	491080	94	0	DmelGATCr5chr2L01516	NA	NA	NA	NA	NA	NA
r5GATC2L01527	2L	491077	491253	177	1	DmelGATCr5chr2L01517	NA	NA	NA	NA	NA	NA
r5GATC2L01528	2L	491250	491528	279	1	DmelGATCr5chr2L01518	1.35998231907023	0.396428918595621	0.188730357358008	1	0	0
r5GATC2L01529	2L	491525	491785	261	1	DmelGATCr5chr2L01519	NA	NA	NA	NA	NA	NA
r5GATC2L01530	2L	491782	491798	17	0	DmelGATCr5chr2L01520	NA	NA	NA	NA	NA	NA
r5GATC2L01531	2L	491795	491879	85	0	DmelGATCr5chr2L01521	NA	NA	NA	NA	NA	NA
r5GATC2L01532	2L	491876	492379	504	1	DmelGATCr5chr2L01522	1.17378796657553	0.4457323368291	0.746429194525109	1	0	0
r5GATC2L01533	2L	492376	492492	117	0	DmelGATCr5chr2L01523	1.05898635507195	0.729717051733025	-0.313458862897279	1	1	0
r5GATC2L01534	2L	492489	494021	1533	1	DmelGATCr5chr2L01524	2.79267182725625	NA	0.690062137092113	1	NA	1
r5GATC2L01535	2L	494018	494544	527	1	DmelGATCr5chr2L01525	2.37574532795334	1.52717333412586	1.34509667639751	1	1	1
r5GATC2L01536	2L	494541	494872	332	1	DmelGATCr5chr2L01526	0.64957299762521	1.77160123057932	-0.537899388917489	1	1	1
r5GATC2L01537	2L	494869	495518	650	1	DmelGATCr5chr2L01527	1.23328440800604	1.44620587279163	0.657396580880511	1	1	1
r5GATC2L01538	2L	495515	495680	166	1	DmelGATCr5chr2L01528	NA	NA	NA	NA	NA	NA
r5GATC2L01539	2L	495677	495769	93	0	DmelGATCr5chr2L01529	NA	NA	NA	NA	NA	NA
r5GATC2L01541	2L	495770	495896	127	0	DmelGATCr5chr2L01530	NA	NA	NA	NA	NA	NA
r5GATC2L01542	2L	495893	495916	24	0	DmelGATCr5chr2L01531	NA	NA	NA	NA	NA	NA
r5GATC2L01543	2L	495913	496189	277	1	DmelGATCr5chr2L01532	NA	NA	NA	NA	NA	NA
r5GATC2L01544	2L	496186	496208	23	0	DmelGATCr5chr2L01533	NA	NA	NA	NA	NA	NA
r5GATC2L01545	2L	496205	496231	27	0	DmelGATCr5chr2L01534	NA	NA	NA	NA	NA	NA
r5GATC2L01546	2L	496228	496982	755	1	DmelGATCr5chr2L01535	NA	NA	NA	NA	NA	NA
r5GATC2L01547	2L	496979	497058	80	0	DmelGATCr5chr2L01536	NA	NA	NA	NA	NA	NA
r5GATC2L01548	2L	497055	498537	1483	1	DmelGATCr5chr2L01537	2.5957861383341	1.09381058412761	1.74648380703654	1	1	1
r5GATC2L01549	2L	498534	498656	123	1	DmelGATCr5chr2L01538	NA	0.264911715678724	1.29404758258815	NA	1	1
r5GATC2L01550	2L	498653	499158	506	1	DmelGATCr5chr2L01539	1.96244202078638	1.39701483832802	1.46678337777767	1	1	1
r5GATC2L01551	2L	499155	499927	773	1	DmelGATCr5chr2L01540	2.4308326179461	0.86240443091991	1.02511530144483	1	1	1
r5GATC2L01552	2L	499924	500552	629	1	DmelGATCr5chr2L01541	1.50602124882742	1.3400136253337	0.926654434534667	1	1	1
r5GATC2L01553	2L	500549	501014	466	1	DmelGATCr5chr2L01542	1.62457070819845	0.999284431721762	0.362799344463114	1	1	1
r5GATC2L01554	2L	501011	501041	31	1	DmelGATCr5chr2L01543	NA	NA	NA	NA	NA	NA
r5GATC2L01555	2L	501038	501197	160	0	DmelGATCr5chr2L01544	2.41936721420137	1.3344437345475	-0.0744352144949568	1	1	1
r5GATC2L01556	2L	501194	501481	288	1	DmelGATCr5chr2L01545	1.88158228149205	1.47440947210249	0.0638632136424709	1	1	1
r5GATC2L01557	2L	501478	501509	32	0	DmelGATCr5chr2L01546	NA	NA	NA	NA	NA	NA
r5GATC2L01558	2L	501506	502029	524	1	DmelGATCr5chr2L01547	1.76535406789566	0.86524554076959	1.39462321946929	1	1	1
r5GATC2L01559	2L	502026	502419	394	1	DmelGATCr5chr2L01548	1.67580666549144	0.661196614708235	-0.181581256515256	1	1	1
r5GATC2L01560	2L	502416	502629	214	1	DmelGATCr5chr2L01549	1.6054223267069	0.652700237396815	0.0902554928721109	1	1	1
r5GATC2L01561	2L	502626	502875	250	1	DmelGATCr5chr2L01550	1.7894878747565	0.4795225038691	0.697725043616948	1	1	1
r5GATC2L01562	2L	502872	503245	374	1	DmelGATCr5chr2L01551	1.83991996904129	1.53136395175775	0.664831516477633	1	1	1
r5GATC2L01563	2L	503242	503652	411	1	DmelGATCr5chr2L01552	2.1860660886495	1.25470221283069	0.985919898988918	1	1	1
r5GATC2L01564	2L	503649	503664	16	0	DmelGATCr5chr2L01553	NA	NA	NA	NA	NA	NA
r5GATC2L01565	2L	503661	503750	90	0	DmelGATCr5chr2L01554	NA	NA	NA	NA	NA	NA
r5GATC2L01566	2L	503747	503829	83	1	DmelGATCr5chr2L01555	NA	NA	NA	NA	NA	NA
r5GATC2L01567	2L	503826	503934	109	0	DmelGATCr5chr2L01556	1.71788488071224	0.789366515919197	0.780811476907551	1	1	1
r5GATC2L01568	2L	503931	504264	334	1	DmelGATCr5chr2L01557	2.20086195585388	1.56595249863783	0.649127853982892	1	1	1
r5GATC2L01569	2L	504261	506627	2367	1	DmelGATCr5chr2L01558	4.38346384131989	-2.17465014402923	0.469495872893443	1	-1	1
r5GATC2L01570	2L	506624	506634	11	0	DmelGATCr5chr2L01559	NA	NA	NA	NA	NA	NA
r5GATC2L01571	2L	506631	506641	11	0	DmelGATCr5chr2L01560	NA	NA	NA	NA	NA	NA
r5GATC2L01572	2L	506638	506769	132	1	DmelGATCr5chr2L01561	NA	NA	NA	NA	NA	NA
r5GATC2L01573	2L	506766	506841	76	0	DmelGATCr5chr2L01562	NA	NA	NA	NA	NA	NA
r5GATC2L01574	2L	506838	506932	95	0	DmelGATCr5chr2L01563	2.33007517218413	1.1669516106911	-0.0744352144949568	1	1	1
r5GATC2L01575	2L	506929	507331	403	1	DmelGATCr5chr2L01564	2.68639330458636	2.50260465804918	1.71203822454609	1	1	1
r5GATC2L01576	2L	507328	507404	77	1	DmelGATCr5chr2L01565	NA	NA	NA	NA	NA	NA
r5GATC2L01577	2L	507401	507436	36	0	DmelGATCr5chr2L01566	NA	NA	NA	NA	NA	NA
r5GATC2L01578	2L	507433	507718	286	1	DmelGATCr5chr2L01567	NA	NA	NA	NA	NA	NA
r5GATC2L01579	2L	507715	507846	132	0	DmelGATCr5chr2L01568	NA	NA	NA	NA	NA	NA
r5GATC2L01580	2L	507843	508380	538	1	DmelGATCr5chr2L01569	NA	NA	NA	NA	NA	NA
r5GATC2L01581	2L	508377	508568	192	1	DmelGATCr5chr2L01570	NA	NA	NA	NA	NA	NA
r5GATC2L01582	2L	508565	509828	1264	1	DmelGATCr5chr2L01571	2.80814258108509	2.4445332139446	1.47538188804495	1	1	1
r5GATC2L01583	2L	509825	509988	164	0	DmelGATCr5chr2L01572	NA	NA	NA	NA	NA	NA
r5GATC2L01584	2L	509985	510350	366	1	DmelGATCr5chr2L01573	2.84145278579584	1.63554328432548	1.13317342828689	1	1	1
r5GATC2L01585	2L	510347	511656	1310	1	DmelGATCr5chr2L01574	2.57656304327269	1.41291512397515	0.863680477426171	1	1	1
r5GATC2L01586	2L	511653	512689	1037	1	DmelGATCr5chr2L01575	2.13378319808841	0.731835548176261	0.579877536788497	1	1	1
r5GATC2L01587	2L	512686	512953	268	0	DmelGATCr5chr2L01576	1.73084188113865	NA	0.232737939256168	1	NA	1
r5GATC2L01588	2L	512950	513572	623	1	DmelGATCr5chr2L01577	1.32140710921374	0.807479695731046	0.183211955541749	1	1	1
r5GATC2L01589	2L	513569	513583	15	0	DmelGATCr5chr2L01578	NA	NA	NA	NA	NA	NA
r5GATC2L01590	2L	513580	513594	15	0	DmelGATCr5chr2L01579	NA	NA	NA	NA	NA	NA
r5GATC2L01591	2L	513591	515043	1453	1	DmelGATCr5chr2L01580	2.54813596801008	0.787002125363328	1.83391117882351	1	1	1
r5GATC2L01592	2L	515040	517341	2302	1	DmelGATCr5chr2L01581	NA	NA	NA	NA	NA	NA
r5GATC2L01593	2L	517338	517506	169	0	DmelGATCr5chr2L01582	NA	NA	NA	NA	NA	NA
r5GATC2L01594	2L	517503	518091	589	1	DmelGATCr5chr2L01583	1.65934218687741	NA	0.677265001029389	1	NA	1
r5GATC2L01595	2L	518088	518261	174	1	DmelGATCr5chr2L01584	1.09551808616681	0.948419707886675	0.0703180941025357	1	1	1
r5GATC2L01596	2L	518258	518266	9	0	DmelGATCr5chr2L01585	NA	NA	NA	NA	NA	NA
r5GATC2L01597	2L	518263	518467	205	1	DmelGATCr5chr2L01586	NA	NA	NA	NA	NA	NA
r5GATC2L01598	2L	518464	518859	396	1	DmelGATCr5chr2L01587	1.54790978395268	1.49401387330537	0.753058931504841	1	1	1
r5GATC2L01599	2L	518856	519890	1035	1	DmelGATCr5chr2L01588	0.885721321011732	1.63346254535356	0.473304939932157	1	1	1
r5GATC2L01600	2L	519887	519935	49	1	DmelGATCr5chr2L01589	NA	NA	NA	NA	NA	NA
r5GATC2L01601	2L	519932	520686	755	1	DmelGATCr5chr2L01590	1.41636678220352	1.30916727842889	1.11805491821638	1	1	1
r5GATC2L01602	2L	520683	520873	191	1	DmelGATCr5chr2L01591	2.44573794523736	0.379497192662479	NA	1	1	NA
r5GATC2L01603	2L	520870	521250	381	1	DmelGATCr5chr2L01592	1.16778172105288	0.855724606545595	0.0689445700448006	1	1	1
r5GATC2L01604	2L	521247	521761	515	1	DmelGATCr5chr2L01593	1.11628960232548	0.780255777228209	-0.495502694089391	1	1	1
r5GATC2L01605	2L	521758	522127	370	1	DmelGATCr5chr2L01594	1.43589676230651	0.877605964937655	0.920068478688274	1	1	1
r5GATC2L01606	2L	522124	522669	546	1	DmelGATCr5chr2L01595	NA	NA	NA	NA	NA	NA
r5GATC2L01607	2L	522666	522853	188	0	DmelGATCr5chr2L01596	NA	NA	NA	NA	NA	NA
r5GATC2L01608	2L	522850	522925	76	0	DmelGATCr5chr2L01597	NA	NA	NA	NA	NA	NA
r5GATC2L01609	2L	522922	522934	13	1	DmelGATCr5chr2L01598	NA	NA	NA	NA	NA	NA
r5GATC2L01610	2L	522931	522960	30	0	DmelGATCr5chr2L01599	NA	NA	NA	NA	NA	NA
r5GATC2L01611	2L	522957	524218	1262	1	DmelGATCr5chr2L01600	2.32827009595733	0.936119678449675	0.737098712867116	1	1	1
r5GATC2L01612	2L	524215	524421	207	0	DmelGATCr5chr2L01601	0.638972118778396	1.45000334742602	-1.4246550735655	1	1	-1
r5GATC2L01613	2L	524418	524789	372	1	DmelGATCr5chr2L01602	NA	NA	NA	NA	NA	NA
r5GATC2L01614	2L	524786	528323	3538	1	DmelGATCr5chr2L01603	1.72259690488658	0.996252098222197	-0.789806005508101	1	1	-1
r5GATC2L01615	2L	528320	528705	386	1	DmelGATCr5chr2L01604	NA	1.4996703855876	NA	NA	1	NA
r5GATC2L01616	2L	528702	529427	726	1	DmelGATCr5chr2L01605	0.978354956676786	0.758264959349385	0.349797188358977	0	1	0
r5GATC2L01617	2L	529424	530424	1001	1	DmelGATCr5chr2L01606	0.43686946576234	0.415345325134756	1.03972747405014	0	1	0
r5GATC2L01618	2L	530421	531218	798	1	DmelGATCr5chr2L01607	0.670290761177412	0.638500415073857	1.20950927918615	0	1	0
r5GATC2L01619	2L	531215	531602	388	1	DmelGATCr5chr2L01608	1.9504084685868	0.488920417452297	1.21114313610311	0	1	0
r5GATC2L01620	2L	531599	531612	14	0	DmelGATCr5chr2L01609	NA	NA	NA	NA	NA	NA
r5GATC2L01621	2L	531609	531763	155	1	DmelGATCr5chr2L01610	NA	1.23516120980439	1.00156633222757	NA	1	0
r5GATC2L01622	2L	531760	531771	12	0	DmelGATCr5chr2L01611	NA	NA	NA	NA	NA	NA
r5GATC2L01623	2L	531768	531979	212	1	DmelGATCr5chr2L01612	NA	NA	NA	NA	NA	NA
r5GATC2L01624	2L	531976	532143	168	0	DmelGATCr5chr2L01613	NA	NA	NA	NA	NA	NA
r5GATC2L01625	2L	532140	532359	220	1	DmelGATCr5chr2L01614	NA	NA	NA	NA	NA	NA
r5GATC2L01626	2L	532356	532534	179	0	DmelGATCr5chr2L01615	NA	NA	NA	NA	NA	NA
r5GATC2L01627	2L	532531	532728	198	1	DmelGATCr5chr2L01616	NA	NA	NA	NA	NA	NA
r5GATC2L01628	2L	532725	533151	427	1	DmelGATCr5chr2L01617	NA	NA	NA	NA	NA	NA
r5GATC2L01629	2L	533148	533288	141	0	DmelGATCr5chr2L01618	-0.249655538817565	0.596707919596718	-0.842461664615062	0	1	0
r5GATC2L01630	2L	533285	533465	181	1	DmelGATCr5chr2L01619	0.604284901059188	NA	-0.101473550872853	0	NA	0
r5GATC2L01631	2L	533462	533515	54	0	DmelGATCr5chr2L01620	NA	NA	NA	NA	NA	NA
r5GATC2L01632	2L	533512	533624	113	0	DmelGATCr5chr2L01621	NA	NA	NA	NA	NA	NA
r5GATC2L01633	2L	533621	533633	13	0	DmelGATCr5chr2L01622	NA	NA	NA	NA	NA	NA
r5GATC2L01634	2L	533630	533679	50	0	DmelGATCr5chr2L01623	NA	NA	NA	NA	NA	NA
r5GATC2L01635	2L	533676	533869	194	1	DmelGATCr5chr2L01624	NA	NA	NA	NA	NA	NA
r5GATC2L01637	2L	533870	534081	212	1	DmelGATCr5chr2L01625	-0.393121875583144	0.361234254649922	1.69082214385443	0	1	0
r5GATC2L01638	2L	534078	534089	12	0	DmelGATCr5chr2L01626	NA	NA	NA	NA	NA	NA
r5GATC2L01639	2L	534086	534122	37	0	DmelGATCr5chr2L01627	NA	NA	NA	NA	NA	NA
r5GATC2L01640	2L	534119	534439	321	1	DmelGATCr5chr2L01628	0.535023347789265	0.69246574243171	-0.208448039566094	0	1	0
r5GATC2L01641	2L	534436	534476	41	0	DmelGATCr5chr2L01629	NA	NA	NA	NA	NA	NA
r5GATC2L01642	2L	534473	535554	1082	1	DmelGATCr5chr2L01630	0.316114505284005	NA	NA	0	NA	NA
r5GATC2L01643	2L	535551	536034	484	1	DmelGATCr5chr2L01631	NA	NA	NA	NA	NA	NA
r5GATC2L01644	2L	536031	536094	64	0	DmelGATCr5chr2L01632	NA	NA	NA	NA	NA	NA
r5GATC2L01645	2L	536091	536202	112	1	DmelGATCr5chr2L01633	NA	NA	NA	NA	NA	NA
r5GATC2L01646	2L	536199	536241	43	0	DmelGATCr5chr2L01634	NA	NA	NA	NA	NA	NA
r5GATC2L01647	2L	536238	536256	19	0	DmelGATCr5chr2L01635	NA	NA	NA	NA	NA	NA
r5GATC2L01648	2L	536253	536448	196	1	DmelGATCr5chr2L01636	NA	NA	NA	NA	NA	NA
r5GATC2L01649	2L	536445	536707	263	0	DmelGATCr5chr2L01637	NA	NA	NA	NA	NA	NA
r5GATC2L01650	2L	536704	537046	343	1	DmelGATCr5chr2L01638	NA	NA	NA	NA	NA	NA
r5GATC2L01651	2L	537043	537203	161	0	DmelGATCr5chr2L01639	NA	NA	NA	NA	NA	NA
r5GATC2L01652	2L	537200	537378	179	1	DmelGATCr5chr2L01640	NA	NA	NA	NA	NA	NA
r5GATC2L01653	2L	537375	537402	28	0	DmelGATCr5chr2L01641	NA	NA	NA	NA	NA	NA
r5GATC2L01654	2L	537399	537882	484	1	DmelGATCr5chr2L01642	NA	NA	NA	NA	NA	NA
r5GATC2L01655	2L	537879	537898	20	0	DmelGATCr5chr2L01643	NA	NA	NA	NA	NA	NA
r5GATC2L01656	2L	537895	538384	490	1	DmelGATCr5chr2L01644	NA	NA	NA	NA	NA	NA
r5GATC2L01657	2L	538381	538412	32	0	DmelGATCr5chr2L01645	NA	NA	NA	NA	NA	NA
r5GATC2L01658	2L	538409	538649	241	1	DmelGATCr5chr2L01646	NA	NA	NA	NA	NA	NA
r5GATC2L01659	2L	538646	538761	116	0	DmelGATCr5chr2L01647	1.20671429683504	1.82791565813478	0.244279745812689	0	1	0
r5GATC2L01660	2L	538758	539187	430	1	DmelGATCr5chr2L01648	-0.19163954209401	1.05060736809353	0.856813023630075	0	1	0
r5GATC2L01661	2L	539184	539382	199	0	DmelGATCr5chr2L01649	0.0865571321681823	0.591899830426312	1.16253037967125	0	1	0
r5GATC2L01662	2L	539379	539546	168	1	DmelGATCr5chr2L01650	NA	NA	NA	NA	NA	NA
r5GATC2L01663	2L	539543	539593	51	0	DmelGATCr5chr2L01651	NA	NA	NA	NA	NA	NA
r5GATC2L01664	2L	539590	540184	595	1	DmelGATCr5chr2L01652	-0.730315304735535	NA	0.55708198842194	0	NA	0
r5GATC2L01665	2L	540181	540414	234	1	DmelGATCr5chr2L01653	-0.254701772903733	0.443272217522735	0.05708198842194	0	1	0
r5GATC2L01666	2L	540411	540687	277	1	DmelGATCr5chr2L01654	NA	NA	NA	NA	NA	NA
r5GATC2L01667	2L	540684	540753	70	0	DmelGATCr5chr2L01655	NA	NA	NA	NA	NA	NA
r5GATC2L01668	2L	540750	540761	12	0	DmelGATCr5chr2L01656	NA	NA	NA	NA	NA	NA
r5GATC2L01669	2L	540758	541087	330	1	DmelGATCr5chr2L01657	NA	NA	NA	NA	NA	NA
r5GATC2L01670	2L	541084	541130	47	0	DmelGATCr5chr2L01658	NA	NA	NA	NA	NA	NA
r5GATC2L01671	2L	541127	542062	936	1	DmelGATCr5chr2L01659	NA	NA	NA	NA	NA	NA
r5GATC2L01672	2L	542059	542131	73	1	DmelGATCr5chr2L01660	NA	NA	NA	NA	NA	NA
r5GATC2L01673	2L	542128	542193	66	0	DmelGATCr5chr2L01661	NA	NA	NA	NA	NA	NA
r5GATC2L01674	2L	542190	543342	1153	1	DmelGATCr5chr2L01662	-1.00692640942899	-1.01264390234922	-0.458426308230666	0	1	0
r5GATC2L01675	2L	543339	543706	368	1	DmelGATCr5chr2L01663	NA	NA	NA	NA	NA	NA
r5GATC2L01676	2L	543703	543904	202	0	DmelGATCr5chr2L01664	NA	NA	NA	NA	NA	NA
r5GATC2L01677	2L	543901	543937	37	0	DmelGATCr5chr2L01665	NA	NA	NA	NA	NA	NA
r5GATC2L01678	2L	543934	543949	16	0	DmelGATCr5chr2L01666	NA	NA	NA	NA	NA	NA
r5GATC2L01679	2L	543946	544078	133	1	DmelGATCr5chr2L01667	NA	NA	NA	NA	NA	NA
r5GATC2L01680	2L	544075	544168	94	0	DmelGATCr5chr2L01668	NA	NA	NA	NA	NA	NA
r5GATC2L01681	2L	544165	544210	46	0	DmelGATCr5chr2L01669	NA	NA	NA	NA	NA	NA
r5GATC2L01682	2L	544207	545355	1149	1	DmelGATCr5chr2L01670	-0.349667842971562	-0.123299815574132	0.58568465787234	0	1	0
r5GATC2L01683	2L	545352	545412	61	0	DmelGATCr5chr2L01671	NA	NA	NA	NA	NA	NA
r5GATC2L01684	2L	545409	545875	467	1	DmelGATCr5chr2L01672	NA	NA	NA	NA	NA	NA
r5GATC2L01685	2L	545872	546073	202	1	DmelGATCr5chr2L01673	NA	NA	NA	NA	NA	NA
r5GATC2L01686	2L	546070	546349	280	0	DmelGATCr5chr2L01674	NA	NA	NA	NA	NA	NA
r5GATC2L01687	2L	546346	546355	10	0	DmelGATCr5chr2L01675	NA	NA	NA	NA	NA	NA
r5GATC2L01688	2L	546352	546379	28	1	DmelGATCr5chr2L01676	NA	NA	NA	NA	NA	NA
r5GATC2L01689	2L	546376	547791	1416	1	DmelGATCr5chr2L01677	NA	1.80864313630389	1.32760468051741	NA	1	0
r5GATC2L01690	2L	547788	548219	432	1	DmelGATCr5chr2L01678	1.55107744562369	2.43619800897836	0.851691977555351	1	1	0
r5GATC2L01691	2L	548216	548499	284	1	DmelGATCr5chr2L01679	1.27689725845844	NA	-0.0231276812535136	1	NA	0
r5GATC2L01692	2L	548496	548794	299	1	DmelGATCr5chr2L01680	1.60549021070165	1.17976776670596	0.387929010869471	1	1	0
r5GATC2L01693	2L	548791	548927	137	0	DmelGATCr5chr2L01681	2.82523389548546	0.522198302093604	-0.366916464855535	1	1	0
r5GATC2L01694	2L	548924	549036	113	1	DmelGATCr5chr2L01682	NA	NA	NA	NA	NA	NA
r5GATC2L01695	2L	549033	550007	975	1	DmelGATCr5chr2L01683	NA	NA	NA	NA	NA	NA
r5GATC2L01696	2L	550004	550159	156	0	DmelGATCr5chr2L01684	NA	NA	NA	NA	NA	NA
r5GATC2L01697	2L	550156	551219	1064	1	DmelGATCr5chr2L01685	NA	NA	NA	NA	NA	NA
r5GATC2L01698	2L	551216	551259	44	0	DmelGATCr5chr2L01686	NA	NA	NA	NA	NA	NA
r5GATC2L01699	2L	551256	551293	38	0	DmelGATCr5chr2L01687	NA	NA	NA	NA	NA	NA
r5GATC2L01700	2L	551290	551413	124	0	DmelGATCr5chr2L01688	NA	NA	NA	NA	NA	NA
r5GATC2L01701	2L	551410	551727	318	1	DmelGATCr5chr2L01689	1.79202368264124	0.244590723430052	0.153404527393138	1	1	0
r5GATC2L01702	2L	551724	552380	657	1	DmelGATCr5chr2L01690	1.64443741213191	NA	0.785635271267467	1	NA	0
r5GATC2L01703	2L	552377	552388	12	0	DmelGATCr5chr2L01691	NA	NA	NA	NA	NA	NA
r5GATC2L01704	2L	552385	552422	38	0	DmelGATCr5chr2L01692	NA	NA	NA	NA	NA	NA
r5GATC2L01705	2L	552419	552429	11	0	DmelGATCr5chr2L01693	NA	NA	NA	NA	NA	NA
r5GATC2L01706	2L	552426	552436	11	0	DmelGATCr5chr2L01694	NA	NA	NA	NA	NA	NA
r5GATC2L01707	2L	552433	552451	19	0	DmelGATCr5chr2L01695	NA	NA	NA	NA	NA	NA
r5GATC2L01708	2L	552448	552483	36	0	DmelGATCr5chr2L01696	NA	NA	NA	NA	NA	NA
r5GATC2L01709	2L	552480	552767	288	1	DmelGATCr5chr2L01697	0.382251517108477	0.861234254649922	1.4753326222805	1	1	0
r5GATC2L01710	2L	552764	552774	11	0	DmelGATCr5chr2L01698	NA	NA	NA	NA	NA	NA
r5GATC2L01711	2L	552771	553239	469	1	DmelGATCr5chr2L01699	NA	NA	NA	NA	NA	NA
r5GATC2L01712	2L	553236	553444	209	1	DmelGATCr5chr2L01700	0.78944442114312	-0.076000304308148	0.891228357853855	1	1	0
r5GATC2L01713	2L	553441	553452	12	0	DmelGATCr5chr2L01701	NA	NA	NA	NA	NA	NA
r5GATC2L01714	2L	553449	553771	323	1	DmelGATCr5chr2L01702	NA	0.950417118239032	0.101715657470484	NA	1	0
r5GATC2L01715	2L	553768	553958	191	1	DmelGATCr5chr2L01703	NA	NA	NA	NA	NA	NA
r5GATC2L01716	2L	553955	554077	123	0	DmelGATCr5chr2L01704	NA	NA	NA	NA	NA	NA
r5GATC2L01717	2L	554074	554125	52	0	DmelGATCr5chr2L01705	NA	NA	NA	NA	NA	NA
r5GATC2L01718	2L	554122	554375	254	1	DmelGATCr5chr2L01706	1.43264318324693	1.49334055316546	0.880788993015897	1	1	0
r5GATC2L01719	2L	554372	554400	29	0	DmelGATCr5chr2L01707	NA	NA	NA	NA	NA	NA
r5GATC2L01720	2L	554397	554544	148	1	DmelGATCr5chr2L01708	NA	NA	NA	NA	NA	NA
r5GATC2L01721	2L	554541	554633	93	0	DmelGATCr5chr2L01709	NA	NA	NA	NA	NA	NA
r5GATC2L01722	2L	554630	555065	436	1	DmelGATCr5chr2L01710	1.16734596153258	1.27194930828459	1.09043492397116	1	1	0
r5GATC2L01723	2L	555062	555087	26	0	DmelGATCr5chr2L01711	NA	NA	NA	NA	NA	NA
r5GATC2L01724	2L	555084	555282	199	0	DmelGATCr5chr2L01712	2.09049125383485	2.63625133835902	1.35809999546199	1	1	0
r5GATC2L01725	2L	555279	555383	105	1	DmelGATCr5chr2L01713	NA	1.81467955245418	-0.159397715216113	NA	1	0
r5GATC2L01726	2L	555380	555420	41	0	DmelGATCr5chr2L01714	NA	NA	NA	NA	NA	NA
r5GATC2L01727	2L	555417	555611	195	0	DmelGATCr5chr2L01715	1.06932102353961	NA	-0.00961757428665898	1	NA	0
r5GATC2L01728	2L	555608	555785	178	1	DmelGATCr5chr2L01716	1.66873987021839	NA	-0.593419139594467	1	NA	0
r5GATC2L01729	2L	555782	555881	100	0	DmelGATCr5chr2L01717	NA	NA	NA	NA	NA	NA
r5GATC2L01730	2L	555878	555947	70	1	DmelGATCr5chr2L01718	NA	NA	NA	NA	NA	NA
r5GATC2L01731	2L	555944	556071	128	0	DmelGATCr5chr2L01719	NA	NA	NA	NA	NA	NA
r5GATC2L01732	2L	556068	556227	160	0	DmelGATCr5chr2L01720	NA	NA	NA	NA	NA	NA
r5GATC2L01733	2L	556224	556239	16	1	DmelGATCr5chr2L01721	NA	NA	NA	NA	NA	NA
r5GATC2L01734	2L	556236	556697	462	1	DmelGATCr5chr2L01722	NA	NA	NA	NA	NA	NA
r5GATC2L01735	2L	556694	556782	89	0	DmelGATCr5chr2L01723	NA	NA	NA	NA	NA	NA
r5GATC2L01736	2L	556779	556992	214	1	DmelGATCr5chr2L01724	NA	NA	NA	NA	NA	NA
r5GATC2L01737	2L	556989	557803	815	1	DmelGATCr5chr2L01725	0.958963860162628	1.38186521661384	1.46877892570615	0	1	0
r5GATC2L01738	2L	557800	557927	128	0	DmelGATCr5chr2L01726	NA	NA	NA	NA	NA	NA
r5GATC2L01739	2L	557924	557985	62	0	DmelGATCr5chr2L01727	NA	NA	NA	NA	NA	NA
r5GATC2L01740	2L	557982	558227	246	1	DmelGATCr5chr2L01728	NA	NA	NA	NA	NA	NA
r5GATC2L01741	2L	558224	558894	671	1	DmelGATCr5chr2L01729	0.313461320698642	1.26432729733642	0.707611439841822	0	1	0
r5GATC2L01742	2L	558891	559015	125	1	DmelGATCr5chr2L01730	NA	NA	NA	NA	NA	NA
r5GATC2L01743	2L	559012	559239	228	0	DmelGATCr5chr2L01731	NA	NA	NA	NA	NA	NA
r5GATC2L01744	2L	559236	559708	473	1	DmelGATCr5chr2L01732	-0.0991319985948186	0.426348553998596	0.364128479878962	0	1	0
r5GATC2L01745	2L	559705	559875	171	1	DmelGATCr5chr2L01733	NA	1.0221983020936	NA	NA	1	NA
r5GATC2L01746	2L	559872	559965	94	0	DmelGATCr5chr2L01734	NA	0.459432861051674	NA	NA	1	NA
r5GATC2L01747	2L	559962	560795	834	1	DmelGATCr5chr2L01735	-1.12328416568162	-0.241238529145576	0.0780591597158271	0	1	0
r5GATC2L01748	2L	560792	561131	340	1	DmelGATCr5chr2L01736	NA	2.13339451276183	0.133083535144465	NA	1	0
r5GATC2L01749	2L	561128	561866	739	1	DmelGATCr5chr2L01737	-0.878248203886119	NA	-0.31265423646645	0	NA	0
r5GATC2L01750	2L	561863	562176	314	1	DmelGATCr5chr2L01738	0.349591538001976	NA	0.586528832948724	0	NA	0
r5GATC2L01751	2L	562173	562383	211	1	DmelGATCr5chr2L01739	0.434554038723133	1.54439536177283	0.575762252173904	0	1	0
r5GATC2L01752	2L	562380	562488	109	0	DmelGATCr5chr2L01740	NA	NA	NA	NA	NA	NA
r5GATC2L01753	2L	562485	562527	43	0	DmelGATCr5chr2L01741	NA	NA	NA	NA	NA	NA
r5GATC2L01754	2L	562524	562672	149	1	DmelGATCr5chr2L01742	NA	NA	NA	NA	NA	NA
r5GATC2L01755	2L	562669	562995	327	1	DmelGATCr5chr2L01743	NA	NA	NA	NA	NA	NA
r5GATC2L01756	2L	562992	563140	149	0	DmelGATCr5chr2L01744	NA	NA	NA	NA	NA	NA
r5GATC2L01757	2L	563137	563990	854	1	DmelGATCr5chr2L01745	0.09365074959023	-0.275006629713851	-0.00380828831827774	0	-1	0
r5GATC2L01758	2L	563987	564002	16	0	DmelGATCr5chr2L01746	NA	NA	NA	NA	NA	NA
r5GATC2L01759	2L	563999	564189	191	1	DmelGATCr5chr2L01747	-0.705924118192396	-0.185320447545819	-0.909434516783435	-1	-1	-1
r5GATC2L01760	2L	564186	564328	143	0	DmelGATCr5chr2L01748	NA	NA	NA	NA	NA	NA
r5GATC2L01761	2L	564325	564379	55	1	DmelGATCr5chr2L01749	NA	NA	NA	NA	NA	NA
r5GATC2L01762	2L	564376	564548	173	0	DmelGATCr5chr2L01750	NA	NA	NA	NA	NA	NA
r5GATC2L01763	2L	564545	564634	90	0	DmelGATCr5chr2L01751	NA	NA	NA	NA	NA	NA
r5GATC2L01764	2L	564631	564728	98	1	DmelGATCr5chr2L01752	NA	NA	NA	NA	NA	NA
r5GATC2L01765	2L	564725	564948	224	1	DmelGATCr5chr2L01753	NA	NA	NA	NA	NA	NA
r5GATC2L01766	2L	564945	565126	182	0	DmelGATCr5chr2L01754	NA	NA	NA	NA	NA	NA
r5GATC2L01767	2L	565123	565292	170	1	DmelGATCr5chr2L01755	NA	NA	NA	NA	NA	NA
r5GATC2L01768	2L	565289	565313	25	0	DmelGATCr5chr2L01756	NA	NA	NA	NA	NA	NA
r5GATC2L01769	2L	565310	565819	510	1	DmelGATCr5chr2L01757	-1.41030520511857	-0.949509933723213	-0.94111238480187	-1	-1	-1
r5GATC2L01770	2L	565816	565939	124	1	DmelGATCr5chr2L01758	NA	NA	NA	NA	NA	NA
r5GATC2L01771	2L	565936	566178	243	1	DmelGATCr5chr2L01759	NA	NA	0.633083535144465	NA	NA	-1
r5GATC2L01772	2L	566175	566308	134	0	DmelGATCr5chr2L01760	NA	NA	NA	NA	NA	NA
r5GATC2L01773	2L	566305	567119	815	1	DmelGATCr5chr2L01761	-0.635098844468828	-0.86562472907153	-0.76838864284468	-1	-1	-1
r5GATC2L01774	2L	567116	567254	139	0	DmelGATCr5chr2L01762	NA	NA	NA	NA	NA	NA
r5GATC2L01775	2L	567251	567413	163	1	DmelGATCr5chr2L01763	NA	NA	NA	NA	NA	NA
r5GATC2L01776	2L	567410	567626	217	0	DmelGATCr5chr2L01764	NA	NA	NA	NA	NA	NA
r5GATC2L01777	2L	567623	567789	167	1	DmelGATCr5chr2L01765	NA	NA	NA	NA	NA	NA
r5GATC2L01778	2L	567786	567846	61	0	DmelGATCr5chr2L01766	NA	NA	NA	NA	NA	NA
r5GATC2L01779	2L	567843	568533	691	1	DmelGATCr5chr2L01767	NA	NA	NA	NA	NA	NA
r5GATC2L01780	2L	568530	568615	86	0	DmelGATCr5chr2L01768	NA	NA	NA	NA	NA	NA
r5GATC2L01781	2L	568612	568624	13	0	DmelGATCr5chr2L01769	NA	NA	NA	NA	NA	NA
r5GATC2L01782	2L	568621	568901	281	1	DmelGATCr5chr2L01770	NA	NA	NA	NA	NA	NA
r5GATC2L01783	2L	568898	568937	40	0	DmelGATCr5chr2L01771	NA	NA	NA	NA	NA	NA
r5GATC2L01784	2L	568934	568997	64	0	DmelGATCr5chr2L01772	NA	NA	NA	NA	NA	NA
r5GATC2L01785	2L	568994	569588	595	1	DmelGATCr5chr2L01773	NA	-0.442607033960698	-1.68726899117961	NA	-1	-1
r5GATC2L01786	2L	569585	570407	823	1	DmelGATCr5chr2L01774	-1.57190277730244	NA	-0.806263316744468	-1	NA	-1
r5GATC2L01787	2L	570404	570494	91	0	DmelGATCr5chr2L01775	NA	NA	NA	NA	NA	NA
r5GATC2L01788	2L	570491	570565	75	0	DmelGATCr5chr2L01776	NA	NA	NA	NA	NA	NA
r5GATC2L01789	2L	570562	571360	799	1	DmelGATCr5chr2L01777	-0.798426626062528	-0.655542025205591	-1.05629543638033	-1	-1	-1
r5GATC2L01790	2L	571357	571595	239	1	DmelGATCr5chr2L01778	-2.23537096271918	0.690715795732389	0.70908508186699	-1	-1	-1
r5GATC2L01791	2L	571592	571600	9	0	DmelGATCr5chr2L01779	NA	NA	NA	NA	NA	NA
r5GATC2L01792	2L	571597	571868	272	1	DmelGATCr5chr2L01780	NA	NA	NA	NA	NA	NA
r5GATC2L01793	2L	571865	572279	415	1	DmelGATCr5chr2L01781	NA	NA	NA	NA	NA	NA
r5GATC2L01794	2L	572276	572473	198	1	DmelGATCr5chr2L01782	NA	NA	NA	NA	NA	NA
r5GATC2L01795	2L	572470	572539	70	0	DmelGATCr5chr2L01783	NA	NA	NA	NA	NA	NA
r5GATC2L01796	2L	572536	572578	43	0	DmelGATCr5chr2L01784	NA	NA	NA	NA	NA	NA
r5GATC2L01797	2L	572575	572606	32	0	DmelGATCr5chr2L01785	NA	NA	NA	NA	NA	NA
r5GATC2L01798	2L	572603	572739	137	1	DmelGATCr5chr2L01786	NA	-0.270282948266975	NA	NA	-1	NA
r5GATC2L01799	2L	572736	572773	38	0	DmelGATCr5chr2L01787	NA	NA	NA	NA	NA	NA
r5GATC2L01800	2L	572770	573204	435	1	DmelGATCr5chr2L01788	-1.58972389508045	-1.03036431452511	-0.658033299150533	-1	-1	-1
r5GATC2L01801	2L	573201	573314	114	0	DmelGATCr5chr2L01789	NA	NA	NA	NA	NA	NA
r5GATC2L01802	2L	573311	573388	78	1	DmelGATCr5chr2L01790	NA	NA	NA	NA	NA	NA
r5GATC2L01803	2L	573385	573473	89	0	DmelGATCr5chr2L01791	NA	NA	NA	NA	NA	NA
r5GATC2L01804	2L	573470	573760	291	1	DmelGATCr5chr2L01792	-1.84754793155405	-0.355245448988131	0.156230361281433	-1	-1	-1
r5GATC2L01805	2L	573757	573813	57	0	DmelGATCr5chr2L01793	NA	NA	NA	NA	NA	NA
r5GATC2L01806	2L	573810	574123	314	1	DmelGATCr5chr2L01794	NA	NA	NA	NA	NA	NA
r5GATC2L01807	2L	574120	574898	779	1	DmelGATCr5chr2L01795	-1.8373302068983	-0.978544380604484	-0.513154132089356	-1	-1	-1
r5GATC2L01808	2L	574895	574909	15	0	DmelGATCr5chr2L01796	NA	NA	NA	NA	NA	NA
r5GATC2L01809	2L	574906	575070	165	0	DmelGATCr5chr2L01797	-1.28192566491492	-1.13876574535008	-0.574435214494957	-1	-1	-1
r5GATC2L01810	2L	575067	575214	148	1	DmelGATCr5chr2L01798	NA	NA	NA	NA	NA	NA
r5GATC2L01811	2L	575211	575836	626	1	DmelGATCr5chr2L01799	-1.17653658056374	-0.772100019323587	-0.808592702685023	-1	-1	-1
r5GATC2L01812	2L	575833	575863	31	0	DmelGATCr5chr2L01800	NA	NA	NA	NA	NA	NA
r5GATC2L01813	2L	575860	575922	63	0	DmelGATCr5chr2L01801	-0.989444414554342	-1.03331735410077	-1.86691646485554	-1	-1	-1
r5GATC2L01814	2L	575919	575944	26	0	DmelGATCr5chr2L01802	NA	NA	NA	NA	NA	NA
r5GATC2L01815	2L	575941	576010	70	0	DmelGATCr5chr2L01803	NA	NA	NA	NA	NA	NA
r5GATC2L01816	2L	576007	576140	134	1	DmelGATCr5chr2L01804	NA	NA	NA	NA	NA	NA
r5GATC2L01817	2L	576137	576266	130	0	DmelGATCr5chr2L01805	NA	NA	NA	NA	NA	NA
r5GATC2L01818	2L	576263	576533	271	1	DmelGATCr5chr2L01806	NA	NA	NA	NA	NA	NA
r5GATC2L01819	2L	576530	576928	399	1	DmelGATCr5chr2L01807	0.55505808847503	0.506193104642293	0.794047582588146	1	1	0
r5GATC2L01820	2L	576925	577918	994	1	DmelGATCr5chr2L01808	0.53244178646011	1.29909198584772	0.505373028598088	1	1	0
r5GATC2L01821	2L	577915	578149	235	0	DmelGATCr5chr2L01809	2.15852202862287	1.76455381563643	0.564873936031168	1	1	0
r5GATC2L01822	2L	578146	578254	109	1	DmelGATCr5chr2L01810	NA	NA	NA	NA	NA	NA
r5GATC2L01823	2L	578251	578326	76	0	DmelGATCr5chr2L01811	NA	NA	NA	NA	NA	NA
r5GATC2L01824	2L	578323	578366	44	0	DmelGATCr5chr2L01812	NA	NA	NA	NA	NA	NA
r5GATC2L01825	2L	578363	578765	403	1	DmelGATCr5chr2L01813	1.78477389779368	1.68963187739103	1.49272674861016	1	1	1
r5GATC2L01826	2L	578762	578950	189	0	DmelGATCr5chr2L01814	NA	NA	NA	NA	NA	NA
r5GATC2L01827	2L	578947	579033	87	0	DmelGATCr5chr2L01815	NA	NA	NA	NA	NA	NA
r5GATC2L01828	2L	579030	579173	144	1	DmelGATCr5chr2L01816	NA	NA	NA	NA	NA	NA
r5GATC2L01829	2L	579170	579958	789	1	DmelGATCr5chr2L01817	NA	NA	NA	NA	NA	NA
r5GATC2L01830	2L	579955	580103	149	1	DmelGATCr5chr2L01818	NA	NA	NA	NA	NA	NA
r5GATC2L01831	2L	580100	580109	10	0	DmelGATCr5chr2L01819	NA	NA	NA	NA	NA	NA
r5GATC2L01832	2L	580106	581474	1369	1	DmelGATCr5chr2L01820	2.73483499908575	1.81702055546025	1.3790100833093	1	1	1
r5GATC2L01833	2L	581471	581578	108	0	DmelGATCr5chr2L01821	NA	NA	NA	NA	NA	NA
r5GATC2L01834	2L	581575	581589	15	0	DmelGATCr5chr2L01822	NA	NA	NA	NA	NA	NA
r5GATC2L01835	2L	581586	581595	10	0	DmelGATCr5chr2L01823	NA	NA	NA	NA	NA	NA
r5GATC2L01836	2L	581592	581658	67	0	DmelGATCr5chr2L01824	NA	NA	NA	NA	NA	NA
r5GATC2L01837	2L	581655	582495	841	1	DmelGATCr5chr2L01825	3.60603929394776	1.79484642629937	1.21326990440909	1	1	1
r5GATC2L01838	2L	582492	582539	48	0	DmelGATCr5chr2L01826	3.70800126866695	2.88511082037411	0.0944996048832351	1	1	1
r5GATC2L01839	2L	582536	583299	764	1	DmelGATCr5chr2L01827	2.72690519185903	1.90409513521223	1.29473819778733	1	1	1
r5GATC2L01840	2L	583296	583432	137	0	DmelGATCr5chr2L01828	3.43047240965431	1.95223317152137	-0.109629878440656	1	1	1
r5GATC2L01841	2L	583429	584232	804	1	DmelGATCr5chr2L01829	2.81021956921035	1.77414374713052	0.442621216292815	1	1	1
r5GATC2L01842	2L	584229	584268	40	0	DmelGATCr5chr2L01830	NA	NA	NA	NA	NA	NA
r5GATC2L01843	2L	584265	584273	9	0	DmelGATCr5chr2L01831	NA	NA	NA	NA	NA	NA
r5GATC2L01844	2L	584270	584297	28	0	DmelGATCr5chr2L01832	NA	NA	NA	NA	NA	NA
r5GATC2L01845	2L	584294	585396	1103	1	DmelGATCr5chr2L01833	4.27902607837476	0.437235801372447	1.59111412589452	1	1	1
r5GATC2L01846	2L	585393	586736	1344	1	DmelGATCr5chr2L01834	4.33945723924898	-0.512996361852095	1.42230133196047	1	1	1
r5GATC2L01847	2L	586733	587026	294	1	DmelGATCr5chr2L01835	3.04308731359254	2.57374504857566	1.78286367607392	1	1	1
r5GATC2L01848	2L	587023	588057	1035	1	DmelGATCr5chr2L01836	3.78675290457802	1.97707342696748	2.03806358513722	1	1	1
r5GATC2L01849	2L	588054	588285	232	0	DmelGATCr5chr2L01837	3.50958632826387	1.92587576312241	1.69772504361695	1	1	1
r5GATC2L01850	2L	588282	589651	1370	1	DmelGATCr5chr2L01838	NA	0.783174653691281	1.32829755111189	NA	1	1
r5GATC2L01851	2L	589648	589718	71	0	DmelGATCr5chr2L01839	NA	NA	NA	NA	NA	NA
r5GATC2L01852	2L	589715	589827	113	0	DmelGATCr5chr2L01840	NA	NA	NA	NA	NA	NA
r5GATC2L01853	2L	589824	589937	114	1	DmelGATCr5chr2L01841	NA	NA	NA	NA	NA	NA
r5GATC2L01854	2L	589934	590084	151	0	DmelGATCr5chr2L01842	NA	NA	NA	NA	NA	NA
r5GATC2L01855	2L	590081	590106	26	0	DmelGATCr5chr2L01843	NA	NA	NA	NA	NA	NA
r5GATC2L01856	2L	590103	590258	156	1	DmelGATCr5chr2L01844	NA	NA	NA	NA	NA	NA
r5GATC2L01857	2L	590255	590273	19	0	DmelGATCr5chr2L01845	NA	NA	NA	NA	NA	NA
r5GATC2L01858	2L	590270	590350	81	0	DmelGATCr5chr2L01846	NA	NA	NA	NA	NA	NA
r5GATC2L01859	2L	590347	590369	23	0	DmelGATCr5chr2L01847	NA	NA	NA	NA	NA	NA
r5GATC2L01860	2L	590366	590550	185	1	DmelGATCr5chr2L01848	NA	2.94741012406835	3.61837617060742	NA	1	1
r5GATC2L01861	2L	590547	592118	1572	1	DmelGATCr5chr2L01849	3.60541704409208	2.01114216765683	1.2429169347708	1	1	1
r5GATC2L01862	2L	592115	592295	181	1	DmelGATCr5chr2L01850	3.30865046351786	2.74200987087216	0.0703180941025355	1	1	1
r5GATC2L01863	2L	592292	592955	664	1	DmelGATCr5chr2L01851	3.21568291056111	1.96342064215296	1.31882549482526	1	1	1
r5GATC2L01864	2L	592952	593114	163	0	DmelGATCr5chr2L01852	2.91239052307053	2.56335347883597	0.577567878950093	1	1	1
r5GATC2L01865	2L	593111	593280	170	1	DmelGATCr5chr2L01853	NA	NA	NA	NA	NA	NA
r5GATC2L01866	2L	593277	594112	836	1	DmelGATCr5chr2L01854	3.3071713239934	3.64932392992436	2.13438914187273	1	1	1
r5GATC2L01867	2L	594109	594120	12	0	DmelGATCr5chr2L01855	NA	NA	NA	NA	NA	NA
r5GATC2L01868	2L	594117	594152	36	0	DmelGATCr5chr2L01856	0.671519632889339	NA	-0.0744352144949569	1	NA	1
r5GATC2L01869	2L	594149	594223	75	0	DmelGATCr5chr2L01857	NA	NA	NA	NA	NA	NA
r5GATC2L01870	2L	594220	594279	60	0	DmelGATCr5chr2L01858	NA	NA	NA	NA	NA	NA
r5GATC2L01871	2L	594276	594558	283	1	DmelGATCr5chr2L01859	NA	NA	NA	NA	NA	NA
r5GATC2L01872	2L	594555	595990	1436	1	DmelGATCr5chr2L01860	4.36541642810485	2.00243412000028	2.51561686922139	1	1	1
r5GATC2L01873	2L	595987	596454	468	1	DmelGATCr5chr2L01861	3.7821658263594	2.34942210261482	1.95409505110235	1	1	1
r5GATC2L01874	2L	596451	597521	1071	1	DmelGATCr5chr2L01862	3.93493298950196	1.49851282943496	1.75058324123799	1	1	1
r5GATC2L01875	2L	597518	597545	28	0	DmelGATCr5chr2L01863	NA	NA	NA	NA	NA	NA
r5GATC2L01876	2L	597542	597623	82	0	DmelGATCr5chr2L01864	NA	NA	NA	NA	NA	NA
r5GATC2L01877	2L	597620	597796	177	1	DmelGATCr5chr2L01865	NA	NA	NA	NA	NA	NA
r5GATC2L01878	2L	597793	597812	20	0	DmelGATCr5chr2L01866	NA	NA	NA	NA	NA	NA
r5GATC2L01879	2L	597809	597898	90	0	DmelGATCr5chr2L01867	NA	NA	NA	NA	NA	NA
r5GATC2L01880	2L	597895	597903	9	0	DmelGATCr5chr2L01868	NA	NA	NA	NA	NA	NA
r5GATC2L01881	2L	597900	598027	128	1	DmelGATCr5chr2L01869	NA	NA	NA	NA	NA	NA
r5GATC2L01882	2L	598024	598120	97	0	DmelGATCr5chr2L01870	NA	NA	NA	NA	NA	NA
r5GATC2L01883	2L	598117	598488	372	1	DmelGATCr5chr2L01871	4.28603583652136	3.49305309444942	2.32838437241306	1	1	1
r5GATC2L01884	2L	598485	598507	23	0	DmelGATCr5chr2L01872	NA	NA	NA	NA	NA	NA
r5GATC2L01885	2L	598504	598793	290	1	DmelGATCr5chr2L01873	4.01423489502856	3.55701539601213	2.84792567276609	1	1	1
r5GATC2L01886	2L	598790	599561	772	1	DmelGATCr5chr2L01874	3.90016488012619	2.40601748323907	2.4578164342264	1	1	1
r5GATC2L01887	2L	599558	599610	53	0	DmelGATCr5chr2L01875	NA	NA	NA	NA	NA	NA
r5GATC2L01888	2L	599607	599830	224	1	DmelGATCr5chr2L01876	NA	NA	NA	NA	NA	NA
r5GATC2L01889	2L	599827	600472	646	1	DmelGATCr5chr2L01877	2.62665731472889	NA	1.5041513011997	1	NA	1
r5GATC2L01890	2L	600469	600596	128	0	DmelGATCr5chr2L01878	NA	NA	NA	NA	NA	NA
r5GATC2L01891	2L	600593	600752	160	1	DmelGATCr5chr2L01879	NA	NA	NA	NA	NA	NA
r5GATC2L01892	2L	600749	601152	404	1	DmelGATCr5chr2L01880	2.70057718023641	NA	1.24445049916192	1	NA	1
r5GATC2L01893	2L	601149	601686	538	1	DmelGATCr5chr2L01881	2.64943193864367	1.67488919509734	1.43726611260803	1	1	1
r5GATC2L01894	2L	601683	601912	230	1	DmelGATCr5chr2L01882	3.0927003188321	NA	1.54952854222684	1	NA	1
r5GATC2L01895	2L	601909	601980	72	0	DmelGATCr5chr2L01883	NA	NA	NA	NA	NA	NA
r5GATC2L01896	2L	601977	602101	125	0	DmelGATCr5chr2L01884	NA	NA	NA	NA	NA	NA
r5GATC2L01897	2L	602098	602118	21	0	DmelGATCr5chr2L01885	NA	NA	NA	NA	NA	NA
r5GATC2L01898	2L	602115	602985	871	1	DmelGATCr5chr2L01886	0.405755277674901	0.76672302340785	-0.156119506592549	1	1	1
r5GATC2L01899	2L	602982	603148	167	1	DmelGATCr5chr2L01887	NA	NA	NA	NA	NA	NA
r5GATC2L01900	2L	603145	603234	90	0	DmelGATCr5chr2L01888	2.20671429683504	-0.270282948266975	0.0570819884219401	1	1	1
r5GATC2L01901	2L	603231	603304	74	0	DmelGATCr5chr2L01889	NA	NA	NA	NA	NA	NA
r5GATC2L01902	2L	603301	604454	1154	1	DmelGATCr5chr2L01890	0.972620231789718	0.533007837650957	0.929645802355553	1	1	1
r5GATC2L01903	2L	604451	606396	1946	1	DmelGATCr5chr2L01891	NA	0.65207793899407	1.79657419645129	NA	1	1
r5GATC2L01904	2L	606393	607262	870	1	DmelGATCr5chr2L01892	NA	NA	NA	NA	NA	NA
r5GATC2L01905	2L	607259	607413	155	0	DmelGATCr5chr2L01893	NA	NA	NA	NA	NA	NA
r5GATC2L01906	2L	607410	607815	406	1	DmelGATCr5chr2L01894	NA	NA	NA	NA	NA	NA
r5GATC2L01907	2L	607812	607830	19	0	DmelGATCr5chr2L01895	NA	NA	NA	NA	NA	NA
r5GATC2L01908	2L	607827	607860	34	1	DmelGATCr5chr2L01896	NA	NA	NA	NA	NA	NA
r5GATC2L01909	2L	607857	607966	110	0	DmelGATCr5chr2L01897	NA	NA	NA	NA	NA	NA
r5GATC2L01910	2L	607963	607979	17	0	DmelGATCr5chr2L01898	NA	NA	NA	NA	NA	NA
r5GATC2L01911	2L	607976	608404	429	1	DmelGATCr5chr2L01899	NA	NA	NA	NA	NA	NA
r5GATC2L01912	2L	608401	608410	10	0	DmelGATCr5chr2L01900	NA	NA	NA	NA	NA	NA
r5GATC2L01913	2L	608407	608699	293	1	DmelGATCr5chr2L01901	NA	NA	NA	NA	NA	NA
r5GATC2L01914	2L	608696	608707	12	0	DmelGATCr5chr2L01902	NA	NA	NA	NA	NA	NA
r5GATC2L01915	2L	608704	608758	55	1	DmelGATCr5chr2L01903	NA	NA	NA	NA	NA	NA
r5GATC2L01916	2L	608755	609060	306	1	DmelGATCr5chr2L01904	1.65530889404315	0.729717051733025	0.90110998526457	1	1	1
r5GATC2L01917	2L	609057	609622	566	1	DmelGATCr5chr2L01905	0.9502361241778	1.19995903678896	1.08965832818457	1	1	1
r5GATC2L01918	2L	609619	609707	89	1	DmelGATCr5chr2L01906	NA	NA	NA	NA	NA	NA
r5GATC2L01919	2L	609704	609806	103	0	DmelGATCr5chr2L01907	NA	NA	NA	NA	NA	NA
r5GATC2L01920	2L	609803	609878	76	0	DmelGATCr5chr2L01908	1.41423304647446	2.26491171567872	1.21804603586562	1	1	1
r5GATC2L01921	2L	609875	609973	99	1	DmelGATCr5chr2L01909	NA	NA	NA	NA	NA	NA
r5GATC2L01922	2L	609970	610254	285	0	DmelGATCr5chr2L01910	NA	NA	NA	NA	NA	NA
r5GATC2L01923	2L	610251	611456	1206	1	DmelGATCr5chr2L01911	0.889906482904121	-0.209855750829782	0.730987422502383	0	0	1
r5GATC2L01924	2L	611453	611505	53	0	DmelGATCr5chr2L01912	NA	NA	NA	NA	NA	NA
r5GATC2L01925	2L	611502	611627	126	0	DmelGATCr5chr2L01913	1.04230705659874	NA	-0.79091491813301	0	NA	0
r5GATC2L01926	2L	611624	611701	78	0	DmelGATCr5chr2L01914	NA	NA	NA	NA	NA	NA
r5GATC2L01927	2L	611698	611976	279	1	DmelGATCr5chr2L01915	0.602051537767376	0.377194742836032	-0.0181978498657505	0	0	0
r5GATC2L01928	2L	611973	612311	339	0	DmelGATCr5chr2L01916	0.67690955226596	0.903314271133772	-0.0704473167064449	0	0	0
r5GATC2L01929	2L	612308	612318	11	0	DmelGATCr5chr2L01917	NA	NA	NA	NA	NA	NA
r5GATC2L01930	2L	612315	612325	11	0	DmelGATCr5chr2L01918	NA	NA	NA	NA	NA	NA
r5GATC2L01931	2L	612322	612332	11	0	DmelGATCr5chr2L01919	NA	NA	NA	NA	NA	NA
r5GATC2L01932	2L	612329	612339	11	0	DmelGATCr5chr2L01920	NA	NA	NA	NA	NA	NA
r5GATC2L01933	2L	612336	612436	101	1	DmelGATCr5chr2L01921	NA	NA	NA	NA	NA	NA
r5GATC2L01934	2L	612433	612647	215	0	DmelGATCr5chr2L01922	NA	NA	NA	NA	NA	NA
r5GATC2L01935	2L	612644	612684	41	1	DmelGATCr5chr2L01923	NA	NA	NA	NA	NA	NA
r5GATC2L01936	2L	612681	612823	143	0	DmelGATCr5chr2L01924	0.74957923384798	0.512768788467946	0.480031971281625	0	0	0
r5GATC2L01937	2L	612820	613127	308	1	DmelGATCr5chr2L01925	NA	NA	NA	NA	NA	NA
r5GATC2L01938	2L	613124	613304	181	1	DmelGATCr5chr2L01926	NA	NA	NA	NA	NA	NA
r5GATC2L01939	2L	613301	613311	11	0	DmelGATCr5chr2L01927	NA	NA	NA	NA	NA	NA
r5GATC2L01940	2L	613308	613433	126	0	DmelGATCr5chr2L01928	NA	NA	NA	NA	NA	NA
r5GATC2L01941	2L	613430	613446	17	0	DmelGATCr5chr2L01929	NA	NA	NA	NA	NA	NA
r5GATC2L01942	2L	613443	613680	238	1	DmelGATCr5chr2L01930	NA	NA	NA	NA	NA	NA
r5GATC2L01943	2L	613677	614138	462	1	DmelGATCr5chr2L01931	NA	NA	NA	NA	NA	NA
r5GATC2L01944	2L	614135	614380	246	0	DmelGATCr5chr2L01932	NA	NA	NA	NA	NA	NA
r5GATC2L01945	2L	614377	614391	15	0	DmelGATCr5chr2L01933	NA	NA	NA	NA	NA	NA
r5GATC2L01946	2L	614388	614899	512	1	DmelGATCr5chr2L01934	NA	NA	NA	NA	NA	NA
r5GATC2L01947	2L	614896	614909	14	0	DmelGATCr5chr2L01935	NA	NA	NA	NA	NA	NA
r5GATC2L01948	2L	614906	615069	164	1	DmelGATCr5chr2L01936	NA	NA	NA	NA	NA	NA
r5GATC2L01949	2L	615066	615383	318	1	DmelGATCr5chr2L01937	NA	NA	NA	NA	NA	NA
r5GATC2L01950	2L	615380	615543	164	0	DmelGATCr5chr2L01938	NA	NA	NA	NA	NA	NA
r5GATC2L01951	2L	615540	616399	860	1	DmelGATCr5chr2L01939	0.721342907343898	0.0706180816835544	0.802708240342022	0	0	0
r5GATC2L01952	2L	616396	616610	215	1	DmelGATCr5chr2L01940	NA	NA	NA	NA	NA	NA
r5GATC2L01953	2L	616607	616812	206	0	DmelGATCr5chr2L01941	NA	NA	NA	NA	NA	NA
r5GATC2L01954	2L	616809	616929	121	1	DmelGATCr5chr2L01942	0.780839776127009	0.872978431111107	-0.601659106506145	0	0	0
r5GATC2L01955	2L	616926	617240	315	1	DmelGATCr5chr2L01943	0.101266626933609	0.208163190955482	0.14074275596914	0	0	0
r5GATC2L01956	2L	617237	617491	255	1	DmelGATCr5chr2L01944	0.00765277460505485	0.554623874268588	-0.154980386528732	0	0	0
r5GATC2L01957	2L	617488	617699	212	0	DmelGATCr5chr2L01945	0.729293029644957	-0.0574977342436071	0.30160102878325	0	0	0
r5GATC2L01958	2L	617696	617854	159	1	DmelGATCr5chr2L01946	NA	NA	NA	NA	NA	NA
r5GATC2L01959	2L	617851	617860	10	0	DmelGATCr5chr2L01947	NA	NA	NA	NA	NA	NA
r5GATC2L01960	2L	617857	617866	10	0	DmelGATCr5chr2L01948	NA	NA	NA	NA	NA	NA
r5GATC2L01961	2L	617863	617872	10	0	DmelGATCr5chr2L01949	NA	NA	NA	NA	NA	NA
r5GATC2L01962	2L	617869	618081	213	1	DmelGATCr5chr2L01950	NA	NA	NA	NA	NA	NA
r5GATC2L01963	2L	618078	618116	39	0	DmelGATCr5chr2L01951	-0.989444414554343	0.0981998488161285	-0.574435214494957	0	0	0
r5GATC2L01964	2L	618113	618806	694	1	DmelGATCr5chr2L01952	-1.06443085241042	0.406402331674345	NA	0	0	NA
r5GATC2L01965	2L	618803	619009	207	1	DmelGATCr5chr2L01953	0.315420788380707	0.310499405027813	0.457629954214901	0	0	0
r5GATC2L01966	2L	619006	619027	22	0	DmelGATCr5chr2L01954	NA	NA	NA	NA	NA	NA
r5GATC2L01967	2L	619024	619750	727	1	DmelGATCr5chr2L01955	-0.143606465877217	-0.358960948835211	0.373257119657244	0	0	0
r5GATC2L01968	2L	619747	620199	453	1	DmelGATCr5chr2L01956	NA	NA	NA	NA	NA	NA
r5GATC2L01969	2L	620196	620207	12	0	DmelGATCr5chr2L01957	NA	NA	NA	NA	NA	NA
r5GATC2L01970	2L	620204	620259	56	0	DmelGATCr5chr2L01958	0.510555585445657	0.821012758372262	-1.39636330938232	0	0	0
r5GATC2L01971	2L	620256	620903	648	1	DmelGATCr5chr2L01959	0.123559889874636	0.0576029427279364	0.636500766020673	0	0	0
r5GATC2L01972	2L	620900	621047	148	0	DmelGATCr5chr2L01960	0.387999336527392	0.236262051453247	NA	0	0	NA
r5GATC2L01973	2L	621044	621137	94	1	DmelGATCr5chr2L01961	0.557110287641398	0.93342920931751	-1.06307517624492	0	0	0
r5GATC2L01974	2L	621134	621478	345	1	DmelGATCr5chr2L01962	NA	NA	NA	NA	NA	NA
r5GATC2L01975	2L	621475	621685	211	1	DmelGATCr5chr2L01963	NA	NA	NA	NA	NA	NA
r5GATC2L01976	2L	621682	622602	921	1	DmelGATCr5chr2L01964	-0.459271645607274	-0.20245781207169	-0.52457275263334	0	0	0
r5GATC2L01977	2L	622599	622717	119	0	DmelGATCr5chr2L01965	0.5245085837306	-0.548307852669933	-0.213864900992695	0	0	0
r5GATC2L01978	2L	622714	622833	120	0	DmelGATCr5chr2L01966	0.41423304647446	0.111197453082601	-0.717136323926081	0	0	0
r5GATC2L01979	2L	622830	623030	201	1	DmelGATCr5chr2L01967	NA	NA	NA	NA	NA	NA
r5GATC2L01980	2L	623027	623285	259	1	DmelGATCr5chr2L01968	NA	NA	NA	NA	NA	NA
r5GATC2L01981	2L	623282	623417	136	0	DmelGATCr5chr2L01969	NA	NA	NA	NA	NA	NA
r5GATC2L01982	2L	623414	623644	231	1	DmelGATCr5chr2L01970	0.476998487516389	0.185220403773401	-0.165384036049151	0	0	0
r5GATC2L01983	2L	623641	624349	709	1	DmelGATCr5chr2L01971	0.0162508582836304	0.00594666353215472	0.263695869982827	0	0	0
r5GATC2L01984	2L	624346	624414	69	1	DmelGATCr5chr2L01972	NA	NA	NA	NA	NA	NA
r5GATC2L01985	2L	624411	625505	1095	1	DmelGATCr5chr2L01973	1.15185253574756	0.517735983911895	0.890436751430917	0	0	0
r5GATC2L01986	2L	625502	625562	61	0	DmelGATCr5chr2L01974	NA	NA	NA	NA	NA	NA
r5GATC2L01987	2L	625559	625750	192	1	DmelGATCr5chr2L01975	NA	NA	NA	NA	NA	NA
r5GATC2L01988	2L	625747	626287	541	1	DmelGATCr5chr2L01976	NA	NA	NA	NA	NA	NA
r5GATC2L01989	2L	626284	626296	13	0	DmelGATCr5chr2L01977	NA	NA	NA	NA	NA	NA
r5GATC2L01990	2L	626293	628800	2508	1	DmelGATCr5chr2L01978	NA	NA	NA	NA	NA	NA
r5GATC2L01991	2L	628797	628838	42	1	DmelGATCr5chr2L01979	NA	NA	NA	NA	NA	NA
r5GATC2L01992	2L	628835	629234	400	1	DmelGATCr5chr2L01980	NA	NA	NA	NA	NA	NA
r5GATC2L01993	2L	629231	629976	746	1	DmelGATCr5chr2L01981	-0.19864181125443	0.19033999602582	0.541950426565734	0	0	0
r5GATC2L01994	2L	629973	630392	420	1	DmelGATCr5chr2L01982	0.724977234847594	0.216863049453495	0.627989251821707	0	0	0
r5GATC2L01995	2L	630389	630809	421	1	DmelGATCr5chr2L01983	NA	NA	NA	NA	NA	NA
r5GATC2L01996	2L	630806	630822	17	0	DmelGATCr5chr2L01984	NA	NA	NA	NA	NA	NA
r5GATC2L01997	2L	630819	631143	325	1	DmelGATCr5chr2L01985	0.446729619762638	NA	0.249088747093488	0	NA	0
r5GATC2L01998	2L	631140	631330	191	1	DmelGATCr5chr2L01986	1.13293570262811	0.437005743159544	0.128056702812504	0	0	0
r5GATC2L01999	2L	631327	631714	388	1	DmelGATCr5chr2L01987	NA	NA	NA	NA	NA	NA
r5GATC2L02000	2L	631711	632164	454	1	DmelGATCr5chr2L01988	1.30547707723043	NA	1.43833233155861	0	NA	0
r5GATC2L02001	2L	632161	632250	90	0	DmelGATCr5chr2L01989	NA	NA	NA	NA	NA	NA
r5GATC2L02003	2L	632251	632556	306	1	DmelGATCr5chr2L01990	NA	NA	NA	NA	NA	NA
r5GATC2L02004	2L	632553	632864	312	1	DmelGATCr5chr2L01991	0.652304839642412	0.247268952210983	-0.0344611363368356	0	0	0
r5GATC2L02005	2L	632861	633197	337	1	DmelGATCr5chr2L01992	NA	NA	NA	NA	NA	NA
r5GATC2L02006	2L	633194	633272	79	0	DmelGATCr5chr2L01993	NA	NA	NA	NA	NA	NA
r5GATC2L02007	2L	633269	633350	82	1	DmelGATCr5chr2L01994	NA	NA	NA	NA	NA	NA
r5GATC2L02008	2L	633347	633805	459	1	DmelGATCr5chr2L01995	-0.329244101983958	0.0210893894686943	-0.47166075890844	0	0	0
r5GATC2L02009	2L	633802	633959	158	1	DmelGATCr5chr2L01996	0.0251287582754157	-0.0355403066163646	-0.749683838037023	0	0	0
r5GATC2L02010	2L	633956	634321	366	1	DmelGATCr5chr2L01997	NA	-0.226428783388009	0.337125904463004	NA	0	0
r5GATC2L02011	2L	634318	634330	13	0	DmelGATCr5chr2L01998	NA	NA	NA	NA	NA	NA
r5GATC2L02012	2L	634327	635505	1179	1	DmelGATCr5chr2L01999	0.203141065129628	-0.486102681574961	0.370770116397624	0	0	0
[truncated: 354,505 more rows]
