# Supplementary material for: DamID profiling of dynamic Polycomb-binding sites in Drosophila imaginal disc development and tumorigenesis
Source: Epigenetics Chromatin. 2018 Jun 5;11:27. doi: 10.1186/s13072-018-0196-y (PMC5987561; doi:10.1186/s13072-018-0196-y)
Supplement: Supplementary file 9 — Additional file 9. Not normalised read counts per GATC fragment for all sequenced samples mapped on dm3 genome annotation. [file 13072_2018_196_MOESM9_ESM.txt]

GATC.ID	chr	start	end	width	presence.ma	ID.il	WID.DAM.Early_WT_all.2	WID.DAM.Early_WT_all.1	WID.DAM.Late_WT_all.2	WID.DAM.Late_WT_all.1	WID.DAM.Late_Scrib_all.1	WID.DAM.Late_Scrib_all.2	WID.PC.Early_WT_all.2	WID.PC.Early_WT_all.1	WID.PC.Late_WT_all.1	WID.PC.Late_WT_all.2	WID.PC.Late_Scrib_all.1	WID.PC.Late_Scrib_all.2
r5GATC2L00001	2L	1	83	83	0	DmelGATCr5chr2L00001	0	0	0	0	0	0	0	1	0	0	0	0
r5GATC2L00002	2L	80	232	153	0	DmelGATCr5chr2L00002	1	0	1	0	0	0	3	1	0	0	1	0
r5GATC2L00003	2L	229	373	145	0	DmelGATCr5chr2L00003	0	0	0	1	0	1	2	0	0	0	1	1
r5GATC2L00004	2L	370	541	172	0	DmelGATCr5chr2L00004	0	0	0	0	0	0	0	1	0	0	0	2
r5GATC2L00005	2L	538	690	153	0	DmelGATCr5chr2L00005	0	0	0	0	0	0	2	1	0	2	0	0
r5GATC2L00006	2L	687	831	145	0	DmelGATCr5chr2L00006	0	0	0	0	0	0	1	1	0	0	0	0
r5GATC2L00007	2L	828	999	172	0	DmelGATCr5chr2L00007	0	0	0	0	0	0	1	0	1	0	0	0
r5GATC2L00008	2L	996	1148	153	0	DmelGATCr5chr2L00008	0	0	0	0	0	0	0	1	0	0	1	1
r5GATC2L00009	2L	1145	1289	145	0	DmelGATCr5chr2L00009	0	0	0	0	0	0	3	1	0	0	1	1
r5GATC2L00010	2L	1286	1457	172	0	DmelGATCr5chr2L00010	0	0	0	0	0	0	2	0	0	0	1	0
r5GATC2L00011	2L	1454	1606	153	0	DmelGATCr5chr2L00011	0	0	0	0	0	0	0	1	0	0	0	1
r5GATC2L00012	2L	1603	1747	145	0	DmelGATCr5chr2L00012	1	0	1	0	0	0	1	1	0	0	0	0
r5GATC2L00013	2L	1744	1915	172	0	DmelGATCr5chr2L00013	1	1	0	0	0	0	0	0	0	1	1	0
r5GATC2L00014	2L	1912	2064	153	0	DmelGATCr5chr2L00014	0	0	0	0	0	0	1	2	0	0	0	0
r5GATC2L00015	2L	2061	2205	145	0	DmelGATCr5chr2L00015	1	0	1	0	0	0	0	0	0	2	0	0
r5GATC2L00016	2L	2202	2373	172	0	DmelGATCr5chr2L00016	0	0	0	1	1	0	2	1	1	0	0	1
r5GATC2L00017	2L	2370	2522	153	0	DmelGATCr5chr2L00017	0	0	0	0	0	0	3	2	0	0	0	0
r5GATC2L00018	2L	2519	2663	145	0	DmelGATCr5chr2L00018	0	0	0	0	0	0	0	0	0	1	2	3
r5GATC2L00019	2L	2660	2831	172	0	DmelGATCr5chr2L00019	0	0	0	1	0	0	2	1	0	0	0	1
r5GATC2L00020	2L	2828	2980	153	0	DmelGATCr5chr2L00020	0	0	1	1	0	0	0	0	0	0	1	0
r5GATC2L00021	2L	2977	3121	145	0	DmelGATCr5chr2L00021	0	0	0	0	0	0	1	2	0	1	2	0
r5GATC2L00022	2L	3118	3289	172	0	DmelGATCr5chr2L00022	0	0	0	0	0	0	1	0	0	0	0	0
r5GATC2L00023	2L	3286	3438	153	0	DmelGATCr5chr2L00023	2	0	0	0	0	0	0	1	0	0	0	0
r5GATC2L00024	2L	3435	3579	145	0	DmelGATCr5chr2L00024	0	0	1	0	0	0	2	0	1	0	0	0
r5GATC2L00025	2L	3576	3747	172	0	DmelGATCr5chr2L00025	0	0	0	0	0	0	0	0	0	0	3	1
r5GATC2L00026	2L	3744	3896	153	0	DmelGATCr5chr2L00026	0	0	0	0	0	0	3	1	0	0	1	0
r5GATC2L00027	2L	3893	4037	145	0	DmelGATCr5chr2L00027	0	0	1	0	0	1	2	0	0	1	0	1
r5GATC2L00028	2L	4034	4205	172	0	DmelGATCr5chr2L00028	0	0	0	0	0	0	0	2	0	0	0	0
r5GATC2L00029	2L	4202	4354	153	0	DmelGATCr5chr2L00029	0	0	0	0	0	0	2	1	0	1	0	0
r5GATC2L00030	2L	4351	4495	145	0	DmelGATCr5chr2L00030	0	0	0	0	0	0	1	1	0	0	0	0
r5GATC2L00031	2L	4492	4663	172	0	DmelGATCr5chr2L00031	0	0	0	0	0	0	4	0	0	0	0	0
r5GATC2L00032	2L	4660	4812	153	0	DmelGATCr5chr2L00032	0	0	0	0	0	0	2	0	0	1	0	0
r5GATC2L00033	2L	4809	4953	145	0	DmelGATCr5chr2L00033	0	0	0	0	0	1	4	1	1	1	1	0
r5GATC2L00034	2L	4950	5121	172	0	DmelGATCr5chr2L00034	3	2	2	4	1	1	27	6	4	4	9	1
r5GATC2L00035	2L	5118	5155	38	0	DmelGATCr5chr2L00035	3	1	5	3	4	1	16	23	9	6	2	1
r5GATC2L00036	2L	5152	5304	153	0	DmelGATCr5chr2L00036	13	1	18	19	27	15	76	87	24	21	17	8
r5GATC2L00037	2L	5301	6026	726	1	DmelGATCr5chr2L00037	277	55	204	211	106	68	1930	1125	298	390	245	328
r5GATC2L00038	2L	6023	6882	860	1	DmelGATCr5chr2L00038	771	504	470	851	918	568	7367	4652	4161	5464	2217	1312
r5GATC2L00039	2L	6879	6924	46	0	DmelGATCr5chr2L00039	21	26	22	39	25	17	224	154	81	89	26	12
r5GATC2L00040	2L	6921	7695	775	1	DmelGATCr5chr2L00040	739	322	394	745	449	375	6311	4151	2625	3656	1349	1187
r5GATC2L00041	2L	7692	7718	27	0	DmelGATCr5chr2L00041	4	0	1	3	2	0	8	6	1	2	1	1
r5GATC2L00042	2L	7715	8554	840	1	DmelGATCr5chr2L00042	396	154	407	424	166	130	1919	1190	469	592	247	384
r5GATC2L00043	2L	8551	8798	248	1	DmelGATCr5chr2L00043	10	7	13	20	23	9	58	96	30	33	25	5
r5GATC2L00044	2L	8795	9696	902	1	DmelGATCr5chr2L00044	263	95	156	299	144	89	1993	1297	730	1013	515	603
r5GATC2L00045	2L	9693	9749	57	0	DmelGATCr5chr2L00045	15	8	13	11	10	4	98	83	37	34	15	24
r5GATC2L00046	2L	9746	9804	59	0	DmelGATCr5chr2L00046	6	6	10	4	9	4	63	46	16	18	19	15
r5GATC2L00047	2L	9801	12443	2643	1	DmelGATCr5chr2L00047	15	28	142	11	76	51	373	200	7	11	93	142
r5GATC2L00048	2L	12440	12695	256	1	DmelGATCr5chr2L00048	14	3	26	16	15	4	14	10	12	13	23	20
r5GATC2L00049	2L	12692	12716	25	0	DmelGATCr5chr2L00049	1	0	1	1	0	1	1	0	2	0	1	0
r5GATC2L00050	2L	12713	13068	356	1	DmelGATCr5chr2L00050	150	41	131	139	98	49	99	74	138	179	137	143
r5GATC2L00051	2L	13065	13295	231	1	DmelGATCr5chr2L00051	25	17	38	29	22	10	25	17	28	33	25	6
r5GATC2L00052	2L	13292	13325	34	0	DmelGATCr5chr2L00052	4	0	2	3	3	0	0	0	5	7	1	0
r5GATC2L00053	2L	13322	13567	246	1	DmelGATCr5chr2L00053	49	19	23	43	64	17	13	16	54	69	42	12
r5GATC2L00054	2L	13564	13723	160	0	DmelGATCr5chr2L00054	16	4	19	13	10	8	13	6	10	15	9	9
r5GATC2L00055	2L	13720	13811	92	0	DmelGATCr5chr2L00055	8	4	21	6	5	2	5	3	5	4	5	4
r5GATC2L00056	2L	13808	14023	216	1	DmelGATCr5chr2L00056	18	3	23	12	7	4	11	5	9	13	5	12
r5GATC2L00057	2L	14020	14039	20	0	DmelGATCr5chr2L00057	0	0	0	0	0	0	0	0	1	0	0	0
r5GATC2L00058	2L	14036	14069	34	0	DmelGATCr5chr2L00058	1	0	0	2	0	0	2	0	1	0	0	0
r5GATC2L00059	2L	14066	14234	169	1	DmelGATCr5chr2L00059	13	7	28	10	9	0	10	3	6	10	3	11
r5GATC2L00060	2L	14231	14669	439	1	DmelGATCr5chr2L00060	216	75	201	224	186	82	98	76	171	210	153	148
r5GATC2L00061	2L	14666	14822	157	1	DmelGATCr5chr2L00061	15	5	29	14	10	2	10	5	12	16	4	3
r5GATC2L00062	2L	14819	14875	57	0	DmelGATCr5chr2L00062	5	1	10	8	6	2	2	2	3	6	3	5
r5GATC2L00063	2L	14872	14976	105	0	DmelGATCr5chr2L00063	8	2	17	8	9	5	3	5	8	9	3	4
r5GATC2L00064	2L	14973	15077	105	1	DmelGATCr5chr2L00064	18	7	17	26	10	11	6	4	20	22	10	7
r5GATC2L00065	2L	15074	15375	302	1	DmelGATCr5chr2L00065	130	33	135	189	119	46	68	43	132	178	79	72
r5GATC2L00066	2L	15372	15666	295	1	DmelGATCr5chr2L00066	69	21	86	53	75	26	33	27	46	54	35	23
r5GATC2L00067	2L	15663	15841	179	0	DmelGATCr5chr2L00067	20	26	21	31	20	8	21	13	27	39	23	8
r5GATC2L00068	2L	15838	16095	258	1	DmelGATCr5chr2L00068	9	16	13	51	42	19	12	10	50	36	13	4
r5GATC2L00069	2L	16092	16177	86	0	DmelGATCr5chr2L00069	5	1	17	6	4	2	17	5	6	10	7	4
r5GATC2L00070	2L	16174	16958	785	0	DmelGATCr5chr2L00070	149	58	106	115	121	82	70	38	98	105	106	144
r5GATC2L00071	2L	16955	17451	497	0	DmelGATCr5chr2L00071	170	78	50	195	191	134	44	46	153	165	154	121
r5GATC2L00072	2L	17448	17587	140	0	DmelGATCr5chr2L00072	7	4	6	8	3	8	1	1	4	6	0	1
r5GATC2L00073	2L	17584	18030	447	0	DmelGATCr5chr2L00073	1	0	0	0	0	0	0	0	0	1	1	0
r5GATC2L00074	2L	18027	18555	529	0	DmelGATCr5chr2L00074	17	1	13	6	2	2	1	1	0	3	1	2
r5GATC2L00075	2L	18552	18819	268	0	DmelGATCr5chr2L00075	1	2	1	0	2	0	0	0	0	0	0	0
r5GATC2L00076	2L	18816	19790	975	1	DmelGATCr5chr2L00076	101	36	65	70	70	52	36	32	52	60	67	72
r5GATC2L00077	2L	19787	20260	474	1	DmelGATCr5chr2L00077	76	50	17	87	128	60	15	34	80	89	78	26
r5GATC2L00078	2L	20257	20392	136	0	DmelGATCr5chr2L00078	2	2	1	4	1	2	0	0	2	2	1	0
r5GATC2L00079	2L	20389	20835	447	0	DmelGATCr5chr2L00079	9	3	1	3	3	2	1	2	1	1	1	0
r5GATC2L00080	2L	20832	21360	529	0	DmelGATCr5chr2L00080	0	0	1	0	1	2	0	0	0	0	0	0
r5GATC2L00081	2L	21357	21645	289	0	DmelGATCr5chr2L00081	1	2	2	0	2	0	0	0	0	0	0	1
r5GATC2L00082	2L	21642	22098	457	1	DmelGATCr5chr2L00082	91	22	32	53	37	27	14	14	10	21	27	46
r5GATC2L00083	2L	22095	22354	260	1	DmelGATCr5chr2L00083	20	5	22	23	19	10	10	3	14	12	8	12
r5GATC2L00084	2L	22351	22508	158	0	DmelGATCr5chr2L00084	19	5	21	22	21	8	10	4	10	16	5	10
r5GATC2L00085	2L	22505	22673	169	1	DmelGATCr5chr2L00085	9	0	9	5	2	0	7	3	3	6	4	3
r5GATC2L00086	2L	22670	22734	65	0	DmelGATCr5chr2L00086	5	0	1	2	0	0	1	2	0	1	4	3
r5GATC2L00088	2L	22735	23030	296	1	DmelGATCr5chr2L00087	15	2	10	13	6	4	9	8	7	2	12	14
r5GATC2L00089	2L	23027	24361	1335	1	DmelGATCr5chr2L00088	124	55	235	216	230	116	170	67	102	146	176	243
r5GATC2L00090	2L	24358	25087	730	1	DmelGATCr5chr2L00089	523	256	279	502	390	263	323	158	346	554	576	577
r5GATC2L00091	2L	25084	26564	1481	1	DmelGATCr5chr2L00090	32	27	142	54	82	65	100	36	42	45	103	148
r5GATC2L00092	2L	26561	26688	128	0	DmelGATCr5chr2L00091	9	3	20	8	9	2	5	4	9	12	5	3
r5GATC2L00093	2L	26685	27427	743	1	DmelGATCr5chr2L00092	104	38	157	212	110	71	116	49	142	182	102	97
r5GATC2L00094	2L	27424	27499	76	0	DmelGATCr5chr2L00093	15	12	23	36	15	13	11	5	30	36	10	13
r5GATC2L00095	2L	27496	28154	659	1	DmelGATCr5chr2L00094	322	154	265	562	348	211	225	152	476	722	457	492
r5GATC2L00096	2L	28151	28212	62	0	DmelGATCr5chr2L00095	7	6	6	12	4	6	7	3	10	7	7	9
r5GATC2L00097	2L	28209	28350	142	1	DmelGATCr5chr2L00096	2	1	14	3	7	4	8	2	17	12	16	4
r5GATC2L00098	2L	28347	28565	219	1	DmelGATCr5chr2L00097	30	3	31	18	17	9	13	14	23	28	17	35
r5GATC2L00099	2L	28562	28709	148	0	DmelGATCr5chr2L00098	15	3	18	27	9	8	20	7	13	25	21	15
r5GATC2L00100	2L	28706	29025	320	1	DmelGATCr5chr2L00099	51	3	44	50	25	7	23	18	35	30	31	63
r5GATC2L00101	2L	29022	29724	703	1	DmelGATCr5chr2L00100	69	173	48	473	365	208	29	136	447	696	440	14
r5GATC2L00102	2L	29721	29916	196	1	DmelGATCr5chr2L00101	3	13	4	19	8	6	2	8	13	24	10	1
r5GATC2L00103	2L	29913	30350	438	1	DmelGATCr5chr2L00102	16	16	32	101	52	37	13	42	61	135	77	16
r5GATC2L00104	2L	30347	31061	715	1	DmelGATCr5chr2L00103	92	31	127	109	52	38	87	51	55	85	59	126
r5GATC2L00105	2L	31058	31078	21	0	DmelGATCr5chr2L00104	2	0	1	3	0	5	1	0	0	4	3	3
r5GATC2L00106	2L	31075	31403	329	1	DmelGATCr5chr2L00105	86	19	128	153	97	41	69	48	85	96	71	79
r5GATC2L00107	2L	31400	31491	92	0	DmelGATCr5chr2L00106	10	5	27	20	9	2	18	7	12	13	6	6
r5GATC2L00108	2L	31488	31535	48	0	DmelGATCr5chr2L00107	7	3	12	10	6	3	5	2	2	3	2	1
r5GATC2L00109	2L	31532	32021	490	1	DmelGATCr5chr2L00108	82	35	140	113	56	31	82	44	51	80	64	94
r5GATC2L00110	2L	32018	32457	440	1	DmelGATCr5chr2L00109	139	49	217	199	51	35	127	61	98	116	135	166
r5GATC2L00111	2L	32454	32491	38	0	DmelGATCr5chr2L00110	23	8	39	22	14	6	6	9	25	18	7	12
r5GATC2L00112	2L	32488	32837	350	1	DmelGATCr5chr2L00111	62	32	124	105	36	35	58	47	57	63	59	35
r5GATC2L00113	2L	32834	33601	768	1	DmelGATCr5chr2L00112	310	197	408	420	319	249	286	150	265	316	396	366
r5GATC2L00114	2L	33598	33759	162	1	DmelGATCr5chr2L00113	21	10	41	29	17	17	30	8	16	25	11	18
r5GATC2L00115	2L	33756	33992	237	1	DmelGATCr5chr2L00114	33	9	93	41	22	16	40	19	22	21	19	29
r5GATC2L00116	2L	33989	34491	503	1	DmelGATCr5chr2L00115	329	85	334	477	236	172	195	108	240	311	277	365
r5GATC2L00117	2L	34488	34583	96	1	DmelGATCr5chr2L00116	12	1	22	16	3	2	13	4	12	7	12	5
r5GATC2L00118	2L	34580	36698	2119	1	DmelGATCr5chr2L00117	4	3	78	4	10	10	26	8	4	5	7	30
r5GATC2L00119	2L	36695	36714	20	0	DmelGATCr5chr2L00118	0	0	1	0	0	0	0	0	1	1	0	0
r5GATC2L00120	2L	36711	37058	348	1	DmelGATCr5chr2L00119	23	5	49	51	58	23	38	13	25	42	51	57
r5GATC2L00121	2L	37055	38503	1449	1	DmelGATCr5chr2L00120	109	54	367	286	198	169	188	94	118	152	165	274
r5GATC2L00122	2L	38500	38562	63	0	DmelGATCr5chr2L00121	2	6	20	9	6	2	6	3	5	3	9	5
r5GATC2L00123	2L	38559	38623	65	0	DmelGATCr5chr2L00122	4	1	16	22	7	3	3	5	8	13	0	6
r5GATC2L00124	2L	38620	39249	630	1	DmelGATCr5chr2L00123	250	133	367	465	220	176	192	93	199	351	178	295
r5GATC2L00125	2L	39246	39328	83	0	DmelGATCr5chr2L00124	6	5	23	13	1	3	6	5	5	7	3	6
r5GATC2L00126	2L	39325	40183	859	1	DmelGATCr5chr2L00125	179	87	307	454	159	90	179	80	153	247	120	316
r5GATC2L00127	2L	40180	40567	388	1	DmelGATCr5chr2L00126	151	57	148	210	167	84	100	54	129	173	160	176
r5GATC2L00128	2L	40564	40790	227	0	DmelGATCr5chr2L00127	31	25	46	46	44	7	20	17	39	42	28	24
r5GATC2L00129	2L	40787	41465	679	1	DmelGATCr5chr2L00128	597	331	606	1017	609	393	450	253	624	880	639	661
r5GATC2L00130	2L	41462	41892	431	1	DmelGATCr5chr2L00129	260	75	229	278	195	89	139	80	160	177	187	206
r5GATC2L00131	2L	41889	42006	118	0	DmelGATCr5chr2L00130	11	5	24	15	8	6	12	2	7	14	5	12
r5GATC2L00132	2L	42003	43331	1329	1	DmelGATCr5chr2L00131	168	89	266	231	326	176	273	155	146	245	373	413
r5GATC2L00133	2L	43328	43424	97	0	DmelGATCr5chr2L00132	9	5	19	12	15	7	14	8	8	14	6	10
r5GATC2L00134	2L	43421	44355	935	1	DmelGATCr5chr2L00133	449	237	317	447	349	318	328	209	473	773	681	559
r5GATC2L00135	2L	44352	44548	197	1	DmelGATCr5chr2L00134	10	1	8	6	1	1	12	7	5	15	9	10
r5GATC2L00136	2L	44545	45264	720	1	DmelGATCr5chr2L00135	58	4	50	30	5	8	53	23	13	10	28	93
r5GATC2L00137	2L	45261	47327	2067	1	DmelGATCr5chr2L00136	44	35	340	54	152	109	155	89	26	25	151	172
r5GATC2L00138	2L	47324	47594	271	1	DmelGATCr5chr2L00137	101	79	180	207	127	80	97	53	110	142	106	99
r5GATC2L00139	2L	47591	47617	27	0	DmelGATCr5chr2L00138	0	0	1	1	0	0	0	1	1	0	0	0
r5GATC2L00140	2L	47614	48101	488	0	DmelGATCr5chr2L00139	0	0	0	2	0	0	0	0	1	1	0	0
r5GATC2L00141	2L	48098	48243	146	0	DmelGATCr5chr2L00140	0	0	0	1	1	0	0	0	1	1	0	0
r5GATC2L00142	2L	48240	48543	304	0	DmelGATCr5chr2L00141	0	0	2	1	1	0	0	0	1	0	0	1
r5GATC2L00143	2L	48540	48795	256	0	DmelGATCr5chr2L00142	2	0	0	2	0	0	0	0	0	2	0	2
r5GATC2L00144	2L	48792	49074	283	0	DmelGATCr5chr2L00143	1	0	1	0	1	0	0	0	1	0	1	2
r5GATC2L00145	2L	49071	49164	94	0	DmelGATCr5chr2L00144	0	0	0	0	0	0	0	0	1	0	1	0
r5GATC2L00146	2L	49161	49646	486	0	DmelGATCr5chr2L00145	1	0	2	1	0	1	0	0	0	0	0	1
r5GATC2L00147	2L	49643	50010	368	0	DmelGATCr5chr2L00146	1	1	0	1	0	0	0	1	0	3	2	1
r5GATC2L00148	2L	50007	50522	516	0	DmelGATCr5chr2L00147	2	0	1	0	0	1	1	0	1	1	2	0
r5GATC2L00149	2L	50519	50539	21	0	DmelGATCr5chr2L00148	0	0	1	1	0	0	0	0	0	0	0	0
r5GATC2L00150	2L	50536	50936	401	0	DmelGATCr5chr2L00149	0	0	1	0	0	0	0	2	0	0	0	0
r5GATC2L00151	2L	50933	50972	40	0	DmelGATCr5chr2L00150	1	0	0	7	0	0	3	2	5	9	1	0
r5GATC2L00152	2L	50969	51064	96	0	DmelGATCr5chr2L00151	0	0	0	0	0	0	0	1	0	0	0	0
r5GATC2L00153	2L	51061	51154	94	0	DmelGATCr5chr2L00152	1	0	1	1	0	0	0	0	1	0	0	0
r5GATC2L00154	2L	51151	51790	640	0	DmelGATCr5chr2L00153	4	0	6	6	1	0	3	3	4	11	0	0
r5GATC2L00155	2L	51787	52036	250	0	DmelGATCr5chr2L00154	0	0	0	0	0	0	1	0	0	0	0	0
r5GATC2L00156	2L	52033	52042	10	0	DmelGATCr5chr2L00155	0	0	0	0	0	0	0	0	0	0	0	0
r5GATC2L00157	2L	52039	52465	427	0	DmelGATCr5chr2L00156	2	0	3	1	1	1	1	0	3	2	1	0
r5GATC2L00158	2L	52462	52501	40	0	DmelGATCr5chr2L00157	0	0	0	1	0	0	0	0	0	0	1	0
r5GATC2L00159	2L	52498	53145	648	1	DmelGATCr5chr2L00158	648	661	779	1150	739	580	506	240	636	941	655	681
r5GATC2L00160	2L	53142	53248	107	1	DmelGATCr5chr2L00159	22	21	43	50	27	17	19	6	31	52	11	4
r5GATC2L00161	2L	53245	53323	79	0	DmelGATCr5chr2L00160	7	4	13	11	5	1	3	3	9	9	4	4
r5GATC2L00162	2L	53320	53400	81	0	DmelGATCr5chr2L00161	8	5	17	19	5	3	10	7	14	19	5	9
r5GATC2L00163	2L	53397	53948	552	1	DmelGATCr5chr2L00162	294	94	314	367	173	127	183	126	228	278	237	333
r5GATC2L00164	2L	53945	54053	109	1	DmelGATCr5chr2L00163	3	4	22	6	5	3	13	4	4	12	10	7
r5GATC2L00165	2L	54050	55596	1547	1	DmelGATCr5chr2L00164	123	60	386	229	208	152	246	99	113	163	183	312
r5GATC2L00166	2L	55593	55637	45	0	DmelGATCr5chr2L00165	19	1	32	18	6	4	6	9	7	7	6	5
r5GATC2L00167	2L	55634	56329	696	1	DmelGATCr5chr2L00166	399	102	377	574	205	117	274	161	201	307	224	375
r5GATC2L00168	2L	56326	56933	608	1	DmelGATCr5chr2L00167	236	137	378	434	210	128	276	196	221	290	249	321
r5GATC2L00169	2L	56930	57483	554	1	DmelGATCr5chr2L00168	264	124	277	302	105	96	209	119	132	207	172	309
r5GATC2L00170	2L	57480	57893	414	1	DmelGATCr5chr2L00169	53	15	107	76	40	20	42	28	27	50	40	97
r5GATC2L00171	2L	57890	58754	865	1	DmelGATCr5chr2L00170	272	200	534	856	607	396	361	233	656	1009	733	511
r5GATC2L00172	2L	58751	58766	16	0	DmelGATCr5chr2L00171	1	0	1	1	0	0	0	0	1	0	1	0
r5GATC2L00173	2L	58763	59734	972	1	DmelGATCr5chr2L00172	168	91	311	373	196	111	228	129	217	340	225	381
r5GATC2L00174	2L	59731	59822	92	0	DmelGATCr5chr2L00173	4	5	20	12	4	4	11	0	9	9	7	4
r5GATC2L00175	2L	59819	60344	526	1	DmelGATCr5chr2L00174	33	3	52	36	32	18	42	17	13	21	42	57
r5GATC2L00176	2L	60341	62776	2436	1	DmelGATCr5chr2L00175	50	55	180	56	132	80	126	59	39	49	118	104
r5GATC2L00177	2L	62773	63129	357	1	DmelGATCr5chr2L00176	53	11	76	56	44	16	41	22	37	51	49	88
r5GATC2L00178	2L	63126	63349	224	1	DmelGATCr5chr2L00177	15	3	22	20	11	2	8	3	6	12	5	14
r5GATC2L00179	2L	63346	63670	325	1	DmelGATCr5chr2L00178	56	28	90	113	121	37	43	29	51	91	99	62
r5GATC2L00180	2L	63667	64484	818	1	DmelGATCr5chr2L00179	89	89	323	254	295	172	137	62	175	262	225	170
r5GATC2L00181	2L	64481	64666	186	0	DmelGATCr5chr2L00180	0	0	1	0	0	0	0	0	2	2	0	0
r5GATC2L00182	2L	64663	64707	45	0	DmelGATCr5chr2L00181	0	0	1	0	0	0	0	0	0	0	0	1
r5GATC2L00183	2L	64704	64720	17	0	DmelGATCr5chr2L00182	0	0	0	0	0	0	0	0	0	0	0	0
r5GATC2L00184	2L	64717	65319	603	1	DmelGATCr5chr2L00183	233	171	82	455	133	131	32	100	236	336	146	77
r5GATC2L00185	2L	65316	65610	295	1	DmelGATCr5chr2L00184	45	11	15	50	21	10	19	21	33	44	32	20
r5GATC2L00186	2L	65607	65675	69	0	DmelGATCr5chr2L00185	9	4	15	14	7	2	3	6	13	16	4	6
r5GATC2L00187	2L	65672	66424	753	1	DmelGATCr5chr2L00186	879	398	169	1252	934	452	108	366	735	1133	531	342
r5GATC2L00188	2L	66421	67276	856	1	DmelGATCr5chr2L00187	751	463	773	1152	682	461	684	411	702	1018	609	583
r5GATC2L00189	2L	67273	67326	54	0	DmelGATCr5chr2L00188	16	11	43	28	16	4	9	4	26	22	8	2
r5GATC2L00190	2L	67323	67819	497	1	DmelGATCr5chr2L00189	728	233	578	904	645	343	211	140	418	535	349	323
r5GATC2L00191	2L	67816	67907	92	1	DmelGATCr5chr2L00190	22	22	56	45	27	14	16	8	22	21	19	10
r5GATC2L00192	2L	67904	68332	429	1	DmelGATCr5chr2L00191	128	62	220	158	113	54	46	34	79	91	58	60
r5GATC2L00193	2L	68329	68395	67	0	DmelGATCr5chr2L00192	9	4	14	16	12	5	7	2	7	10	6	3
r5GATC2L00194	2L	68392	68888	497	1	DmelGATCr5chr2L00193	216	100	175	184	75	41	72	59	65	102	61	86
r5GATC2L00195	2L	68885	69105	221	1	DmelGATCr5chr2L00194	42	13	54	39	39	10	15	14	16	27	14	16
r5GATC2L00196	2L	69102	69243	142	0	DmelGATCr5chr2L00195	19	7	19	17	15	3	6	4	4	9	8	6
r5GATC2L00197	2L	69240	69303	64	0	DmelGATCr5chr2L00196	6	2	6	5	5	4	2	1	2	2	2	4
r5GATC2L00198	2L	69300	69794	495	1	DmelGATCr5chr2L00197	109	21	77	81	30	14	23	18	12	17	33	48
r5GATC2L00200	2L	69795	69822	28	0	DmelGATCr5chr2L00198	0	0	0	0	0	0	0	1	0	0	0	1
r5GATC2L00201	2L	69819	69880	62	0	DmelGATCr5chr2L00199	1	0	4	2	1	0	1	0	1	4	2	1
r5GATC2L00202	2L	69877	69961	85	1	DmelGATCr5chr2L00200	5	2	4	3	5	2	0	0	0	0	1	3
r5GATC2L00203	2L	69958	70113	156	0	DmelGATCr5chr2L00201	5	1	19	7	2	1	2	1	1	2	2	3
r5GATC2L00204	2L	70110	71494	1385	1	DmelGATCr5chr2L00202	263	108	361	168	110	91	169	51	59	56	80	174
r5GATC2L00205	2L	71491	71992	502	1	DmelGATCr5chr2L00203	334	125	270	331	242	151	105	76	125	139	179	232
r5GATC2L00206	2L	71989	72654	666	1	DmelGATCr5chr2L00204	622	159	502	484	242	165	210	149	158	244	238	322
r5GATC2L00207	2L	72651	72789	139	1	DmelGATCr5chr2L00205	13	17	40	25	17	4	6	4	4	8	10	11
r5GATC2L00208	2L	72786	73422	637	1	DmelGATCr5chr2L00206	1624	947	1201	1616	1186	675	439	256	610	700	584	556
r5GATC2L00209	2L	73419	75586	2168	1	DmelGATCr5chr2L00207	49	84	278	50	136	95	139	44	23	21	75	111
r5GATC2L00210	2L	75583	76559	977	1	DmelGATCr5chr2L00208	552	251	450	601	613	359	344	175	360	492	412	459
r5GATC2L00211	2L	76556	76604	49	0	DmelGATCr5chr2L00209	24	9	33	19	13	8	7	3	6	11	12	10
r5GATC2L00212	2L	76601	76696	96	0	DmelGATCr5chr2L00210	11	2	31	14	9	8	10	5	5	11	11	18
r5GATC2L00213	2L	76693	77648	956	1	DmelGATCr5chr2L00211	381	195	377	393	271	155	280	147	178	299	264	429
r5GATC2L00214	2L	77645	77819	175	1	DmelGATCr5chr2L00212	5	0	18	10	11	8	5	4	13	15	4	0
r5GATC2L00215	2L	77816	77860	45	0	DmelGATCr5chr2L00213	0	1	4	1	1	2	4	1	3	3	1	1
r5GATC2L00216	2L	77857	78448	592	1	DmelGATCr5chr2L00214	328	148	154	223	164	101	205	112	215	294	173	200
r5GATC2L00217	2L	78445	78471	27	0	DmelGATCr5chr2L00215	3	0	3	0	2	0	1	0	0	0	0	0
r5GATC2L00218	2L	78468	78829	362	1	DmelGATCr5chr2L00216	137	38	65	175	84	53	76	60	116	161	112	93
r5GATC2L00219	2L	78826	79380	555	1	DmelGATCr5chr2L00217	335	101	286	379	162	106	178	128	190	280	167	206
r5GATC2L00220	2L	79377	79738	362	1	DmelGATCr5chr2L00218	56	33	68	124	82	44	22	52	65	86	73	23
r5GATC2L00221	2L	79735	79784	50	0	DmelGATCr5chr2L00219	17	1	24	15	3	1	14	6	8	5	2	3
r5GATC2L00222	2L	79781	81156	1376	1	DmelGATCr5chr2L00220	259	111	382	296	314	234	325	159	173	243	261	302
r5GATC2L00223	2L	81153	81190	38	0	DmelGATCr5chr2L00221	8	9	27	12	13	3	13	9	9	12	8	8
r5GATC2L00224	2L	81187	81950	764	1	DmelGATCr5chr2L00222	505	137	243	347	242	182	276	103	170	256	285	358
r5GATC2L00225	2L	81947	82688	742	1	DmelGATCr5chr2L00223	763	165	338	436	260	171	424	207	283	435	341	493
r5GATC2L00226	2L	82685	82989	305	1	DmelGATCr5chr2L00224	56	26	46	57	133	24	21	23	64	68	32	34
r5GATC2L00227	2L	82986	83360	375	1	DmelGATCr5chr2L00225	190	58	70	204	95	72	38	54	102	147	107	138
r5GATC2L00228	2L	83357	83624	268	1	DmelGATCr5chr2L00226	38	9	54	43	11	9	19	8	17	27	21	22
r5GATC2L00229	2L	83621	83830	210	1	DmelGATCr5chr2L00227	22	2	29	17	15	3	6	6	16	9	10	10
r5GATC2L00230	2L	83827	84511	685	1	DmelGATCr5chr2L00228	430	119	356	361	239	141	214	152	202	218	187	255
r5GATC2L00231	2L	84508	84653	146	0	DmelGATCr5chr2L00229	21	8	49	32	16	19	15	10	22	28	10	14
r5GATC2L00232	2L	84650	84869	220	1	DmelGATCr5chr2L00230	65	16	105	69	42	27	41	13	38	41	29	40
r5GATC2L00233	2L	84866	85684	819	1	DmelGATCr5chr2L00231	802	412	923	925	543	354	462	276	443	713	260	449
r5GATC2L00234	2L	85681	85689	9	0	DmelGATCr5chr2L00232	0	0	0	0	0	0	0	0	0	0	0	0
r5GATC2L00235	2L	85686	86077	392	1	DmelGATCr5chr2L00233	165	67	203	215	120	69	104	77	134	172	66	102
r5GATC2L00236	2L	86074	86217	144	1	DmelGATCr5chr2L00234	17	6	29	17	8	8	10	10	14	17	4	6
r5GATC2L00237	2L	86214	86318	105	0	DmelGATCr5chr2L00235	9	4	26	18	11	5	4	4	13	13	2	5
r5GATC2L00238	2L	86315	87737	1423	1	DmelGATCr5chr2L00236	341	148	706	345	231	163	349	212	143	220	202	292
r5GATC2L00239	2L	87734	87958	225	1	DmelGATCr5chr2L00237	6	4	4	12	12	7	1	11	12	6	5	3
r5GATC2L00240	2L	87955	88468	514	1	DmelGATCr5chr2L00238	124	33	28	309	188	93	22	98	251	360	136	84
r5GATC2L00241	2L	88465	88499	35	0	DmelGATCr5chr2L00239	1	1	0	7	0	1	2	0	2	5	1	0
r5GATC2L00242	2L	88496	88815	320	1	DmelGATCr5chr2L00240	94	43	122	101	45	15	51	38	44	58	27	37
r5GATC2L00243	2L	88812	88898	87	1	DmelGATCr5chr2L00241	18	18	36	37	24	4	25	11	30	17	18	4
r5GATC2L00244	2L	88895	89089	195	0	DmelGATCr5chr2L00242	35	32	51	87	42	15	33	34	36	47	31	19
r5GATC2L00245	2L	89086	89599	514	1	DmelGATCr5chr2L00243	268	153	368	498	259	163	292	201	286	462	317	318
r5GATC2L00246	2L	89596	90027	432	1	DmelGATCr5chr2L00244	165	54	198	225	166	67	154	89	158	201	144	179
r5GATC2L00247	2L	90024	90050	27	0	DmelGATCr5chr2L00245	1	0	9	2	3	2	4	3	0	5	0	0
r5GATC2L00248	2L	90047	90145	99	1	DmelGATCr5chr2L00246	14	8	31	28	7	7	25	7	20	23	12	13
r5GATC2L00249	2L	90142	90995	854	1	DmelGATCr5chr2L00247	964	505	1242	1345	763	560	908	464	730	1151	789	764
r5GATC2L00250	2L	90992	92313	1322	1	DmelGATCr5chr2L00248	316	232	782	381	149	201	385	201	153	228	194	317
r5GATC2L00251	2L	92310	92453	144	0	DmelGATCr5chr2L00249	21	6	30	21	51	32	8	11	19	11	30	42
r5GATC2L00252	2L	92450	92610	161	1	DmelGATCr5chr2L00250	22	11	8	49	23	9	2	24	17	39	14	3
r5GATC2L00253	2L	92607	92850	244	1	DmelGATCr5chr2L00251	15	8	13	52	31	12	11	23	37	38	9	3
r5GATC2L00254	2L	92847	93095	249	1	DmelGATCr5chr2L00252	26	12	17	15	9	6	19	9	7	20	11	11
r5GATC2L00255	2L	93092	93379	288	1	DmelGATCr5chr2L00253	136	29	121	120	74	58	65	57	89	129	90	95
r5GATC2L00256	2L	93376	94102	727	1	DmelGATCr5chr2L00254	319	138	274	266	154	120	231	91	173	235	206	222
r5GATC2L00257	2L	94099	95134	1036	1	DmelGATCr5chr2L00255	334	170	378	386	312	248	177	103	116	186	205	204
r5GATC2L00258	2L	95131	95201	71	1	DmelGATCr5chr2L00256	11	7	7	7	6	10	4	3	6	4	5	4
r5GATC2L00259	2L	95198	95279	82	0	DmelGATCr5chr2L00257	13	6	26	15	13	10	6	0	3	5	8	4
r5GATC2L00260	2L	95276	95516	241	1	DmelGATCr5chr2L00258	34	10	62	67	42	8	10	8	10	15	15	14
r5GATC2L00261	2L	95513	95664	152	0	DmelGATCr5chr2L00259	17	5	19	8	10	2	3	2	4	4	2	1
r5GATC2L00262	2L	95661	95733	73	1	DmelGATCr5chr2L00260	6	3	9	3	5	0	3	0	0	4	6	4
r5GATC2L00263	2L	95730	95763	34	0	DmelGATCr5chr2L00261	10	0	6	5	1	1	2	0	1	0	1	2
r5GATC2L00264	2L	95760	96387	628	1	DmelGATCr5chr2L00262	297	79	138	145	111	77	64	51	33	56	61	46
r5GATC2L00265	2L	96384	96414	31	0	DmelGATCr5chr2L00263	1	0	3	3	2	0	1	0	0	0	0	1
r5GATC2L00266	2L	96411	96493	83	0	DmelGATCr5chr2L00264	2	1	14	2	1	0	1	0	0	1	1	0
r5GATC2L00267	2L	96490	97371	882	1	DmelGATCr5chr2L00265	239	91	163	107	71	52	83	61	30	41	65	63
r5GATC2L00268	2L	97368	97585	218	1	DmelGATCr5chr2L00266	7	5	12	16	9	6	6	5	1	2	1	1
r5GATC2L00269	2L	97582	97644	63	0	DmelGATCr5chr2L00267	7	4	7	9	5	0	1	1	0	2	2	4
r5GATC2L00270	2L	97641	97827	187	0	DmelGATCr5chr2L00268	24	5	29	21	21	9	10	6	6	4	11	9
r5GATC2L00271	2L	97824	98120	297	1	DmelGATCr5chr2L00269	77	27	80	73	32	21	20	6	6	20	14	20
r5GATC2L00272	2L	98117	98246	130	1	DmelGATCr5chr2L00270	23	7	27	18	14	10	2	4	5	7	8	2
r5GATC2L00273	2L	98243	98318	76	0	DmelGATCr5chr2L00271	14	3	17	14	8	2	2	3	1	3	6	7
r5GATC2L00274	2L	98315	98531	217	1	DmelGATCr5chr2L00272	61	22	75	132	68	25	14	11	24	37	38	24
r5GATC2L00275	2L	98528	98815	288	1	DmelGATCr5chr2L00273	112	54	85	162	89	55	23	14	33	44	46	37
r5GATC2L00276	2L	98812	99185	374	1	DmelGATCr5chr2L00274	124	32	132	133	108	50	23	32	30	37	29	37
r5GATC2L00277	2L	99182	99268	87	0	DmelGATCr5chr2L00275	16	3	20	8	11	5	2	5	3	1	3	9
r5GATC2L00278	2L	99265	99668	404	1	DmelGATCr5chr2L00276	60	22	67	68	24	22	16	8	15	13	10	12
r5GATC2L00279	2L	99665	99976	312	1	DmelGATCr5chr2L00277	66	26	71	48	48	22	21	7	10	8	16	14
r5GATC2L00280	2L	99973	100076	104	0	DmelGATCr5chr2L00278	11	8	27	16	21	8	2	3	4	3	6	6
r5GATC2L00281	2L	100073	100638	566	1	DmelGATCr5chr2L00279	783	372	512	807	742	441	163	127	197	279	317	267
r5GATC2L00282	2L	100635	100843	209	0	DmelGATCr5chr2L00280	20	14	28	31	17	15	5	7	4	11	6	6
r5GATC2L00283	2L	100840	101516	677	1	DmelGATCr5chr2L00281	588	217	396	589	292	240	147	103	124	168	177	218
r5GATC2L00284	2L	101513	101555	43	0	DmelGATCr5chr2L00282	12	6	9	13	6	4	3	1	1	3	2	0
r5GATC2L00285	2L	101552	102024	473	1	DmelGATCr5chr2L00283	17	35	40	68	77	43	11	7	33	27	15	8
r5GATC2L00286	2L	102021	102689	669	1	DmelGATCr5chr2L00284	104	90	111	118	71	47	39	38	24	51	44	25
r5GATC2L00287	2L	102686	102732	47	0	DmelGATCr5chr2L00285	9	14	15	2	2	7	2	2	2	6	2	1
r5GATC2L00288	2L	102729	102834	106	0	DmelGATCr5chr2L00286	3	1	5	4	4	1	0	0	1	0	0	1
r5GATC2L00289	2L	102831	103059	229	1	DmelGATCr5chr2L00287	22	11	32	34	15	6	7	3	8	11	7	8
r5GATC2L00290	2L	103056	103347	292	1	DmelGATCr5chr2L00288	45	8	40	56	18	7	15	4	6	8	8	10
r5GATC2L00292	2L	103348	103508	161	0	DmelGATCr5chr2L00289	8	1	16	14	5	1	3	0	3	8	4	2
r5GATC2L00293	2L	103505	103685	181	1	DmelGATCr5chr2L00290	38	10	49	43	27	8	10	4	15	13	6	12
r5GATC2L00294	2L	103682	104279	598	1	DmelGATCr5chr2L00291	1031	364	489	889	358	286	205	129	199	293	177	293
r5GATC2L00295	2L	104276	104395	120	0	DmelGATCr5chr2L00292	15	11	24	27	8	2	4	1	3	5	5	5
r5GATC2L00296	2L	104392	104667	276	1	DmelGATCr5chr2L00293	21	6	19	16	6	2	6	2	1	3	4	1
r5GATC2L00297	2L	104664	104685	22	0	DmelGATCr5chr2L00294	0	0	0	1	0	1	0	0	0	0	1	0
r5GATC2L00298	2L	104682	105127	446	1	DmelGATCr5chr2L00295	137	32	85	65	39	22	29	18	14	11	29	32
r5GATC2L00299	2L	105124	105866	743	1	DmelGATCr5chr2L00296	644	278	349	603	355	220	190	127	213	287	190	166
r5GATC2L00300	2L	105863	106065	203	1	DmelGATCr5chr2L00297	33	7	39	32	19	10	10	7	9	11	10	16
r5GATC2L00301	2L	106062	106390	329	1	DmelGATCr5chr2L00298	39	12	65	48	30	12	9	3	10	19	7	11
r5GATC2L00302	2L	106387	107193	807	1	DmelGATCr5chr2L00299	670	266	552	552	293	206	213	91	106	188	198	246
r5GATC2L00303	2L	107190	107320	131	0	DmelGATCr5chr2L00300	14	28	39	24	28	14	7	9	15	17	4	9
r5GATC2L00304	2L	107317	107446	130	1	DmelGATCr5chr2L00301	16	15	37	31	26	10	8	2	9	19	11	8
r5GATC2L00305	2L	107443	107821	379	1	DmelGATCr5chr2L00302	347	206	218	408	319	195	94	78	183	261	136	146
r5GATC2L00306	2L	107818	107859	42	0	DmelGATCr5chr2L00303	3	8	14	21	9	5	2	4	6	12	10	7
r5GATC2L00307	2L	107856	107865	10	0	DmelGATCr5chr2L00304	0	0	0	0	0	0	0	0	0	0	0	0
r5GATC2L00308	2L	107862	109433	1572	1	DmelGATCr5chr2L00305	256	274	765	351	243	179	231	140	108	202	164	174
r5GATC2L00309	2L	109430	109446	17	0	DmelGATCr5chr2L00306	0	0	0	1	0	0	0	0	0	0	0	0
r5GATC2L00310	2L	109443	109550	108	1	DmelGATCr5chr2L00307	11	14	42	21	7	6	7	7	9	10	3	1
r5GATC2L00311	2L	109547	110291	745	1	DmelGATCr5chr2L00308	1277	784	1253	1692	1077	655	674	420	682	1000	679	696
r5GATC2L00312	2L	110288	110462	175	1	DmelGATCr5chr2L00309	34	39	109	74	31	9	24	14	24	41	13	9
r5GATC2L00313	2L	110459	110798	340	1	DmelGATCr5chr2L00310	314	91	269	277	145	87	118	61	119	159	104	155
r5GATC2L00314	2L	110795	111965	1171	1	DmelGATCr5chr2L00311	811	853	1275	1170	1020	879	459	271	584	751	718	575
r5GATC2L00315	2L	111962	112004	43	0	DmelGATCr5chr2L00312	19	20	39	49	25	12	12	10	10	29	13	5
r5GATC2L00316	2L	112001	112017	17	0	DmelGATCr5chr2L00313	0	0	2	0	0	0	0	0	0	0	0	0
r5GATC2L00317	2L	112014	112068	55	0	DmelGATCr5chr2L00314	6	0	13	15	12	7	3	1	4	8	4	4
r5GATC2L00318	2L	112065	112348	284	1	DmelGATCr5chr2L00315	44	34	76	122	113	50	12	16	48	64	39	14
r5GATC2L00319	2L	112345	112865	521	1	DmelGATCr5chr2L00316	459	233	460	607	505	263	118	88	242	335	269	274
r5GATC2L00320	2L	112862	113162	301	1	DmelGATCr5chr2L00317	45	14	68	63	51	10	16	11	15	22	22	18
r5GATC2L00321	2L	113159	114584	1426	1	DmelGATCr5chr2L00318	169	103	407	166	221	174	113	99	54	62	123	212
r5GATC2L00322	2L	114581	114851	271	1	DmelGATCr5chr2L00319	127	14	121	135	64	42	29	22	38	35	28	55
r5GATC2L00323	2L	114848	114877	30	0	DmelGATCr5chr2L00320	4	0	2	0	0	0	2	0	0	2	1	1
r5GATC2L00324	2L	114874	115155	282	1	DmelGATCr5chr2L00321	19	16	24	18	8	6	14	9	10	24	8	12
r5GATC2L00325	2L	115152	115781	630	1	DmelGATCr5chr2L00322	850	241	251	568	405	256	348	226	506	741	438	455
r5GATC2L00326	2L	115778	115898	121	1	DmelGATCr5chr2L00323	11	2	16	9	5	6	7	2	6	9	7	8
r5GATC2L00327	2L	115895	115991	97	0	DmelGATCr5chr2L00324	8	3	10	9	3	1	0	1	6	12	3	9
r5GATC2L00328	2L	115988	116172	185	1	DmelGATCr5chr2L00325	26	2	20	21	13	4	10	7	17	13	6	9
r5GATC2L00329	2L	116169	116434	266	0	DmelGATCr5chr2L00326	71	17	29	43	29	16	37	15	51	50	34	36
r5GATC2L00330	2L	116431	116626	196	1	DmelGATCr5chr2L00327	126	78	61	157	204	119	34	92	111	124	159	70
r5GATC2L00331	2L	116623	116632	10	0	DmelGATCr5chr2L00328	0	0	0	0	0	0	0	0	0	0	0	0
r5GATC2L00332	2L	116629	116648	20	0	DmelGATCr5chr2L00329	0	0	0	0	0	0	0	0	1	1	0	0
r5GATC2L00333	2L	116645	116831	187	1	DmelGATCr5chr2L00330	24	12	40	46	47	37	33	15	43	42	51	43
r5GATC2L00334	2L	116828	117132	305	1	DmelGATCr5chr2L00331	67	14	12	25	24	11	10	25	34	41	35	24
r5GATC2L00335	2L	117129	117180	52	0	DmelGATCr5chr2L00332	11	3	9	6	6	3	4	7	7	6	9	7
r5GATC2L00336	2L	117177	117721	545	1	DmelGATCr5chr2L00333	497	193	215	329	226	140	220	117	331	455	257	228
r5GATC2L00337	2L	117718	117844	127	0	DmelGATCr5chr2L00334	13	8	21	16	17	6	12	2	13	23	18	5
r5GATC2L00338	2L	117841	118471	631	1	DmelGATCr5chr2L00335	412	134	347	411	189	169	243	165	284	368	385	355
r5GATC2L00339	2L	118468	118772	305	1	DmelGATCr5chr2L00336	66	15	77	93	69	26	50	26	61	68	54	75
r5GATC2L00340	2L	118769	118802	34	0	DmelGATCr5chr2L00337	5	0	10	14	0	1	6	2	2	4	3	3
r5GATC2L00341	2L	118799	119939	1141	1	DmelGATCr5chr2L00338	363	302	566	550	234	174	399	212	265	379	239	355
r5GATC2L00342	2L	119936	120160	225	1	DmelGATCr5chr2L00339	24	5	34	22	19	5	17	8	13	10	11	26
r5GATC2L00343	2L	120157	120528	372	1	DmelGATCr5chr2L00340	138	5	107	96	57	21	59	53	49	71	38	92
r5GATC2L00344	2L	120525	120667	143	1	DmelGATCr5chr2L00341	24	5	64	37	7	3	35	18	13	24	6	10
r5GATC2L00345	2L	120664	120867	204	0	DmelGATCr5chr2L00342	29	3	43	31	20	13	17	7	26	27	13	17
r5GATC2L00346	2L	120864	121884	1021	1	DmelGATCr5chr2L00343	144	70	191	140	84	58	120	102	78	125	134	171
r5GATC2L00347	2L	121881	122077	197	0	DmelGATCr5chr2L00344	23	9	18	31	20	10	13	6	19	23	18	9
r5GATC2L00348	2L	122074	122270	197	1	DmelGATCr5chr2L00345	34	21	28	35	28	8	15	10	14	20	17	17
r5GATC2L00349	2L	122267	122533	267	1	DmelGATCr5chr2L00346	96	25	81	87	55	23	27	19	21	36	43	63
r5GATC2L00350	2L	122530	123195	666	1	DmelGATCr5chr2L00347	891	409	323	946	727	434	117	138	298	428	344	325
r5GATC2L00351	2L	123192	123378	187	1	DmelGATCr5chr2L00348	23	16	29	37	16	9	12	4	13	12	6	6
r5GATC2L00352	2L	123375	123603	229	0	DmelGATCr5chr2L00349	37	10	35	40	23	8	8	6	11	16	9	13
r5GATC2L00353	2L	123600	123866	267	1	DmelGATCr5chr2L00350	42	3	36	17	14	10	9	4	9	13	14	12
r5GATC2L00354	2L	123863	124228	366	1	DmelGATCr5chr2L00351	45	18	61	36	26	8	8	10	13	17	14	19
r5GATC2L00355	2L	124225	124506	282	1	DmelGATCr5chr2L00352	15	7	28	25	16	9	15	3	13	18	10	11
r5GATC2L00356	2L	124503	124921	419	1	DmelGATCr5chr2L00353	62	17	65	50	32	14	21	14	18	35	41	54
r5GATC2L00357	2L	124918	125525	608	1	DmelGATCr5chr2L00354	319	63	176	157	65	66	113	75	60	117	110	207
r5GATC2L00358	2L	125522	125705	184	0	DmelGATCr5chr2L00355	4	0	4	3	1	2	2	2	1	1	4	3
r5GATC2L00359	2L	125702	128083	2382	1	DmelGATCr5chr2L00356	10	12	86	1	21	16	59	18	1	1	14	42
r5GATC2L00360	2L	128080	128171	92	1	DmelGATCr5chr2L00357	10	5	25	15	12	9	12	4	11	13	5	3
r5GATC2L00361	2L	128168	128732	565	1	DmelGATCr5chr2L00358	826	288	474	851	458	317	298	212	577	660	600	522
r5GATC2L00362	2L	128729	129235	507	1	DmelGATCr5chr2L00359	182	87	157	97	25	13	90	48	27	48	36	83
r5GATC2L00363	2L	129232	129501	270	1	DmelGATCr5chr2L00360	16	7	50	14	8	3	25	8	0	6	1	1
r5GATC2L00364	2L	129498	131216	1719	1	DmelGATCr5chr2L00361	90	38	269	59	62	46	188	105	25	37	50	134
r5GATC2L00365	2L	131213	132689	1477	1	DmelGATCr5chr2L00362	205	112	420	261	274	202	398	203	152	193	272	349
r5GATC2L00366	2L	132686	132723	38	0	DmelGATCr5chr2L00363	1	0	10	2	2	1	4	0	2	0	2	1
r5GATC2L00367	2L	132720	132852	133	0	DmelGATCr5chr2L00364	0	0	4	1	0	0	0	0	2	1	0	0
r5GATC2L00368	2L	132849	132972	124	1	DmelGATCr5chr2L00365	0	0	6	1	4	2	2	3	6	4	1	2
r5GATC2L00369	2L	132969	133116	148	0	DmelGATCr5chr2L00366	3	1	10	8	0	0	4	1	3	3	1	1
r5GATC2L00370	2L	133113	133157	45	0	DmelGATCr5chr2L00367	2	1	1	6	4	0	3	0	4	4	2	1
r5GATC2L00371	2L	133154	133632	479	1	DmelGATCr5chr2L00368	76	34	78	128	35	19	69	39	95	97	59	50
r5GATC2L00372	2L	133629	133754	126	0	DmelGATCr5chr2L00369	6	3	15	11	14	3	3	6	13	18	4	11
r5GATC2L00373	2L	133751	134022	272	1	DmelGATCr5chr2L00370	91	14	62	80	61	19	58	47	64	101	79	104
r5GATC2L00374	2L	134019	134041	23	0	DmelGATCr5chr2L00371	1	0	1	1	0	1	0	0	3	3	1	0
r5GATC2L00375	2L	134038	134317	280	1	DmelGATCr5chr2L00372	30	8	47	36	30	16	43	22	35	31	46	53
r5GATC2L00376	2L	134314	135656	1343	1	DmelGATCr5chr2L00373	376	197	395	375	337	200	509	316	292	433	471	449
r5GATC2L00377	2L	135653	135771	119	0	DmelGATCr5chr2L00374	5	6	17	9	8	4	10	3	13	15	3	8
r5GATC2L00378	2L	135768	135813	46	0	DmelGATCr5chr2L00375	2	0	3	3	1	0	3	2	1	3	0	0
r5GATC2L00379	2L	135810	136100	291	1	DmelGATCr5chr2L00376	36	7	34	22	20	11	18	15	19	37	16	25
r5GATC2L00380	2L	136097	136235	139	1	DmelGATCr5chr2L00377	9	5	17	13	8	2	14	4	11	17	6	6
r5GATC2L00381	2L	136232	136559	328	1	DmelGATCr5chr2L00378	46	11	33	43	20	14	25	12	25	37	15	27
r5GATC2L00382	2L	136556	136999	444	1	DmelGATCr5chr2L00379	312	51	134	141	89	55	123	98	170	170	154	137
r5GATC2L00383	2L	136996	137118	123	0	DmelGATCr5chr2L00380	18	1	12	18	10	6	7	7	14	20	14	10
r5GATC2L00384	2L	137115	137125	11	0	DmelGATCr5chr2L00381	0	0	0	0	0	0	0	0	0	0	0	0
r5GATC2L00385	2L	137122	137365	244	1	DmelGATCr5chr2L00382	36	7	80	53	33	18	25	9	24	34	31	27
r5GATC2L00386	2L	137362	138387	1026	1	DmelGATCr5chr2L00383	925	509	871	1090	934	578	637	309	587	929	863	747
r5GATC2L00387	2L	138384	138451	68	0	DmelGATCr5chr2L00384	14	5	17	10	22	10	4	6	19	13	15	9
r5GATC2L00388	2L	138448	138693	246	1	DmelGATCr5chr2L00385	7	6	11	21	16	1	3	9	12	15	8	3
r5GATC2L00389	2L	138690	138708	19	0	DmelGATCr5chr2L00386	0	1	0	1	0	0	0	0	0	0	0	0
r5GATC2L00390	2L	138705	138875	171	0	DmelGATCr5chr2L00387	13	5	31	19	8	4	17	6	15	9	12	6
r5GATC2L00391	2L	138872	139271	400	1	DmelGATCr5chr2L00388	170	47	228	161	53	36	86	71	83	78	63	119
r5GATC2L00392	2L	139268	139541	274	1	DmelGATCr5chr2L00389	43	15	54	58	30	10	33	24	25	29	24	34
r5GATC2L00393	2L	139538	139729	192	0	DmelGATCr5chr2L00390	23	14	53	34	23	8	28	13	32	27	10	13
r5GATC2L00394	2L	139726	140092	367	1	DmelGATCr5chr2L00391	100	52	168	171	33	24	94	41	107	101	63	80
r5GATC2L00395	2L	140089	140391	303	1	DmelGATCr5chr2L00392	112	41	175	170	89	38	58	36	84	106	75	95
r5GATC2L00396	2L	140388	140459	72	1	DmelGATCr5chr2L00393	12	6	19	22	4	3	15	6	21	15	11	16
r5GATC2L00397	2L	140456	140534	79	0	DmelGATCr5chr2L00394	6	0	12	10	6	0	7	5	8	8	4	1
r5GATC2L00398	2L	140531	140727	197	0	DmelGATCr5chr2L00395	15	1	24	19	14	8	13	6	23	24	9	8
r5GATC2L00399	2L	140724	141131	408	1	DmelGATCr5chr2L00396	155	43	203	149	54	40	111	64	125	147	69	90
r5GATC2L00400	2L	141128	141292	165	0	DmelGATCr5chr2L00397	13	8	45	44	9	5	29	17	23	34	9	15
r5GATC2L00401	2L	141289	141552	264	1	DmelGATCr5chr2L00398	51	14	69	61	16	9	46	21	24	49	24	27
r5GATC2L00402	2L	141549	141696	148	1	DmelGATCr5chr2L00399	22	5	29	32	11	5	11	12	13	9	7	9
r5GATC2L00403	2L	141693	141872	180	0	DmelGATCr5chr2L00400	30	7	33	41	5	8	16	10	22	26	15	23
r5GATC2L00404	2L	141869	142088	220	1	DmelGATCr5chr2L00401	19	6	26	25	14	5	11	10	15	14	10	6
r5GATC2L00405	2L	142085	142260	176	1	DmelGATCr5chr2L00402	10	1	16	7	10	3	12	4	11	14	7	7
r5GATC2L00406	2L	142257	142449	193	0	DmelGATCr5chr2L00403	29	4	25	20	9	3	10	4	9	17	11	15
r5GATC2L00407	2L	142446	142767	322	1	DmelGATCr5chr2L00404	126	8	73	57	28	8	41	23	18	33	41	41
r5GATC2L00408	2L	142764	143263	500	1	DmelGATCr5chr2L00405	360	105	252	265	242	94	71	41	103	110	125	93
r5GATC2L00409	2L	143260	143632	373	1	DmelGATCr5chr2L00406	79	39	54	79	80	24	22	17	21	52	30	27
r5GATC2L00410	2L	143629	143939	311	1	DmelGATCr5chr2L00407	26	9	30	29	20	5	5	1	7	15	9	10
r5GATC2L00411	2L	143936	143966	31	0	DmelGATCr5chr2L00408	0	0	0	1	2	0	0	0	0	0	0	0
r5GATC2L00412	2L	143963	144057	95	0	DmelGATCr5chr2L00409	6	2	6	5	3	1	0	0	0	1	1	0
r5GATC2L00413	2L	144054	144359	306	1	DmelGATCr5chr2L00410	18	12	15	19	10	3	6	3	3	8	4	3
r5GATC2L00414	2L	144356	144365	10	0	DmelGATCr5chr2L00411	0	0	0	0	0	0	0	0	0	0	0	0
r5GATC2L00415	2L	144362	144584	223	0	DmelGATCr5chr2L00412	25	3	11	15	13	4	2	4	6	1	6	6
r5GATC2L00416	2L	144581	145272	692	1	DmelGATCr5chr2L00413	273	125	222	425	150	177	82	52	123	126	144	155
r5GATC2L00417	2L	145269	145334	66	0	DmelGATCr5chr2L00414	17	6	19	25	7	7	3	3	4	10	2	3
r5GATC2L00418	2L	145331	146243	913	1	DmelGATCr5chr2L00415	177	133	152	231	205	122	86	71	100	133	147	160
r5GATC2L00419	2L	146240	147575	1336	1	DmelGATCr5chr2L00416	44	26	92	60	50	36	39	32	15	24	33	60
r5GATC2L00420	2L	147572	147596	25	0	DmelGATCr5chr2L00417	4	0	0	4	2	1	1	0	0	1	0	0
r5GATC2L00421	2L	147593	148351	759	1	DmelGATCr5chr2L00418	438	214	335	614	372	343	155	113	243	291	292	253
r5GATC2L00422	2L	148348	148463	116	0	DmelGATCr5chr2L00419	14	7	15	22	8	8	5	4	10	5	17	5
r5GATC2L00423	2L	148460	148504	45	0	DmelGATCr5chr2L00420	5	2	6	6	2	2	7	0	5	4	3	2
r5GATC2L00424	2L	148501	148857	357	1	DmelGATCr5chr2L00421	74	28	53	75	32	20	17	16	26	35	21	46
r5GATC2L00425	2L	148854	149088	235	0	DmelGATCr5chr2L00422	13	4	14	14	4	3	4	3	5	5	2	12
r5GATC2L00426	2L	149085	149464	380	1	DmelGATCr5chr2L00423	19	4	15	3	8	3	8	2	3	4	5	6
r5GATC2L00427	2L	149461	149528	68	0	DmelGATCr5chr2L00424	1	2	8	2	4	1	2	1	7	2	4	2
r5GATC2L00428	2L	149525	149549	25	0	DmelGATCr5chr2L00425	0	0	0	0	0	0	0	0	1	1	1	0
r5GATC2L00429	2L	149546	150421	876	1	DmelGATCr5chr2L00426	198	81	244	243	159	107	128	77	119	166	137	179
r5GATC2L00430	2L	150418	151122	705	1	DmelGATCr5chr2L00427	369	96	278	413	215	110	177	111	173	274	185	334
r5GATC2L00431	2L	151119	151162	44	0	DmelGATCr5chr2L00428	11	5	9	14	5	1	6	2	12	7	8	9
r5GATC2L00432	2L	151159	151215	57	0	DmelGATCr5chr2L00429	0	1	4	5	1	1	1	0	0	9	1	3
r5GATC2L00433	2L	151212	151336	125	1	DmelGATCr5chr2L00430	1	1	15	7	13	2	1	3	3	10	9	5
r5GATC2L00434	2L	151333	151551	219	0	DmelGATCr5chr2L00431	5	1	14	15	11	4	6	11	2	11	9	3
r5GATC2L00435	2L	151548	151589	42	1	DmelGATCr5chr2L00432	2	0	0	2	0	1	0	1	3	1	1	0
r5GATC2L00436	2L	151586	151673	88	0	DmelGATCr5chr2L00433	1	0	2	1	0	0	1	0	3	1	2	1
r5GATC2L00437	2L	151670	151784	115	0	DmelGATCr5chr2L00434	7	0	5	1	2	0	1	2	2	3	1	3
r5GATC2L00438	2L	151781	152066	286	1	DmelGATCr5chr2L00435	29	5	22	37	25	15	22	3	19	29	17	29
r5GATC2L00439	2L	152063	152090	28	0	DmelGATCr5chr2L00436	1	0	1	1	1	0	2	1	0	0	1	0
r5GATC2L00440	2L	152087	152339	253	1	DmelGATCr5chr2L00437	20	8	11	6	8	3	8	7	9	8	14	11
r5GATC2L00441	2L	152336	152383	48	0	DmelGATCr5chr2L00438	5	2	7	5	2	4	1	0	3	5	1	4
r5GATC2L00442	2L	152380	153454	1075	1	DmelGATCr5chr2L00439	112	63	149	132	87	61	97	36	49	50	65	113
r5GATC2L00443	2L	153451	153860	410	1	DmelGATCr5chr2L00440	120	58	70	79	96	70	37	31	32	34	60	97
r5GATC2L00444	2L	153857	154676	820	1	DmelGATCr5chr2L00441	347	190	235	206	192	113	107	87	70	109	97	99
r5GATC2L00445	2L	154673	154736	64	0	DmelGATCr5chr2L00442	12	12	17	17	15	4	2	2	4	2	1	5
r5GATC2L00446	2L	154733	155439	707	1	DmelGATCr5chr2L00443	359	142	378	320	202	132	122	73	66	100	114	153
r5GATC2L00447	2L	155436	155611	176	1	DmelGATCr5chr2L00444	10	7	23	19	8	5	7	1	2	3	4	7
r5GATC2L00448	2L	155608	155733	126	0	DmelGATCr5chr2L00445	2	3	6	7	0	0	0	0	0	0	0	3
r5GATC2L00449	2L	155730	155819	90	1	DmelGATCr5chr2L00446	4	0	5	1	1	2	1	0	1	1	1	2
r5GATC2L00450	2L	155816	155927	112	0	DmelGATCr5chr2L00447	7	5	8	8	3	7	5	2	3	2	0	3
r5GATC2L00451	2L	155924	156307	384	1	DmelGATCr5chr2L00448	77	53	27	32	54	42	21	28	17	27	44	21
r5GATC2L00452	2L	156304	156829	526	1	DmelGATCr5chr2L00449	200	75	92	92	105	64	57	35	43	69	73	37
r5GATC2L00453	2L	156826	156984	159	1	DmelGATCr5chr2L00450	7	5	6	4	3	1	3	0	0	1	1	1
r5GATC2L00454	2L	156981	157103	123	0	DmelGATCr5chr2L00451	3	1	3	1	1	0	2	0	0	0	0	1
r5GATC2L00455	2L	157100	157383	284	1	DmelGATCr5chr2L00452	9	2	16	11	4	2	6	2	1	1	2	2
r5GATC2L00456	2L	157380	157501	122	0	DmelGATCr5chr2L00453	5	4	11	8	3	2	4	3	0	1	3	4
r5GATC2L00457	2L	157498	157532	35	0	DmelGATCr5chr2L00454	0	0	2	0	6	2	1	0	1	0	0	0
r5GATC2L00458	2L	157529	158200	672	1	DmelGATCr5chr2L00455	574	163	323	420	290	179	157	93	146	195	157	178
r5GATC2L00459	2L	158197	158555	359	1	DmelGATCr5chr2L00456	195	31	83	78	68	27	42	24	28	27	38	36
r5GATC2L00460	2L	158552	159413	862	1	DmelGATCr5chr2L00457	503	154	282	210	192	112	197	85	73	127	158	121
r5GATC2L00461	2L	159410	159794	385	1	DmelGATCr5chr2L00458	236	78	191	139	109	57	96	63	82	139	71	115
r5GATC2L00462	2L	159791	160036	246	1	DmelGATCr5chr2L00459	36	25	37	21	22	9	15	13	21	25	2	2
r5GATC2L00463	2L	160033	162542	2510	1	DmelGATCr5chr2L00460	20	24	278	8	114	115	315	110	6	12	81	130
r5GATC2L00464	2L	162539	163670	1132	1	DmelGATCr5chr2L00461	349	219	404	566	381	302	480	273	508	637	685	568
r5GATC2L00465	2L	163667	164715	1049	1	DmelGATCr5chr2L00462	388	210	436	383	366	248	479	220	354	548	438	462
r5GATC2L00466	2L	164712	165174	463	1	DmelGATCr5chr2L00463	57	128	68	361	337	229	51	96	490	574	99	28
r5GATC2L00467	2L	165171	165677	507	1	DmelGATCr5chr2L00464	174	164	285	225	85	70	243	117	113	189	82	127
r5GATC2L00468	2L	165674	166310	637	1	DmelGATCr5chr2L00465	763	466	692	708	172	215	730	423	404	586	276	408
r5GATC2L00469	2L	166307	168869	2563	1	DmelGATCr5chr2L00466	29	27	224	16	50	47	157	92	6	8	56	86
r5GATC2L00470	2L	168866	169130	265	1	DmelGATCr5chr2L00467	0	3	9	1	9	0	4	1	1	2	3	1
r5GATC2L00471	2L	169127	169194	68	0	DmelGATCr5chr2L00468	0	1	2	1	4	0	4	0	2	5	3	2
r5GATC2L00472	2L	169191	170179	989	1	DmelGATCr5chr2L00469	74	26	77	30	32	26	87	44	43	74	69	95
r5GATC2L00473	2L	170176	171002	827	1	DmelGATCr5chr2L00470	123	25	27	42	62	28	89	72	51	90	78	150
r5GATC2L00474	2L	170999	171383	385	1	DmelGATCr5chr2L00471	33	53	43	228	279	131	30	61	286	341	177	15
r5GATC2L00475	2L	171380	172048	669	1	DmelGATCr5chr2L00472	258	90	289	263	155	98	211	140	191	252	199	308
r5GATC2L00476	2L	172045	172410	366	1	DmelGATCr5chr2L00473	29	14	41	36	22	20	23	24	19	33	21	24
r5GATC2L00477	2L	172407	172626	220	1	DmelGATCr5chr2L00474	16	7	19	32	22	15	11	11	12	24	11	9
r5GATC2L00478	2L	172623	172756	134	0	DmelGATCr5chr2L00475	17	2	9	18	9	7	5	7	12	11	5	3
r5GATC2L00479	2L	172753	172913	161	1	DmelGATCr5chr2L00476	17	8	19	32	8	12	14	10	11	21	9	5
r5GATC2L00480	2L	172910	173208	299	1	DmelGATCr5chr2L00477	147	31	159	106	49	30	78	45	47	58	46	69
r5GATC2L00481	2L	173205	173757	553	1	DmelGATCr5chr2L00478	730	191	572	615	310	253	353	229	331	468	395	448
r5GATC2L00482	2L	173754	173893	140	1	DmelGATCr5chr2L00479	30	11	48	24	17	7	18	4	14	16	11	14
r5GATC2L00483	2L	173890	174385	496	1	DmelGATCr5chr2L00480	232	156	62	466	431	289	25	110	451	489	430	65
r5GATC2L00484	2L	174382	177297	2916	1	DmelGATCr5chr2L00481	3	27	133	9	61	64	94	31	3	3	55	77
r5GATC2L00485	2L	177294	177811	518	1	DmelGATCr5chr2L00482	308	123	71	345	294	169	58	93	386	526	379	316
r5GATC2L00486	2L	177808	178293	486	1	DmelGATCr5chr2L00483	226	75	132	157	133	88	95	73	126	195	135	180
r5GATC2L00487	2L	178290	178309	20	0	DmelGATCr5chr2L00484	0	0	0	0	0	0	0	0	0	0	0	0
r5GATC2L00488	2L	178306	178350	45	0	DmelGATCr5chr2L00485	16	8	15	21	11	5	21	5	15	12	12	9
r5GATC2L00489	2L	178347	178562	216	1	DmelGATCr5chr2L00486	24	4	23	33	18	9	13	13	20	18	21	12
r5GATC2L00490	2L	178559	179028	470	1	DmelGATCr5chr2L00487	361	88	245	276	153	86	160	108	188	239	225	259
r5GATC2L00491	2L	179025	179847	823	1	DmelGATCr5chr2L00488	564	155	454	552	355	264	352	204	322	509	469	532
r5GATC2L00492	2L	179844	180090	247	1	DmelGATCr5chr2L00489	74	13	84	85	47	32	52	32	70	59	55	63
r5GATC2L00493	2L	180087	180338	252	1	DmelGATCr5chr2L00490	47	8	38	36	19	8	18	12	22	29	16	46
r5GATC2L00494	2L	180335	180713	379	1	DmelGATCr5chr2L00491	193	37	159	166	127	54	88	48	119	120	120	139
r5GATC2L00495	2L	180710	183946	3237	1	DmelGATCr5chr2L00492	4	14	100	3	29	35	37	16	4	0	30	24
r5GATC2L00496	2L	183943	183960	18	0	DmelGATCr5chr2L00493	0	0	1	0	0	0	0	1	3	1	1	0
r5GATC2L00497	2L	183957	184054	98	1	DmelGATCr5chr2L00494	0	1	1	0	0	0	2	0	0	1	0	0
r5GATC2L00498	2L	184051	184060	10	0	DmelGATCr5chr2L00495	0	0	0	0	0	0	0	0	0	0	0	0
r5GATC2L00499	2L	184057	184307	251	1	DmelGATCr5chr2L00496	2	0	5	1	0	0	1	2	0	1	1	1
r5GATC2L00500	2L	184304	184390	87	0	DmelGATCr5chr2L00497	9	3	7	10	4	0	1	1	3	1	2	2
r5GATC2L00501	2L	184387	184744	358	1	DmelGATCr5chr2L00498	68	19	52	72	36	18	19	11	38	40	21	35
r5GATC2L00502	2L	184741	184759	19	0	DmelGATCr5chr2L00499	0	0	0	0	0	0	0	0	0	0	1	0
r5GATC2L00503	2L	184756	184871	116	1	DmelGATCr5chr2L00500	3	1	4	2	2	0	0	0	2	0	2	2
r5GATC2L00504	2L	184868	185095	228	0	DmelGATCr5chr2L00501	6	4	13	8	6	0	1	2	2	3	4	3
r5GATC2L00505	2L	185092	185260	169	1	DmelGATCr5chr2L00502	28	8	39	29	10	3	8	2	5	5	5	6
r5GATC2L00506	2L	185257	185705	449	1	DmelGATCr5chr2L00503	390	88	276	379	168	112	82	56	96	118	109	108
r5GATC2L00507	2L	185702	185864	163	1	DmelGATCr5chr2L00504	17	1	30	20	8	3	2	2	3	3	2	6
r5GATC2L00508	2L	185861	186029	169	0	DmelGATCr5chr2L00505	2	2	17	7	5	1	2	0	1	5	1	3
r5GATC2L00509	2L	186026	186250	225	1	DmelGATCr5chr2L00506	22	4	25	13	11	3	5	4	5	7	5	4
r5GATC2L00510	2L	186247	186823	577	1	DmelGATCr5chr2L00507	502	184	315	510	228	161	83	81	169	172	142	182
r5GATC2L00511	2L	186820	187560	741	1	DmelGATCr5chr2L00508	294	87	198	215	127	91	62	40	63	71	82	98
r5GATC2L00512	2L	187557	187764	208	1	DmelGATCr5chr2L00509	14	6	32	21	17	5	2	1	5	3	4	4
r5GATC2L00513	2L	187761	187867	107	1	DmelGATCr5chr2L00510	8	0	26	14	7	7	0	0	5	6	1	1
r5GATC2L00514	2L	187864	187996	133	0	DmelGATCr5chr2L00511	16	9	17	19	8	6	5	3	5	3	2	3
r5GATC2L00515	2L	187993	188218	226	1	DmelGATCr5chr2L00512	42	18	51	64	22	13	7	4	15	22	6	15
r5GATC2L00516	2L	188215	188320	106	0	DmelGATCr5chr2L00513	11	9	21	32	8	2	4	4	8	7	5	7
r5GATC2L00517	2L	188317	188422	106	0	DmelGATCr5chr2L00514	8	2	26	10	5	0	4	1	3	3	4	4
r5GATC2L00518	2L	188419	188470	52	1	DmelGATCr5chr2L00515	9	0	8	2	5	2	1	0	3	1	1	0
r5GATC2L00519	2L	188467	188902	436	1	DmelGATCr5chr2L00516	160	60	130	135	102	42	20	27	39	49	50	52
r5GATC2L00520	2L	188899	188926	28	0	DmelGATCr5chr2L00517	0	0	5	2	0	0	1	0	0	1	1	0
r5GATC2L00521	2L	188923	189743	821	1	DmelGATCr5chr2L00518	158	91	152	210	113	79	56	39	83	100	45	66
r5GATC2L00522	2L	189740	189787	48	0	DmelGATCr5chr2L00519	9	7	8	8	6	4	9	2	5	1	5	2
r5GATC2L00523	2L	189784	189996	213	1	DmelGATCr5chr2L00520	16	1	24	24	8	4	4	4	5	4	5	6
r5GATC2L00524	2L	189993	190029	37	0	DmelGATCr5chr2L00521	3	0	5	6	2	2	0	3	2	4	2	1
r5GATC2L00525	2L	190026	190122	97	0	DmelGATCr5chr2L00522	3	1	6	5	1	2	0	1	0	0	0	0
r5GATC2L00526	2L	190119	190212	94	0	DmelGATCr5chr2L00523	5	1	12	5	3	2	1	1	2	1	3	0
r5GATC2L00527	2L	190209	190335	127	1	DmelGATCr5chr2L00524	14	4	13	10	6	2	0	0	5	5	1	4
r5GATC2L00528	2L	190332	190675	344	1	DmelGATCr5chr2L00525	47	9	46	38	21	8	11	8	7	6	16	22
r5GATC2L00529	2L	190672	190687	16	0	DmelGATCr5chr2L00526	0	0	0	0	0	0	0	0	0	1	0	0
r5GATC2L00530	2L	190684	190785	102	0	DmelGATCr5chr2L00527	11	1	11	10	6	1	3	0	6	3	2	2
r5GATC2L00531	2L	190782	190980	199	1	DmelGATCr5chr2L00528	18	3	11	16	10	4	5	2	1	2	10	2
r5GATC2L00532	2L	190977	191118	142	0	DmelGATCr5chr2L00529	5	3	7	8	5	4	0	0	3	6	2	3
r5GATC2L00533	2L	191115	191335	221	1	DmelGATCr5chr2L00530	26	6	19	38	15	5	9	2	10	12	4	8
r5GATC2L00534	2L	191332	191540	209	1	DmelGATCr5chr2L00531	17	6	27	35	20	6	10	4	7	8	6	8
r5GATC2L00535	2L	191537	191631	95	0	DmelGATCr5chr2L00532	7	3	13	9	9	1	2	4	4	4	8	2
r5GATC2L00536	2L	191628	192351	724	1	DmelGATCr5chr2L00533	463	142	289	351	142	77	122	69	63	111	93	164
r5GATC2L00537	2L	192348	193189	842	1	DmelGATCr5chr2L00534	573	263	434	668	482	340	179	117	218	286	265	234
r5GATC2L00538	2L	193186	194295	1110	1	DmelGATCr5chr2L00535	88	22	160	103	43	41	56	17	22	29	26	49
r5GATC2L00539	2L	194292	194340	49	0	DmelGATCr5chr2L00536	7	3	11	7	2	0	3	2	3	3	0	2
r5GATC2L00540	2L	194337	194427	91	0	DmelGATCr5chr2L00537	1	0	6	5	2	0	0	0	2	0	0	2
r5GATC2L00541	2L	194424	194642	219	1	DmelGATCr5chr2L00538	40	7	32	24	20	7	9	7	6	13	7	7
r5GATC2L00542	2L	194639	194819	181	1	DmelGATCr5chr2L00539	15	2	15	10	11	2	2	2	1	6	1	1
r5GATC2L00543	2L	194816	194829	14	0	DmelGATCr5chr2L00540	1	0	1	0	0	0	0	0	0	0	0	0
r5GATC2L00544	2L	194826	195509	684	1	DmelGATCr5chr2L00541	169	30	125	119	33	27	44	35	10	20	27	40
r5GATC2L00545	2L	195506	196300	795	1	DmelGATCr5chr2L00542	870	328	782	1195	543	520	208	117	346	444	301	282
r5GATC2L00546	2L	196297	196724	428	1	DmelGATCr5chr2L00543	228	87	214	386	217	145	52	56	100	122	104	127
r5GATC2L00547	2L	196721	196956	236	1	DmelGATCr5chr2L00544	12	6	27	19	8	5	3	2	6	7	4	4
r5GATC2L00548	2L	196953	197655	703	1	DmelGATCr5chr2L00545	267	156	237	479	104	95	68	51	128	152	68	95
r5GATC2L00549	2L	197652	197724	73	0	DmelGATCr5chr2L00546	18	10	18	26	3	1	4	0	7	5	2	3
r5GATC2L00550	2L	197721	197873	153	1	DmelGATCr5chr2L00547	5	2	7	4	1	1	3	0	0	5	2	3
r5GATC2L00551	2L	197870	198324	455	1	DmelGATCr5chr2L00548	136	49	80	119	73	47	23	22	31	38	39	39
r5GATC2L00552	2L	198321	198923	603	1	DmelGATCr5chr2L00549	365	190	236	363	118	137	81	57	106	133	81	92
r5GATC2L00553	2L	198920	199082	163	1	DmelGATCr5chr2L00550	15	13	16	18	8	4	0	0	4	6	3	3
r5GATC2L00554	2L	199079	200303	1225	1	DmelGATCr5chr2L00551	344	202	326	273	212	169	88	81	40	68	98	113
r5GATC2L00555	2L	200300	200692	393	1	DmelGATCr5chr2L00552	52	11	56	30	20	9	17	8	5	6	13	11
r5GATC2L00556	2L	200689	200906	218	1	DmelGATCr5chr2L00553	16	2	23	11	3	3	7	4	0	4	2	4
r5GATC2L00557	2L	200903	201095	193	1	DmelGATCr5chr2L00554	32	1	17	18	9	1	3	3	5	1	4	3
r5GATC2L00558	2L	201092	201175	84	0	DmelGATCr5chr2L00555	18	3	23	10	10	7	2	3	2	4	1	4
r5GATC2L00559	2L	201172	201358	187	1	DmelGATCr5chr2L00556	24	13	28	39	14	2	6	4	3	11	5	8
r5GATC2L00560	2L	201355	201701	347	1	DmelGATCr5chr2L00557	181	39	112	225	125	79	20	15	37	50	60	55
r5GATC2L00561	2L	201698	201722	25	0	DmelGATCr5chr2L00558	3	0	1	4	1	2	0	0	0	2	0	2
r5GATC2L00562	2L	201719	201864	146	0	DmelGATCr5chr2L00559	16	12	7	16	11	4	5	1	4	7	4	7
r5GATC2L00563	2L	201861	202029	169	1	DmelGATCr5chr2L00560	7	6	6	17	11	5	3	3	2	6	1	1
r5GATC2L00564	2L	202026	202153	128	0	DmelGATCr5chr2L00561	10	1	13	11	10	5	3	0	2	6	2	0
r5GATC2L00565	2L	202150	202603	454	1	DmelGATCr5chr2L00562	106	26	83	74	30	22	23	7	13	15	20	14
r5GATC2L00566	2L	202600	202668	69	0	DmelGATCr5chr2L00563	10	6	21	24	11	4	6	3	0	0	2	1
r5GATC2L00567	2L	202665	203043	379	1	DmelGATCr5chr2L00564	28	34	65	38	271	21	26	14	17	24	35	9
r5GATC2L00568	2L	203040	203048	9	0	DmelGATCr5chr2L00565	0	0	0	0	0	0	0	0	0	0	0	0
r5GATC2L00569	2L	203045	204054	1010	1	DmelGATCr5chr2L00566	300	166	195	180	170	116	112	68	80	122	97	58
r5GATC2L00570	2L	204051	204238	188	0	DmelGATCr5chr2L00567	18	4	14	8	8	5	2	0	3	2	4	7
r5GATC2L00571	2L	204235	204354	120	0	DmelGATCr5chr2L00568	6	3	22	12	10	1	2	2	0	5	2	3
r5GATC2L00572	2L	204351	204847	497	1	DmelGATCr5chr2L00569	203	47	150	172	146	65	53	31	45	53	61	49
r5GATC2L00573	2L	204844	205176	333	1	DmelGATCr5chr2L00570	56	18	37	20	20	11	17	7	6	13	11	21
r5GATC2L00574	2L	205173	205476	304	1	DmelGATCr5chr2L00571	48	4	49	23	20	7	15	12	11	9	19	24
r5GATC2L00575	2L	205473	205685	213	1	DmelGATCr5chr2L00572	20	5	17	23	10	6	5	7	3	9	5	16
r5GATC2L00576	2L	205682	206839	1158	1	DmelGATCr5chr2L00573	135	69	100	44	68	38	137	61	39	67	83	38
r5GATC2L00577	2L	206836	206914	79	0	DmelGATCr5chr2L00574	4	2	5	3	4	3	6	1	1	1	3	2
r5GATC2L00578	2L	206911	206961	51	0	DmelGATCr5chr2L00575	11	1	9	7	3	1	3	3	1	0	3	4
r5GATC2L00579	2L	206958	207705	748	1	DmelGATCr5chr2L00576	74	29	66	40	44	20	18	9	20	16	15	26
r5GATC2L00580	2L	207702	207713	12	0	DmelGATCr5chr2L00577	0	0	0	0	0	0	0	0	0	0	0	0
r5GATC2L00581	2L	207710	207771	62	0	DmelGATCr5chr2L00578	6	1	2	0	0	2	0	0	1	0	0	1
r5GATC2L00582	2L	207768	207814	47	0	DmelGATCr5chr2L00579	0	0	1	2	1	1	0	0	0	0	0	1
r5GATC2L00583	2L	207811	207897	87	0	DmelGATCr5chr2L00580	4	0	5	2	1	0	0	1	1	0	2	2
r5GATC2L00584	2L	207894	208076	183	1	DmelGATCr5chr2L00581	7	1	2	2	4	0	1	1	2	2	2	5
r5GATC2L00585	2L	208073	208167	95	0	DmelGATCr5chr2L00582	9	0	7	3	1	3	1	1	0	1	1	1
r5GATC2L00586	2L	208164	208409	246	1	DmelGATCr5chr2L00583	16	6	10	8	3	2	3	0	1	4	3	1
r5GATC2L00587	2L	208406	208419	14	0	DmelGATCr5chr2L00584	0	0	0	0	0	0	0	0	0	0	0	0
r5GATC2L00588	2L	208416	208590	175	1	DmelGATCr5chr2L00585	13	1	13	9	6	1	4	0	1	0	4	0
r5GATC2L00589	2L	208587	208907	321	1	DmelGATCr5chr2L00586	31	3	22	17	5	1	8	3	3	2	1	7
r5GATC2L00590	2L	208904	209046	143	0	DmelGATCr5chr2L00587	5	0	3	4	0	0	2	0	1	3	0	1
r5GATC2L00591	2L	209043	209163	121	1	DmelGATCr5chr2L00588	0	1	2	2	4	1	0	0	0	1	0	1
r5GATC2L00592	2L	209160	209186	27	0	DmelGATCr5chr2L00589	1	0	0	3	0	0	0	1	0	0	0	0
r5GATC2L00593	2L	209183	209344	162	0	DmelGATCr5chr2L00590	18	2	11	9	4	1	1	2	3	3	2	1
r5GATC2L00594	2L	209341	209502	162	1	DmelGATCr5chr2L00591	13	3	12	14	6	4	5	3	2	2	6	6
r5GATC2L00595	2L	209499	209519	21	0	DmelGATCr5chr2L00592	0	0	0	0	0	0	0	0	0	0	0	0
r5GATC2L00596	2L	209516	210041	526	1	DmelGATCr5chr2L00593	315	98	260	388	203	100	66	59	86	106	85	88
r5GATC2L00597	2L	210038	210309	272	1	DmelGATCr5chr2L00594	71	21	79	75	48	22	21	11	10	16	16	18
r5GATC2L00598	2L	210306	210479	174	1	DmelGATCr5chr2L00595	10	10	19	20	13	8	3	4	5	5	5	1
r5GATC2L00599	2L	210476	210621	146	0	DmelGATCr5chr2L00596	15	2	11	14	4	2	2	1	1	4	0	3
r5GATC2L00600	2L	210618	210986	369	1	DmelGATCr5chr2L00597	350	82	77	369	193	158	54	59	81	117	127	106
r5GATC2L00601	2L	210983	211324	342	1	DmelGATCr5chr2L00598	86	25	45	65	52	25	20	14	15	31	33	14
r5GATC2L00602	2L	211321	211970	650	1	DmelGATCr5chr2L00599	510	131	307	403	297	183	131	116	115	170	173	119
r5GATC2L00603	2L	211967	212012	46	0	DmelGATCr5chr2L00600	12	2	4	7	6	0	1	0	2	1	1	0
r5GATC2L00604	2L	212009	212174	166	1	DmelGATCr5chr2L00601	11	3	19	10	12	2	4	1	5	3	4	2
r5GATC2L00605	2L	212171	212276	106	0	DmelGATCr5chr2L00602	7	5	12	8	4	2	1	0	2	1	1	1
r5GATC2L00606	2L	212273	212324	52	0	DmelGATCr5chr2L00603	0	2	2	3	1	0	0	0	0	0	0	0
r5GATC2L00607	2L	212321	212469	149	1	DmelGATCr5chr2L00604	4	3	9	5	1	1	1	0	3	3	3	2
r5GATC2L00608	2L	212466	212750	285	0	DmelGATCr5chr2L00605	19	8	26	22	4	4	3	1	7	17	1	6
r5GATC2L00609	2L	212747	213056	310	1	DmelGATCr5chr2L00606	76	35	80	108	45	38	8	11	30	39	19	26
r5GATC2L00610	2L	213053	213095	43	1	DmelGATCr5chr2L00607	7	3	15	12	5	3	0	4	1	2	0	0
r5GATC2L00611	2L	213092	213275	184	0	DmelGATCr5chr2L00608	24	6	27	30	23	3	3	2	3	7	2	9
r5GATC2L00612	2L	213272	213431	160	1	DmelGATCr5chr2L00609	18	11	49	43	18	13	7	0	9	7	6	9
r5GATC2L00613	2L	213428	213714	287	1	DmelGATCr5chr2L00610	24	5	52	39	15	8	6	2	12	6	4	1
r5GATC2L00614	2L	213711	213815	105	0	DmelGATCr5chr2L00611	6	6	20	13	6	1	2	1	2	2	1	2
r5GATC2L00615	2L	213812	214032	221	1	DmelGATCr5chr2L00612	38	4	46	40	20	4	8	5	9	5	2	5
r5GATC2L00616	2L	214029	214058	30	0	DmelGATCr5chr2L00613	3	0	0	1	0	0	0	1	1	0	0	1
r5GATC2L00617	2L	214055	214193	139	0	DmelGATCr5chr2L00614	7	3	14	6	3	3	2	1	5	2	1	3
r5GATC2L00618	2L	214190	214557	368	1	DmelGATCr5chr2L00615	54	22	86	61	29	12	20	7	9	14	10	9
r5GATC2L00619	2L	214554	214584	31	1	DmelGATCr5chr2L00616	0	1	2	1	0	0	1	0	0	0	0	1
r5GATC2L00620	2L	214581	214665	85	0	DmelGATCr5chr2L00617	17	6	24	21	14	7	1	5	2	7	3	1
r5GATC2L00621	2L	214662	214914	253	1	DmelGATCr5chr2L00618	63	24	78	72	47	15	6	5	10	19	11	9
r5GATC2L00622	2L	214911	215102	192	0	DmelGATCr5chr2L00619	56	17	68	79	33	16	6	6	12	22	19	10
r5GATC2L00623	2L	215099	215402	304	0	DmelGATCr5chr2L00620	40	17	79	66	13	13	14	10	15	9	12	11
r5GATC2L00624	2L	215399	215649	251	1	DmelGATCr5chr2L00621	42	13	34	33	14	8	5	4	1	6	6	9
r5GATC2L00625	2L	215646	215876	231	1	DmelGATCr5chr2L00622	34	9	42	26	15	9	4	3	4	2	4	4
r5GATC2L00626	2L	215873	215954	82	0	DmelGATCr5chr2L00623	23	7	17	20	9	2	8	3	4	1	6	4
r5GATC2L00627	2L	215951	217112	1162	1	DmelGATCr5chr2L00624	284	233	361	335	261	182	98	78	71	119	113	124
r5GATC2L00628	2L	217109	217236	128	0	DmelGATCr5chr2L00625	9	5	28	10	11	4	4	2	5	0	2	3
r5GATC2L00629	2L	217233	217400	168	1	DmelGATCr5chr2L00626	29	18	54	22	19	11	5	2	7	15	4	12
r5GATC2L00630	2L	217397	218330	934	1	DmelGATCr5chr2L00627	483	304	634	799	386	326	186	146	212	396	246	339
r5GATC2L00631	2L	218327	218516	190	1	DmelGATCr5chr2L00628	7	4	14	9	5	4	2	2	3	3	1	0
r5GATC2L00632	2L	218513	219504	992	1	DmelGATCr5chr2L00629	267	178	421	409	435	336	181	86	190	317	286	325
r5GATC2L00633	2L	219501	220952	1452	1	DmelGATCr5chr2L00630	159	90	290	178	157	119	161	77	73	119	120	207
r5GATC2L00634	2L	220949	221009	61	0	DmelGATCr5chr2L00631	2	0	9	7	8	5	5	1	11	11	2	8
r5GATC2L00635	2L	221006	221328	323	0	DmelGATCr5chr2L00632	55	6	55	62	61	31	23	16	36	47	48	50
r5GATC2L00636	2L	221325	223188	1864	1	DmelGATCr5chr2L00633	72	37	361	96	140	183	149	70	45	58	105	166
r5GATC2L00637	2L	223185	223447	263	1	DmelGATCr5chr2L00634	25	2	41	41	45	15	26	18	20	30	27	34
r5GATC2L00638	2L	223444	226276	2833	1	DmelGATCr5chr2L00635	5	9	227	7	36	51	40	16	6	1	30	39
r5GATC2L00639	2L	226273	226288	16	0	DmelGATCr5chr2L00636	0	0	0	3	0	0	0	0	1	0	0	0
r5GATC2L00640	2L	226285	226396	112	0	DmelGATCr5chr2L00637	8	7	26	17	3	7	1	2	13	12	5	6
r5GATC2L00641	2L	226393	227182	790	1	DmelGATCr5chr2L00638	1021	588	1089	1532	783	540	408	248	646	829	592	632
r5GATC2L00642	2L	227179	227432	254	1	DmelGATCr5chr2L00639	41	28	90	118	49	33	30	11	59	59	23	20
r5GATC2L00643	2L	227429	227899	471	1	DmelGATCr5chr2L00640	222	95	292	411	61	67	67	57	163	201	99	116
r5GATC2L00644	2L	227896	227950	55	0	DmelGATCr5chr2L00641	11	6	27	30	8	5	8	3	10	9	10	9
r5GATC2L00645	2L	227947	228016	70	0	DmelGATCr5chr2L00642	10	5	22	17	11	7	3	0	15	12	10	4
r5GATC2L00646	2L	228013	228343	331	1	DmelGATCr5chr2L00643	60	21	67	58	29	26	17	16	23	38	21	35
r5GATC2L00647	2L	228340	228442	103	1	DmelGATCr5chr2L00644	29	11	32	31	9	8	8	5	14	30	6	12
r5GATC2L00648	2L	228439	229198	760	1	DmelGATCr5chr2L00645	1033	478	381	1258	539	383	187	222	438	602	489	544
r5GATC2L00649	2L	229195	229249	55	0	DmelGATCr5chr2L00646	17	12	26	24	17	9	1	4	9	23	14	5
r5GATC2L00650	2L	229246	229351	106	1	DmelGATCr5chr2L00647	0	1	6	10	0	2	3	1	0	1	3	0
r5GATC2L00651	2L	229348	229394	47	0	DmelGATCr5chr2L00648	9	4	16	14	3	2	2	3	5	8	4	3
r5GATC2L00652	2L	229391	229894	504	1	DmelGATCr5chr2L00649	74	33	125	69	23	15	33	19	22	32	21	42
r5GATC2L00653	2L	229891	230293	403	1	DmelGATCr5chr2L00650	156	35	102	84	56	31	18	24	27	53	35	67
r5GATC2L00654	2L	230290	230849	560	1	DmelGATCr5chr2L00651	955	256	659	1017	590	357	234	169	327	451	351	428
r5GATC2L00655	2L	230846	231183	338	1	DmelGATCr5chr2L00652	77	18	90	107	26	20	14	11	22	28	18	47
r5GATC2L00656	2L	231180	231190	11	0	DmelGATCr5chr2L00653	0	0	0	0	0	0	0	0	0	0	0	0
r5GATC2L00657	2L	231187	231996	810	1	DmelGATCr5chr2L00654	343	178	116	385	294	202	40	77	113	193	194	214
r5GATC2L00658	2L	231993	232408	416	1	DmelGATCr5chr2L00655	231	67	254	262	232	107	52	29	92	112	131	108
r5GATC2L00659	2L	232405	232872	468	1	DmelGATCr5chr2L00656	288	79	255	294	178	82	68	47	67	99	91	121
r5GATC2L00660	2L	232869	232942	74	0	DmelGATCr5chr2L00657	11	1	15	21	6	1	5	1	4	3	7	5
r5GATC2L00661	2L	232939	233177	239	1	DmelGATCr5chr2L00658	40	6	80	70	19	11	9	6	18	16	8	14
r5GATC2L00662	2L	233174	233902	729	1	DmelGATCr5chr2L00659	251	162	245	406	280	191	79	72	203	260	152	131
r5GATC2L00663	2L	233899	234142	244	1	DmelGATCr5chr2L00660	32	10	50	56	18	15	10	4	7	18	12	15
r5GATC2L00664	2L	234139	234390	252	1	DmelGATCr5chr2L00661	24	5	43	50	27	13	8	7	11	18	14	13
r5GATC2L00665	2L	234387	234432	46	0	DmelGATCr5chr2L00662	11	6	5	4	6	0	4	0	0	2	4	4
r5GATC2L00666	2L	234429	234624	196	0	DmelGATCr5chr2L00663	19	8	28	20	10	9	7	9	10	11	2	10
r5GATC2L00667	2L	234621	234936	316	1	DmelGATCr5chr2L00664	65	20	42	37	15	11	18	8	18	19	11	13
r5GATC2L00668	2L	234933	234960	28	0	DmelGATCr5chr2L00665	0	0	0	1	0	0	0	0	0	1	0	0
r5GATC2L00669	2L	234957	235179	223	0	DmelGATCr5chr2L00666	11	1	21	8	2	6	3	2	2	1	3	8
r5GATC2L00670	2L	235176	235747	572	1	DmelGATCr5chr2L00667	115	33	87	78	40	35	39	26	24	35	32	51
r5GATC2L00671	2L	235744	235765	22	0	DmelGATCr5chr2L00668	0	0	2	3	0	0	0	1	0	0	1	0
r5GATC2L00672	2L	235762	236472	711	1	DmelGATCr5chr2L00669	238	76	154	143	70	41	58	40	19	52	43	93
r5GATC2L00673	2L	236469	236738	270	1	DmelGATCr5chr2L00670	93	15	91	80	53	28	29	13	19	23	29	44
r5GATC2L00674	2L	236735	237626	892	1	DmelGATCr5chr2L00671	225	123	238	182	90	77	74	35	47	81	45	94
r5GATC2L00675	2L	237623	237767	145	1	DmelGATCr5chr2L00672	8	6	15	14	7	3	2	2	4	7	4	3
r5GATC2L00676	2L	237764	237833	70	0	DmelGATCr5chr2L00673	2	1	2	3	1	2	3	0	0	1	1	1
r5GATC2L00677	2L	237830	237843	14	0	DmelGATCr5chr2L00674	0	0	0	0	0	0	0	0	0	0	0	0
r5GATC2L00678	2L	237840	237870	31	0	DmelGATCr5chr2L00675	1	0	0	1	0	0	0	0	1	0	0	0
r5GATC2L00679	2L	237867	238040	174	1	DmelGATCr5chr2L00676	3	5	17	8	8	2	1	1	7	7	2	3
r5GATC2L00680	2L	238037	238185	149	0	DmelGATCr5chr2L00677	7	1	12	6	6	0	1	1	1	4	2	3
r5GATC2L00681	2L	238182	238194	13	0	DmelGATCr5chr2L00678	1	0	0	0	0	0	1	0	0	0	1	0
r5GATC2L00682	2L	238191	238245	55	1	DmelGATCr5chr2L00679	2	0	1	5	1	1	0	1	2	0	0	0
r5GATC2L00683	2L	238242	238341	100	0	DmelGATCr5chr2L00680	9	5	13	10	1	0	3	0	3	3	1	3
r5GATC2L00684	2L	238338	238704	367	1	DmelGATCr5chr2L00681	51	19	57	67	19	13	13	11	11	21	5	21
r5GATC2L00685	2L	238701	239016	316	1	DmelGATCr5chr2L00682	79	21	46	65	42	19	11	13	14	18	17	22
r5GATC2L00686	2L	239013	239109	97	0	DmelGATCr5chr2L00683	9	4	10	10	5	4	4	0	1	1	5	5
r5GATC2L00687	2L	239106	239169	64	1	DmelGATCr5chr2L00684	1	0	6	4	3	1	0	1	4	3	1	1
r5GATC2L00688	2L	239166	239907	742	1	DmelGATCr5chr2L00685	406	162	327	411	191	139	96	76	103	126	140	136
r5GATC2L00689	2L	239904	240247	344	1	DmelGATCr5chr2L00686	58	21	75	70	37	22	22	11	16	17	28	25
r5GATC2L00690	2L	240244	240264	21	0	DmelGATCr5chr2L00687	0	0	0	2	1	0	1	0	0	0	0	0
r5GATC2L00691	2L	240261	241359	1099	1	DmelGATCr5chr2L00688	34	39	38	50	14	17	9	6	15	11	5	10
r5GATC2L00692	2L	241356	241679	324	0	DmelGATCr5chr2L00689	42	16	23	88	27	33	11	7	28	23	17	17
r5GATC2L00693	2L	241676	241902	227	1	DmelGATCr5chr2L00690	6	8	6	8	9	3	1	0	2	3	1	7
r5GATC2L00694	2L	241899	241959	61	0	DmelGATCr5chr2L00691	1	0	2	0	1	0	0	0	2	0	0	0
r5GATC2L00695	2L	241956	242142	187	1	DmelGATCr5chr2L00692	1	2	3	1	1	1	0	0	1	2	2	0
r5GATC2L00696	2L	242139	242152	14	0	DmelGATCr5chr2L00693	1	0	0	0	0	0	0	0	0	2	0	1
r5GATC2L00697	2L	242149	242529	381	1	DmelGATCr5chr2L00694	212	46	147	153	131	58	49	33	34	41	51	87
r5GATC2L00698	2L	242526	242926	401	1	DmelGATCr5chr2L00695	105	33	96	103	84	54	44	28	34	51	55	70
r5GATC2L00699	2L	242923	244818	1896	1	DmelGATCr5chr2L00696	54	28	260	31	57	79	85	33	7	5	61	115
r5GATC2L00700	2L	244815	246204	1390	1	DmelGATCr5chr2L00697	356	211	459	337	397	356	250	136	155	181	366	311
r5GATC2L00701	2L	246201	246361	161	1	DmelGATCr5chr2L00698	24	6	38	26	27	11	13	6	13	20	14	14
r5GATC2L00702	2L	246358	246652	295	0	DmelGATCr5chr2L00699	148	26	79	124	84	35	49	28	58	75	75	78
r5GATC2L00703	2L	246649	250674	4026	1	DmelGATCr5chr2L00700	2	0	8	2	2	1	7	1	2	1	2	2
r5GATC2L00704	2L	250671	251631	961	1	DmelGATCr5chr2L00701	41	27	21	34	20	7	30	13	8	19	10	21
r5GATC2L00705	2L	251628	251762	135	1	DmelGATCr5chr2L00702	7	3	4	5	3	1	3	0	0	4	4	1
r5GATC2L00706	2L	251759	252072	314	1	DmelGATCr5chr2L00703	29	4	20	9	16	10	5	2	10	8	9	9
r5GATC2L00707	2L	252069	252116	48	0	DmelGATCr5chr2L00704	3	3	3	6	2	1	2	1	0	1	1	0
r5GATC2L00708	2L	252113	252798	686	1	DmelGATCr5chr2L00705	504	389	573	1218	687	439	150	106	300	432	314	271
r5GATC2L00709	2L	252795	252821	27	0	DmelGATCr5chr2L00706	3	0	3	12	3	1	1	2	2	4	0	0
r5GATC2L00710	2L	252818	252880	63	0	DmelGATCr5chr2L00707	2	1	3	2	0	0	0	0	0	2	3	3
r5GATC2L00711	2L	252877	252939	63	0	DmelGATCr5chr2L00708	0	1	1	0	1	0	0	0	1	0	2	2
r5GATC2L00712	2L	252936	253005	70	1	DmelGATCr5chr2L00709	2	1	2	1	1	2	0	0	0	0	0	0
r5GATC2L00713	2L	253002	253052	51	0	DmelGATCr5chr2L00710	2	0	1	0	0	0	4	0	1	1	1	0
r5GATC2L00714	2L	253049	253185	137	0	DmelGATCr5chr2L00711	1	0	7	3	1	0	1	0	0	2	4	3
r5GATC2L00715	2L	253182	253203	22	0	DmelGATCr5chr2L00712	0	0	1	1	0	0	0	0	0	0	0	0
r5GATC2L00716	2L	253200	253233	34	1	DmelGATCr5chr2L00713	1	0	1	0	0	1	0	1	0	1	0	1
r5GATC2L00717	2L	253230	253997	768	1	DmelGATCr5chr2L00714	119	60	145	179	147	85	54	36	73	100	96	119
r5GATC2L00718	2L	253994	254125	132	0	DmelGATCr5chr2L00715	4	5	8	9	2	2	4	0	3	5	5	3
r5GATC2L00719	2L	254122	254271	150	1	DmelGATCr5chr2L00716	7	5	8	2	4	3	3	1	4	4	7	5
r5GATC2L00720	2L	254268	254303	36	0	DmelGATCr5chr2L00717	8	3	4	9	13	5	6	0	14	11	3	4
r5GATC2L00721	2L	254300	254805	506	1	DmelGATCr5chr2L00718	234	97	145	222	111	87	97	38	126	189	163	142
r5GATC2L00722	2L	254802	255975	1174	1	DmelGATCr5chr2L00719	150	124	180	180	179	124	144	107	113	194	203	201
r5GATC2L00723	2L	255972	256036	65	0	DmelGATCr5chr2L00720	0	2	5	5	2	0	3	2	3	1	5	6
r5GATC2L00724	2L	256033	256140	108	0	DmelGATCr5chr2L00721	11	6	12	8	6	0	1	3	2	6	3	9
r5GATC2L00725	2L	256137	256667	531	1	DmelGATCr5chr2L00722	140	59	90	118	44	38	58	42	85	89	109	129
r5GATC2L00726	2L	256664	258383	1720	1	DmelGATCr5chr2L00723	45	33	123	63	124	121	118	70	56	69	194	184
r5GATC2L00727	2L	258380	258826	447	1	DmelGATCr5chr2L00724	55	33	38	76	71	38	34	26	92	117	105	75
r5GATC2L00728	2L	258823	262856	4034	1	DmelGATCr5chr2L00725	3	0	4	4	4	2	1	0	0	0	0	2
r5GATC2L00729	2L	262853	263903	1051	1	DmelGATCr5chr2L00726	113	67	81	83	67	59	76	58	56	55	91	183
r5GATC2L00730	2L	263900	264050	151	0	DmelGATCr5chr2L00727	5	2	5	4	5	1	5	0	3	8	4	9
r5GATC2L00731	2L	264047	264923	877	1	DmelGATCr5chr2L00728	25	19	27	55	11	15	15	11	35	58	17	34
r5GATC2L00732	2L	264920	264941	22	0	DmelGATCr5chr2L00729	0	0	0	0	0	0	0	0	1	0	0	0
r5GATC2L00733	2L	264938	265030	93	1	DmelGATCr5chr2L00730	1	1	0	1	2	0	0	0	2	0	2	2
r5GATC2L00734	2L	265027	265037	11	0	DmelGATCr5chr2L00731	0	0	0	0	0	0	0	0	0	0	0	0
r5GATC2L00735	2L	265034	265897	864	1	DmelGATCr5chr2L00732	86	49	59	84	37	30	67	31	70	95	59	80
r5GATC2L00736	2L	265894	265982	89	0	DmelGATCr5chr2L00733	10	1	4	11	4	0	7	1	4	13	1	8
r5GATC2L00737	2L	265979	266016	38	0	DmelGATCr5chr2L00734	1	0	3	0	1	1	1	1	2	1	1	0
r5GATC2L00738	2L	266013	266154	142	1	DmelGATCr5chr2L00735	2	2	3	4	1	0	0	0	1	1	1	2
r5GATC2L00739	2L	266151	266193	43	0	DmelGATCr5chr2L00736	2	0	0	0	0	0	0	1	1	0	0	0
r5GATC2L00740	2L	266190	266622	433	1	DmelGATCr5chr2L00737	80	17	67	99	76	37	44	32	96	89	96	86
r5GATC2L00741	2L	266619	268921	2303	1	DmelGATCr5chr2L00738	32	16	138	14	54	85	107	48	18	27	72	121
r5GATC2L00742	2L	268918	269197	280	1	DmelGATCr5chr2L00739	19	16	17	75	52	24	8	14	54	63	45	10
r5GATC2L00743	2L	269194	269260	67	0	DmelGATCr5chr2L00740	11	1	4	10	9	5	6	5	15	17	2	1
r5GATC2L00744	2L	269257	269311	55	0	DmelGATCr5chr2L00741	9	2	4	5	6	2	2	1	7	8	2	3
r5GATC2L00745	2L	269308	269380	73	0	DmelGATCr5chr2L00742	8	2	8	9	7	2	2	5	17	16	4	3
r5GATC2L00746	2L	269377	269719	343	1	DmelGATCr5chr2L00743	81	16	57	46	30	18	34	21	32	42	30	53
r5GATC2L00747	2L	269716	269730	15	0	DmelGATCr5chr2L00744	0	0	0	1	0	0	0	0	0	0	0	0
r5GATC2L00748	2L	269727	269761	35	1	DmelGATCr5chr2L00745	1	0	0	0	1	0	1	1	0	1	0	1
r5GATC2L00749	2L	269758	270003	246	0	DmelGATCr5chr2L00746	11	1	18	17	8	2	2	6	8	10	3	14
r5GATC2L00750	2L	270000	270037	38	0	DmelGATCr5chr2L00747	3	1	3	2	3	1	0	0	4	0	0	0
r5GATC2L00751	2L	270034	270153	120	1	DmelGATCr5chr2L00748	4	2	13	5	2	1	3	2	4	6	2	3
r5GATC2L00752	2L	270150	270394	245	1	DmelGATCr5chr2L00749	17	6	16	21	11	8	7	5	8	21	16	24
r5GATC2L00753	2L	270391	270523	133	0	DmelGATCr5chr2L00750	2	3	3	8	4	0	0	0	3	0	0	5
r5GATC2L00754	2L	270520	270558	39	0	DmelGATCr5chr2L00751	3	0	4	0	0	1	0	2	1	5	1	3
r5GATC2L00755	2L	270555	270675	121	1	DmelGATCr5chr2L00752	1	0	1	4	1	0	0	1	5	2	2	1
r5GATC2L00756	2L	270672	270866	195	0	DmelGATCr5chr2L00753	4	0	7	4	4	1	3	0	4	7	2	5
r5GATC2L00757	2L	270863	270894	32	0	DmelGATCr5chr2L00754	3	0	0	0	0	0	0	1	0	1	0	0
r5GATC2L00758	2L	270891	270951	61	1	DmelGATCr5chr2L00755	1	1	0	3	0	1	1	0	0	0	1	0
r5GATC2L00759	2L	270948	270991	44	0	DmelGATCr5chr2L00756	0	1	1	2	0	1	1	0	0	2	0	1
r5GATC2L00760	2L	270988	271240	253	1	DmelGATCr5chr2L00757	15	8	20	18	20	5	7	8	5	8	8	7
r5GATC2L00761	2L	271237	271318	82	0	DmelGATCr5chr2L00758	5	3	5	11	4	2	5	0	6	5	5	2
r5GATC2L00762	2L	271315	271350	36	0	DmelGATCr5chr2L00759	1	1	5	4	2	1	1	0	1	4	0	0
r5GATC2L00763	2L	271347	271557	211	1	DmelGATCr5chr2L00760	12	17	27	52	44	12	2	1	12	16	11	2
r5GATC2L00764	2L	271554	272227	674	1	DmelGATCr5chr2L00761	437	278	473	654	419	295	111	119	183	213	263	229
r5GATC2L00765	2L	272224	273186	963	1	DmelGATCr5chr2L00762	275	199	372	391	414	296	116	89	130	144	177	163
r5GATC2L00766	2L	273183	273268	86	0	DmelGATCr5chr2L00763	2	5	7	4	1	4	1	0	1	1	0	4
r5GATC2L00767	2L	273265	273427	163	1	DmelGATCr5chr2L00764	0	1	5	1	0	1	1	0	0	0	1	0
r5GATC2L00768	2L	273424	273471	48	0	DmelGATCr5chr2L00765	0	0	2	0	0	0	0	0	0	0	0	0
r5GATC2L00769	2L	273468	273710	243	1	DmelGATCr5chr2L00766	40	14	41	70	48	23	8	9	17	21	20	18
r5GATC2L00770	2L	273707	274025	319	1	DmelGATCr5chr2L00767	61	41	87	143	119	49	12	18	25	44	48	35
r5GATC2L00771	2L	274022	275023	1002	1	DmelGATCr5chr2L00768	28	20	79	34	22	14	23	9	3	8	6	17
r5GATC2L00772	2L	275020	275418	399	1	DmelGATCr5chr2L00769	108	11	99	89	34	24	27	21	18	20	35	45
r5GATC2L00773	2L	275415	275482	68	1	DmelGATCr5chr2L00770	8	4	6	5	3	1	2	1	1	1	1	1
r5GATC2L00774	2L	275479	275523	45	0	DmelGATCr5chr2L00771	0	0	2	1	2	0	0	0	0	0	1	0
r5GATC2L00775	2L	275520	275562	43	0	DmelGATCr5chr2L00772	0	1	6	0	3	0	1	0	0	0	1	1
r5GATC2L00776	2L	275559	275653	95	0	DmelGATCr5chr2L00773	3	2	3	2	3	3	2	1	0	0	2	1
r5GATC2L00777	2L	275650	275784	135	1	DmelGATCr5chr2L00774	4	1	6	5	5	1	1	1	0	2	4	1
r5GATC2L00778	2L	275781	275863	83	0	DmelGATCr5chr2L00775	4	1	6	1	0	1	1	2	0	0	1	0
r5GATC2L00779	2L	275860	275923	64	0	DmelGATCr5chr2L00776	14	3	15	14	9	5	7	1	4	6	6	5
r5GATC2L00780	2L	275920	276306	387	1	DmelGATCr5chr2L00777	231	60	129	192	122	58	38	29	38	62	49	54
r5GATC2L00781	2L	276303	276332	30	0	DmelGATCr5chr2L00778	16	1	13	12	1	4	6	3	5	4	1	1
r5GATC2L00782	2L	276329	276442	114	1	DmelGATCr5chr2L00779	5	4	14	7	4	1	2	0	2	3	3	2
r5GATC2L00783	2L	276439	276589	151	0	DmelGATCr5chr2L00780	12	3	16	9	4	2	4	2	9	4	1	0
r5GATC2L00784	2L	276586	276791	206	1	DmelGATCr5chr2L00781	12	5	10	10	9	4	9	3	4	4	6	2
r5GATC2L00785	2L	276788	276799	12	0	DmelGATCr5chr2L00782	0	0	0	0	0	0	0	0	0	0	0	0
r5GATC2L00786	2L	276796	277080	285	1	DmelGATCr5chr2L00783	24	2	16	10	3	1	7	4	5	4	4	9
r5GATC2L00787	2L	277077	277103	27	0	DmelGATCr5chr2L00784	1	0	1	0	0	0	0	0	0	0	0	0
r5GATC2L00788	2L	277100	277407	308	1	DmelGATCr5chr2L00785	18	2	12	2	2	3	4	4	3	3	5	4
r5GATC2L00789	2L	277404	277448	45	0	DmelGATCr5chr2L00786	2	0	3	0	1	1	2	0	1	0	0	0
r5GATC2L00790	2L	277445	277951	507	1	DmelGATCr5chr2L00787	22	3	18	2	5	2	5	2	0	2	2	1
r5GATC2L00791	2L	277948	278231	284	1	DmelGATCr5chr2L00788	47	28	79	94	40	25	17	2	21	21	16	15
r5GATC2L00792	2L	278228	278943	716	1	DmelGATCr5chr2L00789	525	365	346	478	312	280	134	110	173	214	189	119
r5GATC2L00793	2L	278940	278975	36	0	DmelGATCr5chr2L00790	4	6	6	11	2	5	5	1	4	0	5	3
r5GATC2L00794	2L	278972	278987	16	0	DmelGATCr5chr2L00791	0	0	0	1	0	0	0	0	0	0	0	0
r5GATC2L00795	2L	278984	279296	313	1	DmelGATCr5chr2L00792	33	6	21	9	7	8	6	9	4	3	7	3
r5GATC2L00796	2L	279293	279393	101	1	DmelGATCr5chr2L00793	12	4	11	11	10	1	2	1	1	1	2	3
r5GATC2L00797	2L	279390	279683	294	1	DmelGATCr5chr2L00794	42	10	23	14	13	6	6	5	1	6	10	7
r5GATC2L00798	2L	279680	280243	564	1	DmelGATCr5chr2L00795	291	115	141	156	112	65	56	51	57	58	55	58
r5GATC2L00799	2L	280240	280273	34	1	DmelGATCr5chr2L00796	1	0	0	1	0	0	0	0	0	0	0	0
r5GATC2L00800	2L	280270	280523	254	0	DmelGATCr5chr2L00797	24	7	21	22	11	8	4	3	5	3	6	6
r5GATC2L00801	2L	280520	280777	258	1	DmelGATCr5chr2L00798	83	19	49	77	54	24	12	8	20	27	19	19
r5GATC2L00802	2L	280774	280900	127	1	DmelGATCr5chr2L00799	15	4	17	16	15	4	4	2	4	0	3	4
r5GATC2L00803	2L	280897	280942	46	0	DmelGATCr5chr2L00800	2	2	2	2	0	2	1	1	1	0	0	0
r5GATC2L00804	2L	280939	281116	178	0	DmelGATCr5chr2L00801	5	2	5	2	2	2	2	0	1	2	4	5
r5GATC2L00805	2L	281113	282786	1674	1	DmelGATCr5chr2L00802	59	45	160	78	41	47	61	33	13	16	30	58
r5GATC2L00806	2L	282783	282835	53	0	DmelGATCr5chr2L00803	5	3	12	9	4	3	1	0	2	3	0	2
r5GATC2L00807	2L	282832	283330	499	1	DmelGATCr5chr2L00804	174	57	141	135	52	47	41	22	35	35	27	64
r5GATC2L00808	2L	283327	283784	458	1	DmelGATCr5chr2L00805	248	43	85	248	201	89	11	48	71	96	119	54
r5GATC2L00809	2L	283781	284482	702	1	DmelGATCr5chr2L00806	372	188	305	421	205	122	131	123	169	205	209	221
r5GATC2L00810	2L	284479	285239	761	1	DmelGATCr5chr2L00807	306	156	417	611	391	186	171	163	300	423	292	316
r5GATC2L00811	2L	285236	285484	249	1	DmelGATCr5chr2L00808	45	25	54	80	65	29	19	10	57	73	48	42
r5GATC2L00812	2L	285481	286210	730	1	DmelGATCr5chr2L00809	336	259	683	762	419	306	263	124	293	398	323	318
r5GATC2L00813	2L	286207	286835	629	1	DmelGATCr5chr2L00810	388	188	371	405	166	120	238	168	219	284	253	364
r5GATC2L00814	2L	286832	287195	364	1	DmelGATCr5chr2L00811	58	20	73	51	13	8	37	27	42	34	34	51
r5GATC2L00815	2L	287192	287288	97	0	DmelGATCr5chr2L00812	1	1	9	3	3	2	5	1	8	9	5	0
r5GATC2L00816	2L	287285	287494	210	1	DmelGATCr5chr2L00813	32	3	21	25	13	6	16	8	22	34	20	22
r5GATC2L00817	2L	287491	287629	139	0	DmelGATCr5chr2L00814	7	7	11	9	4	1	5	2	11	24	8	10
r5GATC2L00818	2L	287626	287653	28	0	DmelGATCr5chr2L00815	0	0	0	1	0	0	1	0	0	2	0	0
r5GATC2L00819	2L	287650	287682	33	0	DmelGATCr5chr2L00816	1	0	0	0	0	0	0	0	2	2	1	0
r5GATC2L00820	2L	287679	287780	102	1	DmelGATCr5chr2L00817	2	2	4	4	2	0	3	0	7	8	1	1
r5GATC2L00821	2L	287777	288010	234	0	DmelGATCr5chr2L00818	30	4	30	32	9	4	21	11	22	20	17	19
r5GATC2L00822	2L	288007	288077	71	1	DmelGATCr5chr2L00819	2	0	3	2	0	1	1	1	4	2	3	2
r5GATC2L00823	2L	288074	288082	9	0	DmelGATCr5chr2L00820	0	0	0	0	0	0	0	0	0	0	0	0
r5GATC2L00824	2L	288079	288201	123	0	DmelGATCr5chr2L00821	0	0	6	1	0	0	5	0	5	4	6	1
r5GATC2L00825	2L	288198	288370	173	1	DmelGATCr5chr2L00822	4	1	11	8	5	0	4	3	12	9	1	8
r5GATC2L00826	2L	288367	288580	214	0	DmelGATCr5chr2L00823	15	2	12	18	5	1	8	10	15	21	11	9
r5GATC2L00827	2L	288577	288657	81	1	DmelGATCr5chr2L00824	7	0	4	13	5	3	3	1	7	16	5	1
r5GATC2L00828	2L	288654	288692	39	0	DmelGATCr5chr2L00825	4	0	1	3	2	1	4	0	1	2	2	2
r5GATC2L00829	2L	288689	288826	138	0	DmelGATCr5chr2L00826	0	1	5	0	2	1	1	2	6	2	1	3
r5GATC2L00830	2L	288823	288896	74	0	DmelGATCr5chr2L00827	13	5	6	11	7	5	5	4	19	13	11	4
r5GATC2L00831	2L	288893	289306	414	1	DmelGATCr5chr2L00828	217	67	186	219	173	92	91	80	194	292	194	227
r5GATC2L00832	2L	289303	289581	279	1	DmelGATCr5chr2L00829	57	13	34	35	23	18	11	18	41	38	18	23
r5GATC2L00833	2L	289578	289612	35	0	DmelGATCr5chr2L00830	2	0	1	0	0	0	0	0	2	2	0	0
r5GATC2L00834	2L	289609	289645	37	0	DmelGATCr5chr2L00831	4	1	7	4	6	2	5	2	3	6	2	6
r5GATC2L00835	2L	289642	290573	932	1	DmelGATCr5chr2L00832	169	122	255	182	128	70	152	74	111	157	132	163
r5GATC2L00836	2L	290570	290909	340	1	DmelGATCr5chr2L00833	48	21	84	66	28	21	33	19	37	41	38	49
r5GATC2L00837	2L	290906	291031	126	0	DmelGATCr5chr2L00834	14	8	15	8	12	5	9	2	10	14	6	7
r5GATC2L00838	2L	291028	291528	501	1	DmelGATCr5chr2L00835	217	101	151	211	191	112	120	77	207	255	214	179
r5GATC2L00839	2L	291525	292625	1101	1	DmelGATCr5chr2L00836	68	22	88	43	34	21	40	19	7	24	21	47
r5GATC2L00840	2L	292622	292704	83	0	DmelGATCr5chr2L00837	15	3	13	6	15	4	3	0	2	4	1	6
r5GATC2L00841	2L	292701	293004	304	1	DmelGATCr5chr2L00838	97	31	59	74	57	30	18	7	25	28	34	21
r5GATC2L00842	2L	293001	293148	148	1	DmelGATCr5chr2L00839	18	1	8	10	12	0	5	1	1	4	1	2
r5GATC2L00843	2L	293145	293675	531	1	DmelGATCr5chr2L00840	53	11	59	34	21	8	20	7	5	13	18	23
r5GATC2L00844	2L	293672	293681	10	0	DmelGATCr5chr2L00841	0	0	0	0	0	0	0	0	0	0	0	0
r5GATC2L00845	2L	293678	293693	16	0	DmelGATCr5chr2L00842	0	0	0	1	0	0	0	0	0	1	0	0
r5GATC2L00846	2L	293690	293782	93	1	DmelGATCr5chr2L00843	0	0	1	1	3	0	0	0	1	0	1	1
r5GATC2L00847	2L	293779	293821	43	0	DmelGATCr5chr2L00844	5	0	6	3	3	3	1	0	0	2	1	1
r5GATC2L00848	2L	293818	294348	531	1	DmelGATCr5chr2L00845	2	3	6	3	4	2	3	3	2	0	0	1
r5GATC2L00849	2L	294345	294989	645	1	DmelGATCr5chr2L00846	142	44	72	63	105	69	43	47	48	56	82	25
r5GATC2L00850	2L	294986	295718	733	1	DmelGATCr5chr2L00847	182	46	162	136	69	45	52	35	27	36	44	50
r5GATC2L00851	2L	295715	295814	100	0	DmelGATCr5chr2L00848	12	5	14	12	8	2	4	0	0	1	2	1
r5GATC2L00852	2L	295811	296027	217	1	DmelGATCr5chr2L00849	31	8	31	27	6	3	7	2	4	4	7	8
r5GATC2L00853	2L	296024	296266	243	1	DmelGATCr5chr2L00850	41	14	35	39	25	4	6	3	5	8	4	8
r5GATC2L00854	2L	296263	296441	179	1	DmelGATCr5chr2L00851	25	6	15	15	7	2	7	0	5	6	5	5
r5GATC2L00855	2L	296438	296495	58	0	DmelGATCr5chr2L00852	9	5	3	12	2	6	1	1	0	3	1	2
r5GATC2L00856	2L	296492	296746	255	1	DmelGATCr5chr2L00853	17	5	15	11	7	0	1	7	5	7	5	5
r5GATC2L00857	2L	296743	296756	14	0	DmelGATCr5chr2L00854	1	0	0	0	0	0	0	0	0	0	0	0
r5GATC2L00858	2L	296753	296773	21	0	DmelGATCr5chr2L00855	0	0	0	0	0	1	1	1	0	0	0	0
r5GATC2L00859	2L	296770	296795	26	0	DmelGATCr5chr2L00856	3	0	1	1	0	0	0	0	0	0	0	0
r5GATC2L00860	2L	296792	297061	270	1	DmelGATCr5chr2L00857	73	14	29	59	36	14	6	6	17	21	16	15
r5GATC2L00861	2L	297058	298024	967	1	DmelGATCr5chr2L00858	694	416	496	560	438	318	273	146	196	287	264	215
r5GATC2L00862	2L	298021	298309	289	1	DmelGATCr5chr2L00859	110	36	83	114	55	34	49	22	31	42	38	37
r5GATC2L00863	2L	298306	298321	16	0	DmelGATCr5chr2L00860	0	0	0	0	0	2	0	0	0	0	0	0
r5GATC2L00864	2L	298318	298753	436	1	DmelGATCr5chr2L00861	160	53	125	154	89	30	54	24	53	56	44	56
r5GATC2L00865	2L	298750	299084	335	1	DmelGATCr5chr2L00862	150	43	118	134	80	53	46	22	47	64	53	62
r5GATC2L00866	2L	299081	299095	15	0	DmelGATCr5chr2L00863	0	0	0	0	1	0	1	0	0	0	0	0
r5GATC2L00867	2L	299092	299287	196	1	DmelGATCr5chr2L00864	11	7	27	15	12	5	2	7	6	8	14	10
r5GATC2L00868	2L	299284	299340	57	0	DmelGATCr5chr2L00865	4	1	2	7	1	1	0	0	6	1	0	0
r5GATC2L00869	2L	299337	299452	116	1	DmelGATCr5chr2L00866	10	3	9	11	4	1	3	1	8	5	5	3
r5GATC2L00870	2L	299449	299862	414	1	DmelGATCr5chr2L00867	61	43	45	43	26	11	17	5	31	25	16	18
r5GATC2L00871	2L	299859	300114	256	1	DmelGATCr5chr2L00868	33	10	37	30	15	10	15	7	12	24	9	27
r5GATC2L00872	2L	300111	300500	390	1	DmelGATCr5chr2L00869	211	36	144	182	106	56	55	28	63	75	82	108
r5GATC2L00873	2L	300497	300737	241	1	DmelGATCr5chr2L00870	73	16	43	48	35	19	26	18	15	23	24	29
r5GATC2L00874	2L	300734	301438	705	1	DmelGATCr5chr2L00871	318	129	224	302	192	91	148	69	86	183	119	202
r5GATC2L00875	2L	301435	301538	104	0	DmelGATCr5chr2L00872	10	5	18	21	10	5	3	0	5	8	10	11
r5GATC2L00876	2L	301535	301546	12	1	DmelGATCr5chr2L00873	1	0	0	1	0	0	1	1	0	0	0	0
r5GATC2L00877	2L	301543	302001	459	1	DmelGATCr5chr2L00874	166	43	105	98	59	37	51	32	32	50	34	77
r5GATC2L00878	2L	301998	302060	63	0	DmelGATCr5chr2L00875	8	2	13	5	3	1	2	2	2	0	1	1
r5GATC2L00879	2L	302057	302467	411	1	DmelGATCr5chr2L00876	139	40	133	127	87	55	33	27	43	51	44	63
r5GATC2L00880	2L	302464	302489	26	0	DmelGATCr5chr2L00877	1	0	2	4	1	0	0	0	0	1	0	0
r5GATC2L00881	2L	302486	303283	798	1	DmelGATCr5chr2L00878	595	184	412	465	227	170	202	131	110	172	141	215
r5GATC2L00882	2L	303280	303521	242	1	DmelGATCr5chr2L00879	39	13	41	55	63	20	6	4	18	18	26	8
r5GATC2L00883	2L	303518	303754	237	1	DmelGATCr5chr2L00880	20	3	27	21	13	9	6	0	8	7	6	6
r5GATC2L00884	2L	303751	304398	648	1	DmelGATCr5chr2L00881	151	104	55	224	126	98	22	78	55	73	95	15
r5GATC2L00885	2L	304395	304572	178	1	DmelGATCr5chr2L00882	24	17	15	36	39	27	3	3	13	14	10	3
r5GATC2L00886	2L	304569	305032	464	1	DmelGATCr5chr2L00883	146	143	42	339	318	174	16	68	124	165	170	17
r5GATC2L00887	2L	305029	306558	1530	1	DmelGATCr5chr2L00884	206	74	430	157	176	145	184	64	45	49	99	139
r5GATC2L00888	2L	306555	306668	114	1	DmelGATCr5chr2L00885	0	0	0	0	1	0	1	0	0	0	1	0
r5GATC2L00889	2L	306665	306681	17	0	DmelGATCr5chr2L00886	0	0	0	0	0	0	0	0	0	0	0	0
r5GATC2L00890	2L	306678	306797	120	0	DmelGATCr5chr2L00887	1	0	3	0	0	0	1	0	3	1	1	1
r5GATC2L00891	2L	306794	307718	925	1	DmelGATCr5chr2L00888	44	20	139	63	65	86	53	17	29	39	51	68
r5GATC2L00892	2L	307715	307755	41	0	DmelGATCr5chr2L00889	5	1	5	8	3	4	0	1	3	6	3	2
r5GATC2L00893	2L	307752	308582	831	1	DmelGATCr5chr2L00890	278	82	330	235	189	100	229	92	143	222	156	219
r5GATC2L00894	2L	308579	308590	12	0	DmelGATCr5chr2L00891	0	0	0	0	0	0	0	0	0	0	0	0
r5GATC2L00895	2L	308587	308615	29	0	DmelGATCr5chr2L00892	0	0	0	2	0	0	0	0	0	1	1	0
r5GATC2L00896	2L	308612	308714	103	0	DmelGATCr5chr2L00893	3	3	5	4	3	0	2	1	6	5	2	2
r5GATC2L00897	2L	308711	309171	461	1	DmelGATCr5chr2L00894	111	20	64	68	46	20	39	23	52	67	39	76
r5GATC2L00898	2L	309168	309290	123	0	DmelGATCr5chr2L00895	12	2	10	7	8	3	6	0	4	17	3	3
r5GATC2L00899	2L	309287	310951	1665	1	DmelGATCr5chr2L00896	45	21	118	46	81	71	97	40	25	36	93	96
r5GATC2L00900	2L	310948	310976	29	0	DmelGATCr5chr2L00897	0	0	2	0	0	1	0	1	0	0	0	0
r5GATC2L00901	2L	310973	311196	224	1	DmelGATCr5chr2L00898	3	1	11	6	8	0	3	0	3	3	4	11
r5GATC2L00902	2L	311193	312472	1280	1	DmelGATCr5chr2L00899	128	68	100	54	80	44	120	59	45	69	106	134
r5GATC2L00903	2L	312469	313374	906	1	DmelGATCr5chr2L00900	378	212	184	210	199	185	255	181	209	285	316	267
r5GATC2L00904	2L	313371	314047	677	1	DmelGATCr5chr2L00901	181	77	108	164	131	99	100	84	109	144	165	186
r5GATC2L00905	2L	314044	315761	1718	1	DmelGATCr5chr2L00902	13	10	45	6	16	13	53	13	2	7	16	47
r5GATC2L00906	2L	315758	315825	68	0	DmelGATCr5chr2L00903	0	0	1	1	1	1	2	0	2	1	1	0
r5GATC2L00907	2L	315822	316866	1045	1	DmelGATCr5chr2L00904	28	10	40	23	24	30	38	20	18	30	40	56
r5GATC2L00908	2L	316863	317084	222	0	DmelGATCr5chr2L00905	5	3	11	9	7	2	6	3	1	4	9	11
r5GATC2L00909	2L	317081	317425	345	1	DmelGATCr5chr2L00906	12	5	17	9	7	5	11	3	5	8	8	7
r5GATC2L00910	2L	317422	318445	1024	1	DmelGATCr5chr2L00907	202	116	194	223	130	105	130	82	104	178	135	208
r5GATC2L00911	2L	318442	318596	155	0	DmelGATCr5chr2L00908	6	1	14	9	5	3	10	2	2	6	5	5
r5GATC2L00912	2L	318593	318922	330	1	DmelGATCr5chr2L00909	8	17	25	12	4	7	6	2	6	15	9	14
r5GATC2L00913	2L	318919	319363	445	1	DmelGATCr5chr2L00910	82	54	72	94	50	25	40	27	56	63	59	88
r5GATC2L00914	2L	319360	319516	157	0	DmelGATCr5chr2L00911	18	12	20	25	13	17	9	9	19	30	9	12
r5GATC2L00915	2L	319513	319977	465	1	DmelGATCr5chr2L00912	114	157	147	443	261	165	66	96	364	439	124	67
r5GATC2L00916	2L	319974	320184	211	1	DmelGATCr5chr2L00913	3	5	7	5	6	1	6	2	8	6	3	5
r5GATC2L00917	2L	320181	320321	141	0	DmelGATCr5chr2L00914	2	0	0	4	4	0	0	1	2	6	1	2
r5GATC2L00918	2L	320318	320333	16	0	DmelGATCr5chr2L00915	0	0	0	0	0	0	0	0	0	0	0	0
r5GATC2L00919	2L	320330	320349	20	0	DmelGATCr5chr2L00916	0	0	0	0	0	0	0	1	0	1	0	0
r5GATC2L00920	2L	320346	320363	18	0	DmelGATCr5chr2L00917	0	0	1	0	0	0	0	0	0	0	0	0
r5GATC2L00921	2L	320360	321111	752	1	DmelGATCr5chr2L00918	100	31	60	145	39	34	57	33	85	101	60	100
r5GATC2L00922	2L	321108	321213	106	0	DmelGATCr5chr2L00919	3	4	6	8	0	0	3	1	2	7	3	5
r5GATC2L00923	2L	321210	321719	510	1	DmelGATCr5chr2L00920	73	15	57	62	29	24	47	25	36	42	51	86
r5GATC2L00924	2L	321716	322241	526	1	DmelGATCr5chr2L00921	120	74	97	183	109	65	92	78	158	190	151	149
r5GATC2L00925	2L	322238	322598	361	1	DmelGATCr5chr2L00922	44	20	51	67	24	17	24	14	46	47	35	69
r5GATC2L00926	2L	322595	322829	235	0	DmelGATCr5chr2L00923	6	1	8	4	1	0	7	2	4	1	1	5
r5GATC2L00927	2L	322826	322873	48	1	DmelGATCr5chr2L00924	0	1	3	1	0	0	0	1	0	0	0	0
r5GATC2L00928	2L	322870	322949	80	0	DmelGATCr5chr2L00925	0	0	3	5	1	1	0	1	2	2	0	3
r5GATC2L00929	2L	322946	322961	16	0	DmelGATCr5chr2L00926	0	0	1	0	0	0	0	0	0	0	0	0
r5GATC2L00930	2L	322958	323010	53	0	DmelGATCr5chr2L00927	1	0	3	2	0	1	0	0	1	0	0	2
r5GATC2L00931	2L	323007	323165	159	1	DmelGATCr5chr2L00928	3	0	4	1	4	0	0	2	1	5	3	3
r5GATC2L00932	2L	323162	323265	104	0	DmelGATCr5chr2L00929	5	2	2	6	2	2	7	2	4	5	7	8
r5GATC2L00933	2L	323262	323948	687	1	DmelGATCr5chr2L00930	322	121	210	366	221	120	242	156	238	288	318	351
r5GATC2L00934	2L	323945	324577	633	1	DmelGATCr5chr2L00931	212	89	206	274	170	112	120	89	160	250	260	263
r5GATC2L00935	2L	324574	324976	403	1	DmelGATCr5chr2L00932	27	13	72	41	59	23	32	20	28	32	33	60
r5GATC2L00936	2L	324973	327470	2498	1	DmelGATCr5chr2L00933	6	14	68	13	43	34	52	34	3	1	46	58
r5GATC2L00937	2L	327467	327639	173	1	DmelGATCr5chr2L00934	4	0	2	4	1	2	2	2	3	0	3	3
r5GATC2L00938	2L	327636	327685	50	0	DmelGATCr5chr2L00935	0	0	2	2	1	0	0	0	1	1	0	2
r5GATC2L00939	2L	327682	327774	93	0	DmelGATCr5chr2L00936	1	0	5	4	1	1	2	0	3	4	3	4
r5GATC2L00940	2L	327771	327873	103	0	DmelGATCr5chr2L00937	4	0	7	8	3	2	1	1	7	7	5	1
r5GATC2L00941	2L	327870	327895	26	0	DmelGATCr5chr2L00938	0	0	0	0	0	0	1	0	0	0	0	0
r5GATC2L00942	2L	327892	328077	186	1	DmelGATCr5chr2L00939	6	3	22	17	9	4	7	3	17	19	8	15
r5GATC2L00943	2L	328074	328226	153	0	DmelGATCr5chr2L00940	9	3	14	19	5	7	5	1	19	14	3	9
r5GATC2L00944	2L	328223	328367	145	1	DmelGATCr5chr2L00941	9	3	18	19	9	11	9	4	25	24	20	18
r5GATC2L00945	2L	328364	328647	284	1	DmelGATCr5chr2L00942	18	8	16	42	16	12	11	9	39	54	21	18
r5GATC2L00946	2L	328644	328656	13	0	DmelGATCr5chr2L00943	0	0	0	0	0	0	0	0	1	1	0	1
r5GATC2L00947	2L	328653	328689	37	0	DmelGATCr5chr2L00944	1	0	0	0	1	0	0	0	1	3	1	1
r5GATC2L00948	2L	328686	328827	142	0	DmelGATCr5chr2L00945	10	2	11	9	5	2	3	0	8	11	8	7
r5GATC2L00949	2L	328824	328972	149	1	DmelGATCr5chr2L00946	3	2	8	17	4	2	4	0	10	9	2	2
r5GATC2L00950	2L	328969	329013	45	0	DmelGATCr5chr2L00947	3	1	1	2	0	0	0	0	2	6	2	2
r5GATC2L00951	2L	329010	329594	585	1	DmelGATCr5chr2L00948	179	74	187	273	101	94	110	84	202	251	201	200
r5GATC2L00952	2L	329591	330035	445	1	DmelGATCr5chr2L00949	120	64	140	206	180	99	86	69	158	181	166	176
r5GATC2L00953	2L	330032	330069	38	0	DmelGATCr5chr2L00950	2	3	9	12	3	1	3	2	4	8	2	5
r5GATC2L00954	2L	330066	330149	84	0	DmelGATCr5chr2L00951	3	0	1	1	1	1	1	3	8	5	0	1
r5GATC2L00955	2L	330146	330182	37	0	DmelGATCr5chr2L00952	2	1	3	3	3	2	0	3	4	3	2	3
r5GATC2L00956	2L	330179	330536	358	1	DmelGATCr5chr2L00953	33	11	40	46	29	16	17	5	44	46	21	29
r5GATC2L00957	2L	330533	330639	107	1	DmelGATCr5chr2L00954	6	2	13	6	4	2	2	4	12	6	8	7
r5GATC2L00958	2L	330636	330689	54	0	DmelGATCr5chr2L00955	3	0	2	2	2	0	1	0	4	0	1	2
r5GATC2L00959	2L	330686	330695	10	0	DmelGATCr5chr2L00956	0	0	0	0	0	0	0	0	0	0	0	0
r5GATC2L00960	2L	330692	331001	310	1	DmelGATCr5chr2L00957	55	6	25	62	21	13	21	20	35	58	28	42
r5GATC2L00961	2L	330998	331173	176	0	DmelGATCr5chr2L00958	13	4	12	17	3	1	5	3	15	20	7	17
r5GATC2L00962	2L	331170	331214	45	0	DmelGATCr5chr2L00959	8	7	22	20	15	2	5	2	18	31	11	8
r5GATC2L00963	2L	331211	331526	316	1	DmelGATCr5chr2L00960	92	20	64	132	32	27	24	24	76	95	38	48
r5GATC2L00964	2L	331523	331535	13	1	DmelGATCr5chr2L00961	0	0	1	1	0	0	1	0	0	0	0	0
r5GATC2L00965	2L	331532	331848	317	1	DmelGATCr5chr2L00962	29	5	33	46	16	14	14	15	28	37	26	34
r5GATC2L00966	2L	331845	331880	36	0	DmelGATCr5chr2L00963	2	1	6	5	0	1	3	0	4	5	1	1
r5GATC2L00967	2L	331877	331898	22	0	DmelGATCr5chr2L00964	2	0	3	0	0	0	0	0	1	0	0	1
r5GATC2L00968	2L	331895	332098	204	0	DmelGATCr5chr2L00965	10	1	13	14	9	0	7	4	9	12	12	9
r5GATC2L00969	2L	332095	332115	21	0	DmelGATCr5chr2L00966	3	0	2	0	1	0	1	0	0	0	0	1
r5GATC2L00970	2L	332112	332272	161	1	DmelGATCr5chr2L00967	1	0	3	5	3	1	2	0	3	3	1	3
r5GATC2L00971	2L	332269	335662	3394	1	DmelGATCr5chr2L00968	0	0	18	1	6	2	11	3	1	0	6	12
r5GATC2L00972	2L	335659	336052	394	1	DmelGATCr5chr2L00969	25	7	43	33	19	9	35	26	18	32	13	19
r5GATC2L00973	2L	336049	336422	374	1	DmelGATCr5chr2L00970	53	10	76	61	29	10	19	20	16	31	26	62
r5GATC2L00974	2L	336419	336439	21	0	DmelGATCr5chr2L00971	0	0	0	1	0	0	0	0	0	1	1	1
r5GATC2L00975	2L	336436	336882	447	1	DmelGATCr5chr2L00972	63	24	39	83	50	32	47	21	95	100	83	68
r5GATC2L00976	2L	336879	337065	187	1	DmelGATCr5chr2L00973	8	2	4	4	7	1	8	4	5	11	6	5
r5GATC2L00977	2L	337062	337683	622	1	DmelGATCr5chr2L00974	186	130	166	367	170	125	127	81	230	288	266	254
r5GATC2L00978	2L	337680	340351	2672	1	DmelGATCr5chr2L00975	2	5	37	4	10	14	14	6	2	2	16	20
r5GATC2L00979	2L	340348	340380	33	0	DmelGATCr5chr2L00976	1	0	1	0	1	1	0	0	1	1	0	0
r5GATC2L00980	2L	340377	341516	1140	1	DmelGATCr5chr2L00977	48	19	67	73	66	57	60	30	45	69	62	113
r5GATC2L00981	2L	341513	341611	99	0	DmelGATCr5chr2L00978	21	10	17	13	17	5	4	1	13	13	8	15
r5GATC2L00982	2L	341608	342203	596	1	DmelGATCr5chr2L00979	282	125	172	197	126	93	159	86	157	207	195	182
r5GATC2L00983	2L	342200	342341	142	1	DmelGATCr5chr2L00980	9	6	13	11	26	4	9	7	18	13	6	7
r5GATC2L00984	2L	342338	342613	276	0	DmelGATCr5chr2L00981	64	18	47	66	50	21	26	14	34	43	43	35
r5GATC2L00985	2L	342610	343078	469	1	DmelGATCr5chr2L00982	165	59	73	101	79	50	60	53	65	69	51	73
r5GATC2L00986	2L	343075	343104	30	0	DmelGATCr5chr2L00983	2	0	2	3	3	1	2	0	2	4	1	1
r5GATC2L00987	2L	343101	343160	60	0	DmelGATCr5chr2L00984	1	0	1	0	1	1	0	0	0	0	0	1
r5GATC2L00988	2L	343157	343165	9	0	DmelGATCr5chr2L00985	0	0	0	0	0	0	0	0	0	0	0	0
r5GATC2L00989	2L	343162	343177	16	0	DmelGATCr5chr2L00986	2	1	0	0	0	0	0	0	0	2	0	0
r5GATC2L00990	2L	343174	343520	347	1	DmelGATCr5chr2L00987	63	16	30	48	24	13	22	16	21	25	24	28
r5GATC2L00991	2L	343517	343594	78	1	DmelGATCr5chr2L00988	4	0	4	3	2	0	1	0	2	3	0	1
r5GATC2L00992	2L	343591	343717	127	0	DmelGATCr5chr2L00989	5	0	1	1	6	1	4	0	3	1	1	0
r5GATC2L00993	2L	343714	343998	285	1	DmelGATCr5chr2L00990	36	11	44	33	17	9	15	13	22	20	20	14
r5GATC2L00994	2L	343995	344017	23	0	DmelGATCr5chr2L00991	3	0	2	1	0	0	0	0	0	0	1	0
r5GATC2L00995	2L	344014	344149	136	0	DmelGATCr5chr2L00992	5	2	5	4	5	1	2	1	2	6	3	2
r5GATC2L00996	2L	344146	344278	133	1	DmelGATCr5chr2L00993	3	0	3	1	2	0	0	0	1	0	0	3
r5GATC2L00997	2L	344275	344314	40	0	DmelGATCr5chr2L00994	0	1	1	1	0	0	2	0	2	1	0	0
r5GATC2L00998	2L	344311	344400	90	0	DmelGATCr5chr2L00995	3	2	2	1	3	0	0	0	2	4	1	1
r5GATC2L00999	2L	344397	344594	198	1	DmelGATCr5chr2L00996	5	1	4	1	2	1	1	0	2	3	2	6
r5GATC2L01000	2L	344591	344613	23	0	DmelGATCr5chr2L00997	1	0	1	0	0	0	0	0	0	0	0	1
r5GATC2L01001	2L	344610	344931	322	1	DmelGATCr5chr2L00998	26	3	20	23	13	3	8	4	5	8	5	5
r5GATC2L01002	2L	344928	344945	18	0	DmelGATCr5chr2L00999	0	0	0	1	0	0	0	0	0	1	1	0
r5GATC2L01003	2L	344942	344966	25	0	DmelGATCr5chr2L01000	0	0	0	1	0	0	0	0	1	1	0	0
r5GATC2L01004	2L	344963	345639	677	1	DmelGATCr5chr2L01001	188	89	124	198	101	85	54	50	63	90	78	71
r5GATC2L01005	2L	345636	345839	204	0	DmelGATCr5chr2L01002	23	5	21	27	15	13	7	6	8	7	10	8
r5GATC2L01006	2L	345836	346372	537	1	DmelGATCr5chr2L01003	752	146	465	623	419	251	189	108	151	189	227	256
r5GATC2L01007	2L	346369	346409	41	0	DmelGATCr5chr2L01004	10	10	10	17	16	4	0	3	6	7	1	4
r5GATC2L01008	2L	346406	346744	339	0	DmelGATCr5chr2L01005	78	41	45	114	90	61	17	30	29	37	64	25
r5GATC2L01009	2L	346741	347104	364	1	DmelGATCr5chr2L01006	158	56	107	105	125	52	41	44	47	48	75	70
r5GATC2L01010	2L	347101	347775	675	1	DmelGATCr5chr2L01007	496	222	306	453	390	253	161	126	131	175	267	295
r5GATC2L01011	2L	347772	348256	485	0	DmelGATCr5chr2L01008	34	12	21	24	94	76	6	7	5	4	72	77
r5GATC2L01012	2L	348253	348571	319	0	DmelGATCr5chr2L01009	0	0	0	0	0	1	0	0	0	0	0	0
r5GATC2L01013	2L	348568	349255	688	0	DmelGATCr5chr2L01010	0	0	1	1	0	0	0	0	0	0	2	0
r5GATC2L01014	2L	349252	349372	121	0	DmelGATCr5chr2L01011	0	0	0	1	1	0	0	0	0	0	0	0
r5GATC2L01015	2L	349369	349639	271	0	DmelGATCr5chr2L01012	0	0	0	1	1	0	0	0	0	0	0	0
r5GATC2L01016	2L	349636	349870	235	0	DmelGATCr5chr2L01013	1	0	0	1	0	1	0	0	3	0	0	0
r5GATC2L01017	2L	349867	350097	231	0	DmelGATCr5chr2L01014	0	0	0	0	0	0	0	0	0	0	0	0
r5GATC2L01018	2L	350094	350140	47	0	DmelGATCr5chr2L01015	0	0	0	0	0	1	0	0	0	0	0	0
r5GATC2L01019	2L	350137	350296	160	0	DmelGATCr5chr2L01016	0	0	0	0	0	0	0	0	0	0	0	1
r5GATC2L01020	2L	350293	350455	163	0	DmelGATCr5chr2L01017	0	0	0	0	0	0	0	0	0	0	0	0
r5GATC2L01021	2L	350452	350650	199	0	DmelGATCr5chr2L01018	0	0	1	0	0	0	0	0	0	0	0	0
r5GATC2L01022	2L	350647	351163	517	0	DmelGATCr5chr2L01019	1	1	0	1	3	0	0	1	0	0	0	0
r5GATC2L01023	2L	351160	351635	476	0	DmelGATCr5chr2L01020	0	0	0	0	0	0	0	0	0	1	0	0
r5GATC2L01024	2L	351632	352045	414	0	DmelGATCr5chr2L01021	0	0	0	1	0	0	1	0	0	0	0	0
r5GATC2L01025	2L	352042	352263	222	0	DmelGATCr5chr2L01022	0	0	0	0	0	0	0	0	0	0	1	0
r5GATC2L01026	2L	352260	352612	353	0	DmelGATCr5chr2L01023	0	0	1	0	0	0	1	0	0	0	0	0
r5GATC2L01027	2L	352609	352947	339	0	DmelGATCr5chr2L01024	0	0	0	0	0	0	0	0	0	0	1	0
r5GATC2L01028	2L	352944	352962	19	0	DmelGATCr5chr2L01025	0	0	0	1	0	0	0	0	0	0	0	0
r5GATC2L01029	2L	352959	353419	461	0	DmelGATCr5chr2L01026	0	0	0	2	0	0	0	0	0	0	1	1
r5GATC2L01030	2L	353416	353611	196	0	DmelGATCr5chr2L01027	0	0	1	1	0	1	0	0	1	0	0	1
r5GATC2L01031	2L	353608	353821	214	0	DmelGATCr5chr2L01028	0	0	0	0	0	0	0	0	0	1	0	0
r5GATC2L01032	2L	353818	354320	503	0	DmelGATCr5chr2L01029	1	0	0	0	0	0	0	0	0	0	0	0
r5GATC2L01033	2L	354317	354353	37	0	DmelGATCr5chr2L01030	0	0	0	1	0	0	0	0	0	0	0	0
r5GATC2L01034	2L	354350	354943	594	0	DmelGATCr5chr2L01031	0	0	0	1	0	0	0	0	0	0	0	0
r5GATC2L01035	2L	354940	355284	345	0	DmelGATCr5chr2L01032	0	1	2	0	1	1	0	1	2	0	0	1
r5GATC2L01036	2L	355281	355522	242	0	DmelGATCr5chr2L01033	28	13	10	24	23	11	2	4	9	16	16	3
r5GATC2L01037	2L	355519	355955	437	1	DmelGATCr5chr2L01034	91	62	59	180	182	125	22	41	45	65	95	21
r5GATC2L01038	2L	355952	356476	525	1	DmelGATCr5chr2L01035	254	102	143	190	156	94	49	48	74	82	96	95
r5GATC2L01039	2L	356473	356958	486	1	DmelGATCr5chr2L01036	165	51	105	146	107	58	38	46	42	53	61	65
r5GATC2L01040	2L	356955	356997	43	0	DmelGATCr5chr2L01037	4	1	7	8	7	5	2	3	1	0	2	1
r5GATC2L01041	2L	356994	358281	1288	1	DmelGATCr5chr2L01038	57	66	162	120	110	89	41	39	30	41	65	113
r5GATC2L01042	2L	358278	358307	30	0	DmelGATCr5chr2L01039	0	0	3	1	1	0	0	0	1	1	0	0
r5GATC2L01043	2L	358304	358455	152	0	DmelGATCr5chr2L01040	1	0	11	3	3	2	2	1	1	1	2	2
r5GATC2L01044	2L	358452	358550	99	0	DmelGATCr5chr2L01041	1	1	12	2	3	1	5	3	1	2	1	0
r5GATC2L01045	2L	358547	358617	71	1	DmelGATCr5chr2L01042	2	1	11	5	0	3	1	2	2	4	1	0
r5GATC2L01046	2L	358614	358956	343	1	DmelGATCr5chr2L01043	46	16	74	91	56	39	84	70	93	126	81	96
r5GATC2L01047	2L	358953	359081	129	0	DmelGATCr5chr2L01044	14	5	12	15	7	3	15	13	15	10	4	9
r5GATC2L01048	2L	359078	359306	229	1	DmelGATCr5chr2L01045	9	0	13	15	8	1	9	20	12	12	3	6
r5GATC2L01049	2L	359303	359331	29	0	DmelGATCr5chr2L01046	1	0	0	1	0	0	0	1	2	0	0	1
r5GATC2L01050	2L	359328	359659	332	1	DmelGATCr5chr2L01047	10	5	6	3	9	0	12	6	6	13	2	12
r5GATC2L01051	2L	359656	360009	354	0	DmelGATCr5chr2L01048	0	0	1	0	0	0	0	0	0	0	0	0
r5GATC2L01052	2L	360006	360325	320	0	DmelGATCr5chr2L01049	0	0	0	2	0	0	0	0	0	1	0	0
r5GATC2L01053	2L	360322	360679	358	0	DmelGATCr5chr2L01050	0	0	0	0	0	0	0	1	0	0	0	0
r5GATC2L01054	2L	360676	361027	352	0	DmelGATCr5chr2L01051	1	0	0	0	1	0	0	0	0	0	0	1
r5GATC2L01055	2L	361024	361380	357	0	DmelGATCr5chr2L01052	1	0	0	0	0	0	0	1	0	1	0	1
r5GATC2L01056	2L	361377	361732	356	0	DmelGATCr5chr2L01053	0	0	1	1	0	2	1	0	1	0	1	0
r5GATC2L01057	2L	361729	362082	354	0	DmelGATCr5chr2L01054	1	0	0	1	0	0	0	0	0	0	0	0
r5GATC2L01058	2L	362079	362435	357	0	DmelGATCr5chr2L01055	1	0	0	0	1	0	0	0	0	0	0	0
r5GATC2L01059	2L	362432	362784	353	0	DmelGATCr5chr2L01056	0	0	0	1	0	1	0	0	0	0	1	0
r5GATC2L01060	2L	362781	363134	354	0	DmelGATCr5chr2L01057	0	0	0	0	0	0	0	0	0	0	0	0
r5GATC2L01061	2L	363131	363483	353	0	DmelGATCr5chr2L01058	0	0	0	0	0	0	0	0	0	1	0	1
r5GATC2L01062	2L	363480	363833	354	0	DmelGATCr5chr2L01059	0	0	0	0	0	0	0	1	0	1	0	1
r5GATC2L01063	2L	363830	364148	319	0	DmelGATCr5chr2L01060	0	0	0	0	1	0	0	0	0	0	1	1
r5GATC2L01064	2L	364145	364501	357	0	DmelGATCr5chr2L01061	0	1	0	1	0	0	0	1	0	0	0	1
r5GATC2L01065	2L	364498	364850	353	0	DmelGATCr5chr2L01062	0	0	0	0	1	0	0	1	1	0	0	0
r5GATC2L01066	2L	364847	365200	354	0	DmelGATCr5chr2L01063	0	0	1	1	1	2	0	0	0	1	0	0
r5GATC2L01067	2L	365197	365553	357	0	DmelGATCr5chr2L01064	0	0	0	1	0	1	0	0	0	1	1	0
r5GATC2L01068	2L	365550	365997	448	0	DmelGATCr5chr2L01065	20	13	14	74	60	30	77	168	183	203	83	12
r5GATC2L01069	2L	365994	366236	243	1	DmelGATCr5chr2L01066	48	30	77	119	64	36	302	241	144	150	81	69
r5GATC2L01070	2L	366233	366452	220	1	DmelGATCr5chr2L01067	48	21	65	66	31	14	163	152	62	91	34	35
r5GATC2L01071	2L	366449	366644	196	1	DmelGATCr5chr2L01068	33	8	43	44	25	10	155	122	95	109	42	35
r5GATC2L01072	2L	366641	367002	362	1	DmelGATCr5chr2L01069	111	50	91	218	109	55	325	619	528	625	219	144
r5GATC2L01073	2L	366999	367011	13	0	DmelGATCr5chr2L01070	1	0	0	0	0	0	0	0	0	1	0	0
r5GATC2L01074	2L	367008	367025	18	0	DmelGATCr5chr2L01071	1	0	0	1	1	0	0	0	1	0	0	1
r5GATC2L01075	2L	367022	367961	940	1	DmelGATCr5chr2L01072	97	42	119	121	44	26	748	422	102	190	47	146
r5GATC2L01076	2L	367958	368030	73	0	DmelGATCr5chr2L01073	7	1	12	9	4	0	49	22	6	5	2	4
r5GATC2L01077	2L	368027	368279	253	1	DmelGATCr5chr2L01074	52	8	85	83	26	14	279	170	70	97	63	81
r5GATC2L01078	2L	368276	368449	174	1	DmelGATCr5chr2L01075	22	17	78	64	23	16	176	117	25	36	16	12
r5GATC2L01079	2L	368446	369348	903	1	DmelGATCr5chr2L01076	354	209	763	849	548	304	3890	2501	1025	1587	858	718
r5GATC2L01080	2L	369345	369481	137	1	DmelGATCr5chr2L01077	11	4	20	21	7	4	87	55	23	25	12	7
r5GATC2L01081	2L	369478	369528	51	0	DmelGATCr5chr2L01078	1	2	9	1	4	1	12	8	2	5	4	2
r5GATC2L01082	2L	369525	369533	9	0	DmelGATCr5chr2L01079	0	0	0	0	0	0	0	0	0	0	0	0
r5GATC2L01083	2L	369530	369540	11	0	DmelGATCr5chr2L01080	0	0	0	0	0	0	0	0	0	0	0	0
r5GATC2L01084	2L	369537	369579	43	0	DmelGATCr5chr2L01081	0	0	2	7	0	0	9	5	2	2	3	2
r5GATC2L01085	2L	369576	369874	299	1	DmelGATCr5chr2L01082	14	2	17	23	12	4	108	81	83	71	39	40
r5GATC2L01086	2L	369871	369896	26	0	DmelGATCr5chr2L01083	0	0	2	0	0	0	4	2	1	0	0	0
r5GATC2L01087	2L	369893	370276	384	1	DmelGATCr5chr2L01084	74	40	125	161	61	38	476	372	180	227	103	97
r5GATC2L01088	2L	370273	370327	55	0	DmelGATCr5chr2L01085	5	3	17	13	7	2	48	31	9	17	4	5
r5GATC2L01089	2L	370324	370483	160	0	DmelGATCr5chr2L01086	14	9	54	36	15	3	92	71	17	38	13	11
r5GATC2L01090	2L	370480	370821	342	1	DmelGATCr5chr2L01087	124	38	212	183	83	39	535	395	150	202	104	131
r5GATC2L01091	2L	370818	371088	271	1	DmelGATCr5chr2L01088	13	7	43	38	9	7	95	72	29	46	18	16
r5GATC2L01092	2L	371085	371200	116	1	DmelGATCr5chr2L01089	4	2	6	8	3	3	18	16	6	4	4	6
r5GATC2L01093	2L	371197	371281	85	0	DmelGATCr5chr2L01090	8	0	7	1	3	0	23	21	7	4	3	1
r5GATC2L01094	2L	371278	371307	30	0	DmelGATCr5chr2L01091	0	0	4	1	0	0	3	3	2	0	0	0
r5GATC2L01095	2L	371304	371970	667	1	DmelGATCr5chr2L01092	224	92	257	325	113	95	1203	859	466	676	318	474
r5GATC2L01096	2L	371967	372038	72	0	DmelGATCr5chr2L01093	3	1	5	5	2	2	29	13	7	5	3	0
r5GATC2L01097	2L	372035	372121	87	1	DmelGATCr5chr2L01094	3	1	9	6	3	6	39	26	11	5	5	4
r5GATC2L01098	2L	372118	372818	701	1	DmelGATCr5chr2L01095	132	38	134	210	109	68	945	639	452	573	371	475
r5GATC2L01099	2L	372815	373969	1155	1	DmelGATCr5chr2L01096	124	53	191	240	120	75	1194	773	476	713	460	525
r5GATC2L01100	2L	373966	375140	1175	1	DmelGATCr5chr2L01097	38	15	63	45	34	26	583	255	62	105	114	199
r5GATC2L01101	2L	375137	375354	218	1	DmelGATCr5chr2L01098	7	0	8	6	1	2	33	16	8	4	16	14
r5GATC2L01102	2L	375351	375361	11	0	DmelGATCr5chr2L01099	0	0	0	0	0	0	0	0	0	0	0	0
r5GATC2L01103	2L	375358	375368	11	0	DmelGATCr5chr2L01100	0	0	0	0	0	0	0	0	0	0	0	0
r5GATC2L01104	2L	375365	376337	973	1	DmelGATCr5chr2L01101	116	61	80	130	39	39	830	590	310	504	205	202
r5GATC2L01105	2L	376334	376429	96	0	DmelGATCr5chr2L01102	9	2	14	13	9	7	65	47	33	34	19	12
r5GATC2L01106	2L	376426	376735	310	1	DmelGATCr5chr2L01103	50	9	41	52	28	18	270	239	88	140	85	129
r5GATC2L01107	2L	376732	376876	145	1	DmelGATCr5chr2L01104	20	6	12	10	7	5	36	48	19	17	17	10
r5GATC2L01108	2L	376873	376905	33	0	DmelGATCr5chr2L01105	0	0	1	1	1	0	2	2	0	2	1	0
r5GATC2L01109	2L	376902	377114	213	0	DmelGATCr5chr2L01106	15	11	28	25	19	12	122	80	54	75	24	32
r5GATC2L01110	2L	377111	377946	836	1	DmelGATCr5chr2L01107	217	145	322	328	92	63	1227	808	177	323	160	195
r5GATC2L01112	2L	377947	377964	18	0	DmelGATCr5chr2L01108	1	0	0	0	0	0	1	0	0	0	1	0
r5GATC2L01113	2L	377961	378294	334	1	DmelGATCr5chr2L01109	14	4	35	10	4	2	52	36	3	4	12	15
r5GATC2L01114	2L	378291	378720	430	1	DmelGATCr5chr2L01110	142	25	234	219	72	55	878	669	202	250	159	267
r5GATC2L01115	2L	378717	379785	1069	1	DmelGATCr5chr2L01111	366	198	645	779	389	227	4470	2826	1197	1833	813	990
r5GATC2L01116	2L	379782	380050	269	1	DmelGATCr5chr2L01112	5	0	20	5	7	5	69	35	10	8	10	17
r5GATC2L01117	2L	380047	380057	11	0	DmelGATCr5chr2L01113	0	0	0	0	0	0	0	0	0	0	0	0
r5GATC2L01118	2L	380054	380071	18	0	DmelGATCr5chr2L01114	0	0	0	0	0	0	0	0	0	0	0	1
r5GATC2L01119	2L	380068	380078	11	0	DmelGATCr5chr2L01115	0	0	0	0	0	0	0	0	0	0	0	0
r5GATC2L01120	2L	380075	380085	11	0	DmelGATCr5chr2L01116	0	0	0	0	0	0	0	0	0	0	0	0
r5GATC2L01121	2L	380082	380257	176	1	DmelGATCr5chr2L01117	4	1	9	9	3	1	26	25	20	16	11	12
r5GATC2L01122	2L	380254	380320	67	0	DmelGATCr5chr2L01118	5	3	24	12	9	4	31	17	11	19	3	4
r5GATC2L01123	2L	380317	380556	240	1	DmelGATCr5chr2L01119	40	36	66	78	89	42	97	140	196	239	83	51
r5GATC2L01124	2L	380553	381113	561	1	DmelGATCr5chr2L01120	280	197	406	494	114	96	865	715	343	502	179	277
r5GATC2L01125	2L	381110	381200	91	0	DmelGATCr5chr2L01121	13	20	23	22	7	2	31	25	14	13	3	6
r5GATC2L01126	2L	381197	381300	104	0	DmelGATCr5chr2L01122	6	6	10	14	5	4	12	21	7	8	3	1
r5GATC2L01127	2L	381297	381325	29	0	DmelGATCr5chr2L01123	0	0	2	1	1	0	2	0	3	2	0	0
r5GATC2L01128	2L	381322	381457	136	1	DmelGATCr5chr2L01124	1	8	19	13	3	2	14	20	7	8	10	5
r5GATC2L01129	2L	381454	381478	25	0	DmelGATCr5chr2L01125	19	7	51	33	14	0	73	40	12	19	8	3
r5GATC2L01130	2L	381475	382784	1310	1	DmelGATCr5chr2L01126	182	224	566	395	116	112	1121	675	212	319	163	338
r5GATC2L01131	2L	382781	382989	209	1	DmelGATCr5chr2L01127	14	7	27	18	8	2	59	54	24	43	26	37
r5GATC2L01132	2L	382986	383467	482	1	DmelGATCr5chr2L01128	144	49	173	328	137	76	478	340	606	657	354	359
r5GATC2L01133	2L	383464	383578	115	0	DmelGATCr5chr2L01129	7	0	10	5	2	1	8	12	14	7	4	3
r5GATC2L01134	2L	383575	383659	85	0	DmelGATCr5chr2L01130	10	2	14	5	5	2	13	12	11	11	4	4
r5GATC2L01135	2L	383656	383972	317	1	DmelGATCr5chr2L01131	35	10	63	68	17	8	124	112	51	60	63	84
r5GATC2L01136	2L	383969	383977	9	0	DmelGATCr5chr2L01132	0	0	0	0	0	0	0	0	0	0	0	0
r5GATC2L01137	2L	383974	383982	9	0	DmelGATCr5chr2L01133	0	0	0	0	0	0	0	0	0	0	0	0
r5GATC2L01138	2L	383979	384527	549	1	DmelGATCr5chr2L01134	211	114	369	497	198	136	792	600	670	919	359	407
r5GATC2L01139	2L	384524	384537	14	0	DmelGATCr5chr2L01135	1	1	0	0	0	0	0	0	0	1	1	0
r5GATC2L01140	2L	384534	384635	102	1	DmelGATCr5chr2L01136	10	12	15	12	9	3	43	29	21	34	13	20
r5GATC2L01141	2L	384632	384648	17	0	DmelGATCr5chr2L01137	0	0	0	1	1	0	0	0	0	0	0	0
r5GATC2L01142	2L	384645	385049	405	1	DmelGATCr5chr2L01138	10	3	5	4	2	0	11	15	17	17	5	10
r5GATC2L01143	2L	385046	385096	51	0	DmelGATCr5chr2L01139	1	2	3	1	1	0	3	5	3	5	1	4
r5GATC2L01146	2L	385101	385201	101	0	DmelGATCr5chr2L01140	2	0	3	4	2	0	9	7	10	12	2	0
r5GATC2L01147	2L	385198	385385	188	1	DmelGATCr5chr2L01141	10	1	15	18	8	3	37	20	18	26	4	18
r5GATC2L01148	2L	385382	385484	103	0	DmelGATCr5chr2L01142	7	1	18	17	6	3	34	19	23	19	7	13
r5GATC2L01149	2L	385481	385910	430	1	DmelGATCr5chr2L01143	95	21	128	143	60	30	385	276	260	303	190	165
r5GATC2L01150	2L	385907	386210	304	1	DmelGATCr5chr2L01144	7	1	12	9	5	1	35	20	13	23	4	7
r5GATC2L01151	2L	386207	386645	439	1	DmelGATCr5chr2L01145	31	4	36	35	9	6	82	65	48	64	13	44
r5GATC2L01152	2L	386642	386840	199	1	DmelGATCr5chr2L01146	7	0	3	6	6	0	19	8	7	16	7	13
r5GATC2L01153	2L	386837	386848	12	0	DmelGATCr5chr2L01147	0	0	0	0	0	0	0	0	0	0	0	0
r5GATC2L01154	2L	386845	387018	174	0	DmelGATCr5chr2L01148	2	2	7	11	2	4	12	8	12	19	11	8
r5GATC2L01155	2L	387015	387644	630	1	DmelGATCr5chr2L01149	177	94	276	522	123	99	799	604	710	854	289	427
r5GATC2L01156	2L	387641	387759	119	1	DmelGATCr5chr2L01150	1	1	10	9	4	1	16	9	7	12	7	4
r5GATC2L01157	2L	387756	387790	35	0	DmelGATCr5chr2L01151	1	0	3	1	0	1	5	0	1	2	0	1
r5GATC2L01158	2L	387787	387881	95	0	DmelGATCr5chr2L01152	8	10	32	30	11	7	34	42	37	36	10	13
r5GATC2L01159	2L	387878	388389	512	1	DmelGATCr5chr2L01153	336	145	498	858	367	220	1052	870	1170	1416	762	604
r5GATC2L01160	2L	388386	389461	1076	1	DmelGATCr5chr2L01154	250	153	591	648	363	323	1912	1254	655	885	818	764
r5GATC2L01161	2L	389458	389716	259	0	DmelGATCr5chr2L01155	50	20	117	80	44	20	187	147	73	74	64	72
r5GATC2L01162	2L	389713	389959	247	1	DmelGATCr5chr2L01156	19	12	87	45	13	9	105	77	32	52	25	23
r5GATC2L01163	2L	389956	390212	257	1	DmelGATCr5chr2L01157	11	9	44	19	6	8	47	42	7	14	7	8
r5GATC2L01164	2L	390209	390644	436	1	DmelGATCr5chr2L01158	160	90	257	353	105	83	443	368	235	329	209	246
r5GATC2L01165	2L	390641	390649	9	0	DmelGATCr5chr2L01159	0	0	0	0	0	0	0	0	0	0	0	0
r5GATC2L01166	2L	390646	390803	158	0	DmelGATCr5chr2L01160	5	11	19	31	10	8	52	30	18	30	24	31
r5GATC2L01167	2L	390800	390852	53	0	DmelGATCr5chr2L01161	1	0	4	1	1	0	5	5	0	1	1	0
r5GATC2L01168	2L	390849	390859	11	0	DmelGATCr5chr2L01162	0	0	0	0	0	0	0	0	0	0	0	0
r5GATC2L01169	2L	390856	391103	248	1	DmelGATCr5chr2L01163	16	17	43	23	12	9	45	41	20	27	9	8
r5GATC2L01170	2L	391100	391526	427	1	DmelGATCr5chr2L01164	180	100	292	381	171	108	659	488	387	524	215	284
r5GATC2L01171	2L	391523	391633	111	1	DmelGATCr5chr2L01165	12	11	33	18	10	6	60	27	17	32	13	11
r5GATC2L01172	2L	391630	391827	198	0	DmelGATCr5chr2L01166	15	8	45	18	8	2	49	39	9	10	10	15
r5GATC2L01173	2L	391824	391921	98	1	DmelGATCr5chr2L01167	3	4	31	17	4	3	48	23	12	11	14	33
r5GATC2L01174	2L	391918	391940	23	0	DmelGATCr5chr2L01168	0	0	1	1	0	0	1	0	0	0	0	0
r5GATC2L01175	2L	391937	392570	634	1	DmelGATCr5chr2L01169	416	257	655	910	329	232	1403	932	899	1165	471	619
r5GATC2L01176	2L	392567	392690	124	0	DmelGATCr5chr2L01170	3	1	21	12	6	5	32	19	13	11	7	4
r5GATC2L01177	2L	392687	392718	32	0	DmelGATCr5chr2L01171	1	0	1	2	0	0	2	1	1	3	1	1
r5GATC2L01178	2L	392715	392782	68	1	DmelGATCr5chr2L01172	3	1	9	5	2	1	9	7	4	3	0	3
r5GATC2L01179	2L	392779	393043	265	0	DmelGATCr5chr2L01173	24	14	87	88	42	21	107	93	75	107	43	57
r5GATC2L01180	2L	393040	393183	144	1	DmelGATCr5chr2L01174	26	15	52	78	17	13	83	56	38	61	17	10
r5GATC2L01181	2L	393180	393742	563	1	DmelGATCr5chr2L01175	250	175	446	490	98	110	766	535	283	369	181	263
r5GATC2L01182	2L	393739	393754	16	0	DmelGATCr5chr2L01176	0	0	0	1	0	0	2	0	0	0	0	0
r5GATC2L01183	2L	393751	394066	316	1	DmelGATCr5chr2L01177	11	2	22	17	9	2	48	31	33	36	30	61
r5GATC2L01184	2L	394063	394115	53	0	DmelGATCr5chr2L01178	3	2	5	9	2	1	20	15	14	19	7	17
r5GATC2L01185	2L	394112	394748	637	1	DmelGATCr5chr2L01179	61	23	90	68	40	23	240	143	78	114	77	143
r5GATC2L01186	2L	394745	395094	350	1	DmelGATCr5chr2L01180	116	91	149	353	199	85	302	267	498	631	243	195
r5GATC2L01187	2L	395091	395161	71	1	DmelGATCr5chr2L01181	19	29	37	61	32	17	36	32	66	61	26	21
r5GATC2L01188	2L	395158	395645	488	1	DmelGATCr5chr2L01182	166	130	308	359	99	70	138	133	148	181	160	182
r5GATC2L01189	2L	395642	397038	1397	1	DmelGATCr5chr2L01183	58	58	162	114	161	105	112	68	120	145	288	274
r5GATC2L01190	2L	397035	397328	294	1	DmelGATCr5chr2L01184	10	4	32	15	11	8	17	8	5	15	18	25
r5GATC2L01191	2L	397325	397486	162	0	DmelGATCr5chr2L01185	5	0	4	5	0	0	8	5	2	8	9	8
r5GATC2L01192	2L	397483	397492	10	0	DmelGATCr5chr2L01186	0	0	0	0	0	0	0	0	0	0	0	0
r5GATC2L01193	2L	397489	397798	310	1	DmelGATCr5chr2L01187	32	0	21	24	7	6	18	19	16	32	12	31
r5GATC2L01194	2L	397795	397866	72	1	DmelGATCr5chr2L01188	2	0	1	1	0	0	1	2	0	3	1	3
r5GATC2L01195	2L	397863	398383	521	1	DmelGATCr5chr2L01189	52	18	52	110	38	18	30	23	98	119	93	97
r5GATC2L01196	2L	398380	398437	58	1	DmelGATCr5chr2L01190	3	0	4	7	1	1	2	0	7	4	2	4
r5GATC2L01197	2L	398434	398452	19	0	DmelGATCr5chr2L01191	0	0	1	2	1	0	0	0	0	1	0	0
r5GATC2L01198	2L	398449	398678	230	0	DmelGATCr5chr2L01192	3	0	10	9	6	1	4	5	14	13	9	6
r5GATC2L01199	2L	398675	399658	984	1	DmelGATCr5chr2L01193	128	93	243	442	264	159	195	137	560	804	417	459
r5GATC2L01200	2L	399655	400405	751	1	DmelGATCr5chr2L01194	34	12	75	55	29	28	54	29	46	47	49	112
r5GATC2L01201	2L	400402	400687	286	1	DmelGATCr5chr2L01195	19	4	21	18	9	8	14	10	19	26	24	30
r5GATC2L01202	2L	400684	400760	77	0	DmelGATCr5chr2L01196	12	1	5	12	3	0	9	5	18	14	12	17
r5GATC2L01203	2L	400757	400973	217	1	DmelGATCr5chr2L01197	29	5	38	42	16	12	30	17	34	41	18	32
r5GATC2L01204	2L	400970	401213	244	1	DmelGATCr5chr2L01198	33	22	49	77	25	17	40	29	80	89	30	35
r5GATC2L01205	2L	401210	401564	355	1	DmelGATCr5chr2L01199	121	55	155	248	82	64	105	65	225	290	109	126
r5GATC2L01206	2L	401561	401715	155	0	DmelGATCr5chr2L01200	7	3	24	13	8	4	9	8	14	30	6	6
r5GATC2L01207	2L	401712	401823	112	1	DmelGATCr5chr2L01201	0	1	3	2	3	0	1	1	4	3	2	3
r5GATC2L01208	2L	401820	401831	12	0	DmelGATCr5chr2L01202	0	0	0	1	1	0	1	0	1	0	0	0
r5GATC2L01209	2L	401828	401839	12	0	DmelGATCr5chr2L01203	0	0	0	0	0	0	1	0	0	0	0	0
r5GATC2L01210	2L	401836	401918	83	0	DmelGATCr5chr2L01204	1	0	1	0	2	0	0	0	2	3	0	0
r5GATC2L01211	2L	401915	402241	327	1	DmelGATCr5chr2L01205	65	33	83	109	97	36	46	39	75	127	65	76
r5GATC2L01212	2L	402238	402536	299	1	DmelGATCr5chr2L01206	52	27	57	112	101	44	37	32	86	111	82	67
r5GATC2L01213	2L	402533	402570	38	0	DmelGATCr5chr2L01207	0	2	6	7	0	0	4	2	2	5	3	1
r5GATC2L01214	2L	402567	402595	29	0	DmelGATCr5chr2L01208	1	0	1	0	0	0	1	0	0	2	2	0
r5GATC2L01215	2L	402592	402775	184	1	DmelGATCr5chr2L01209	4	1	10	5	4	4	0	2	1	3	12	6
r5GATC2L01216	2L	402772	404622	1851	1	DmelGATCr5chr2L01210	28	50	125	36	142	118	52	32	20	10	58	83
r5GATC2L01217	2L	404619	404958	340	1	DmelGATCr5chr2L01211	39	4	28	30	21	12	8	5	4	3	12	13
r5GATC2L01218	2L	404955	404991	37	0	DmelGATCr5chr2L01212	3	2	2	5	1	2	1	0	1	2	0	4
r5GATC2L01219	2L	404988	405043	56	0	DmelGATCr5chr2L01213	0	2	3	2	0	0	0	0	0	0	0	3
r5GATC2L01220	2L	405040	405198	159	1	DmelGATCr5chr2L01214	3	1	7	0	2	0	1	0	0	0	0	0
r5GATC2L01221	2L	405195	406021	827	1	DmelGATCr5chr2L01215	163	65	135	130	62	52	52	31	22	33	28	64
r5GATC2L01222	2L	406018	406430	413	1	DmelGATCr5chr2L01216	169	40	131	175	120	46	37	26	25	24	36	57
r5GATC2L01223	2L	406427	406772	346	1	DmelGATCr5chr2L01217	77	16	56	55	31	17	12	9	8	9	12	20
r5GATC2L01224	2L	406769	407518	750	1	DmelGATCr5chr2L01218	370	218	242	426	296	151	88	93	87	136	88	111
r5GATC2L01225	2L	407515	407615	101	0	DmelGATCr5chr2L01219	7	4	7	12	6	1	2	0	1	2	1	1
r5GATC2L01226	2L	407612	407646	35	0	DmelGATCr5chr2L01220	1	0	0	2	1	2	0	0	0	1	0	0
r5GATC2L01227	2L	407643	407810	168	1	DmelGATCr5chr2L01221	8	4	10	13	5	4	3	0	1	4	2	2
r5GATC2L01228	2L	407807	408001	195	0	DmelGATCr5chr2L01222	22	14	20	33	27	11	6	1	10	10	4	2
r5GATC2L01229	2L	407998	408255	258	1	DmelGATCr5chr2L01223	28	14	27	51	43	22	5	3	9	16	14	3
r5GATC2L01230	2L	408252	408461	210	1	DmelGATCr5chr2L01224	38	11	39	37	24	10	8	5	4	8	6	5
r5GATC2L01231	2L	408458	408683	226	1	DmelGATCr5chr2L01225	43	15	41	49	36	14	14	10	8	8	5	10
r5GATC2L01232	2L	408680	408963	284	1	DmelGATCr5chr2L01226	39	29	48	56	52	26	11	8	6	20	8	8
r5GATC2L01233	2L	408960	409399	440	1	DmelGATCr5chr2L01227	339	134	239	329	252	126	58	64	63	122	81	64
r5GATC2L01234	2L	409396	409411	16	0	DmelGATCr5chr2L01228	0	0	0	0	1	0	0	0	0	0	0	0
r5GATC2L01235	2L	409408	409630	223	1	DmelGATCr5chr2L01229	33	12	42	35	16	8	11	3	6	13	5	7
r5GATC2L01236	2L	409627	409918	292	1	DmelGATCr5chr2L01230	109	14	60	80	52	5	16	11	14	25	14	11
r5GATC2L01237	2L	409915	409978	64	0	DmelGATCr5chr2L01231	5	4	7	5	4	4	1	0	1	0	0	2
r5GATC2L01238	2L	409975	410208	234	1	DmelGATCr5chr2L01232	18	8	24	18	10	8	6	3	4	2	5	3
r5GATC2L01239	2L	410205	410396	192	0	DmelGATCr5chr2L01233	23	8	21	23	12	2	5	2	1	4	1	5
r5GATC2L01240	2L	410393	410674	282	1	DmelGATCr5chr2L01234	27	7	27	34	18	5	5	2	4	8	3	1
r5GATC2L01241	2L	410671	410976	306	1	DmelGATCr5chr2L01235	66	16	57	50	18	9	10	3	9	11	9	25
r5GATC2L01242	2L	410973	410982	10	0	DmelGATCr5chr2L01236	0	0	0	0	0	0	0	0	0	0	0	0
r5GATC2L01243	2L	410979	411259	281	1	DmelGATCr5chr2L01237	40	8	35	21	20	9	7	6	6	5	9	10
r5GATC2L01244	2L	411256	411280	25	0	DmelGATCr5chr2L01238	0	0	1	2	1	0	1	0	0	2	1	0
r5GATC2L01245	2L	411277	411503	227	1	DmelGATCr5chr2L01239	23	5	23	26	11	3	5	1	5	5	2	3
r5GATC2L01246	2L	411500	411790	291	1	DmelGATCr5chr2L01240	55	6	37	18	10	7	10	9	8	7	11	7
r5GATC2L01247	2L	411787	411812	26	0	DmelGATCr5chr2L01241	0	0	0	2	0	0	0	0	0	0	0	1
r5GATC2L01248	2L	411809	411887	79	0	DmelGATCr5chr2L01242	5	2	2	4	2	1	3	0	1	0	3	2
r5GATC2L01249	2L	411884	411925	42	0	DmelGATCr5chr2L01243	2	0	1	1	0	0	0	0	0	1	0	0
r5GATC2L01250	2L	411922	412184	263	1	DmelGATCr5chr2L01244	10	7	12	19	17	5	7	0	2	2	3	3
r5GATC2L01251	2L	412181	412785	605	1	DmelGATCr5chr2L01245	274	90	102	156	74	65	58	52	26	54	55	63
r5GATC2L01253	2L	412786	412877	92	1	DmelGATCr5chr2L01246	5	6	9	6	2	1	1	1	1	0	1	2
r5GATC2L01254	2L	412874	413301	428	1	DmelGATCr5chr2L01247	418	65	150	203	94	66	84	44	54	70	84	80
r5GATC2L01255	2L	413298	413386	89	0	DmelGATCr5chr2L01248	20	3	21	24	12	3	5	2	5	6	5	8
r5GATC2L01256	2L	413383	413636	254	1	DmelGATCr5chr2L01249	45	13	53	35	30	17	18	11	12	5	12	16
r5GATC2L01257	2L	413633	415111	1479	1	DmelGATCr5chr2L01250	297	83	509	229	231	194	239	97	52	70	99	248
r5GATC2L01258	2L	415108	415200	93	0	DmelGATCr5chr2L01251	7	3	9	13	1	2	0	0	4	0	1	1
r5GATC2L01260	2L	415201	415913	713	1	DmelGATCr5chr2L01252	141	62	79	97	38	21	33	24	20	34	22	37
r5GATC2L01261	2L	415910	416019	110	0	DmelGATCr5chr2L01253	3	3	4	5	6	1	1	0	0	3	2	1
r5GATC2L01262	2L	416016	416304	289	1	DmelGATCr5chr2L01254	54	23	55	74	52	11	15	8	15	11	16	14
r5GATC2L01263	2L	416301	416724	424	1	DmelGATCr5chr2L01255	128	61	70	139	63	48	19	21	35	48	30	28
r5GATC2L01264	2L	416721	416760	40	1	DmelGATCr5chr2L01256	2	1	2	4	0	0	0	0	1	2	0	1
r5GATC2L01265	2L	416757	416893	137	0	DmelGATCr5chr2L01257	2	3	4	1	1	1	0	1	1	0	0	0
r5GATC2L01266	2L	416890	416959	70	0	DmelGATCr5chr2L01258	0	4	1	1	2	0	0	3	1	0	1	1
r5GATC2L01267	2L	416956	417071	116	1	DmelGATCr5chr2L01259	2	1	4	1	0	1	0	0	0	0	0	2
r5GATC2L01268	2L	417068	417211	144	0	DmelGATCr5chr2L01260	6	0	4	2	1	1	0	0	1	4	0	0
r5GATC2L01269	2L	417208	417230	23	0	DmelGATCr5chr2L01261	1	0	2	0	0	0	0	0	2	0	0	0
r5GATC2L01270	2L	417227	417245	19	0	DmelGATCr5chr2L01262	0	0	0	0	0	0	0	0	0	0	0	0
r5GATC2L01271	2L	417242	417268	27	0	DmelGATCr5chr2L01263	0	0	0	1	0	0	0	0	0	1	0	0
r5GATC2L01272	2L	417265	417328	64	0	DmelGATCr5chr2L01264	6	4	8	4	4	0	2	1	2	0	2	2
r5GATC2L01273	2L	417325	417823	499	1	DmelGATCr5chr2L01265	227	78	202	262	123	71	46	38	50	78	57	68
r5GATC2L01274	2L	417820	417858	39	0	DmelGATCr5chr2L01266	6	3	13	8	3	0	2	1	5	2	2	0
r5GATC2L01275	2L	417855	417970	116	1	DmelGATCr5chr2L01267	7	2	21	14	3	2	1	2	2	2	2	1
r5GATC2L01276	2L	417967	418080	114	0	DmelGATCr5chr2L01268	12	6	5	10	2	3	3	2	1	0	3	1
r5GATC2L01277	2L	418077	418196	120	0	DmelGATCr5chr2L01269	5	2	12	8	0	2	1	0	2	2	2	2
r5GATC2L01278	2L	418193	418285	93	1	DmelGATCr5chr2L01270	17	8	10	32	6	3	5	2	7	5	23	3
r5GATC2L01279	2L	418282	418290	9	0	DmelGATCr5chr2L01271	0	0	0	0	0	0	0	0	0	0	0	0
r5GATC2L01280	2L	418287	418790	504	1	DmelGATCr5chr2L01272	160	44	81	187	52	44	43	20	51	53	93	43
r5GATC2L01281	2L	418787	418826	40	0	DmelGATCr5chr2L01273	0	0	0	0	0	0	0	1	0	0	1	0
r5GATC2L01282	2L	418823	418904	82	1	DmelGATCr5chr2L01274	3	2	4	4	0	1	0	0	1	2	2	1
r5GATC2L01283	2L	418901	419079	179	0	DmelGATCr5chr2L01275	1	0	1	1	7	0	0	1	0	0	0	1
r5GATC2L01284	2L	419076	419163	88	1	DmelGATCr5chr2L01276	0	0	3	3	2	0	1	1	1	2	1	0
r5GATC2L01285	2L	419160	419181	22	0	DmelGATCr5chr2L01277	0	0	0	0	1	1	0	0	0	0	1	0
r5GATC2L01286	2L	419178	419331	154	0	DmelGATCr5chr2L01278	6	3	15	9	2	3	0	2	1	4	1	0
r5GATC2L01287	2L	419328	420271	944	1	DmelGATCr5chr2L01279	137	76	214	151	74	88	60	29	38	62	67	46
r5GATC2L01288	2L	420268	420303	36	0	DmelGATCr5chr2L01280	1	0	1	2	1	0	1	0	1	1	0	0
r5GATC2L01289	2L	420300	420399	100	1	DmelGATCr5chr2L01281	2	2	11	2	5	1	1	1	0	0	1	2
r5GATC2L01290	2L	420396	420413	18	0	DmelGATCr5chr2L01282	0	0	0	1	0	0	0	0	0	0	0	0
r5GATC2L01291	2L	420410	421771	1362	1	DmelGATCr5chr2L01283	356	264	733	479	405	332	218	121	136	183	197	292
r5GATC2L01292	2L	421768	421869	102	1	DmelGATCr5chr2L01284	10	3	23	17	9	6	3	2	7	16	4	7
r5GATC2L01293	2L	421866	422039	174	0	DmelGATCr5chr2L01285	8	3	46	35	21	8	9	3	22	23	2	12
r5GATC2L01294	2L	422036	422105	70	0	DmelGATCr5chr2L01286	6	4	12	15	5	1	6	4	10	17	3	0
r5GATC2L01295	2L	422102	422258	157	1	DmelGATCr5chr2L01287	7	3	21	16	14	2	8	4	7	23	6	2
r5GATC2L01296	2L	422255	422351	97	0	DmelGATCr5chr2L01288	3	4	26	20	5	5	4	4	9	19	2	5
r5GATC2L01297	2L	422348	423181	834	1	DmelGATCr5chr2L01289	261	194	401	472	101	129	191	121	185	235	123	289
r5GATC2L01298	2L	423178	424090	913	1	DmelGATCr5chr2L01290	102	81	152	150	38	48	119	51	87	145	49	127
r5GATC2L01299	2L	424087	424135	49	0	DmelGATCr5chr2L01291	7	3	7	5	0	1	1	1	2	4	3	3
r5GATC2L01300	2L	424132	424571	440	1	DmelGATCr5chr2L01292	126	57	91	143	71	69	66	51	136	160	68	122
r5GATC2L01301	2L	424568	425803	1236	1	DmelGATCr5chr2L01293	221	129	265	175	122	139	218	103	125	162	155	265
r5GATC2L01302	2L	425800	426557	758	1	DmelGATCr5chr2L01294	943	344	578	795	634	442	527	255	463	744	550	611
r5GATC2L01303	2L	426554	426689	136	1	DmelGATCr5chr2L01295	16	4	26	9	2	4	6	3	7	4	8	3
r5GATC2L01304	2L	426686	426737	52	0	DmelGATCr5chr2L01296	3	0	5	3	3	1	1	3	2	2	1	2
r5GATC2L01305	2L	426734	426799	66	0	DmelGATCr5chr2L01297	9	0	12	9	6	3	6	1	6	8	2	1
r5GATC2L01306	2L	426796	427269	474	1	DmelGATCr5chr2L01298	30	13	77	44	11	7	21	15	16	22	7	9
r5GATC2L01307	2L	427266	428933	1668	1	DmelGATCr5chr2L01299	347	182	1173	340	171	148	549	256	90	120	139	237
r5GATC2L01308	2L	428930	429368	439	1	DmelGATCr5chr2L01300	402	176	438	415	136	100	230	169	159	223	119	185
r5GATC2L01309	2L	429365	429396	32	0	DmelGATCr5chr2L01301	9	4	8	9	1	1	3	0	4	7	0	1
r5GATC2L01310	2L	429393	429702	310	1	DmelGATCr5chr2L01302	136	50	187	89	47	22	72	52	37	42	27	41
r5GATC2L01311	2L	429699	429800	102	0	DmelGATCr5chr2L01303	13	2	23	5	4	0	9	5	1	6	2	5
r5GATC2L01312	2L	429797	429819	23	0	DmelGATCr5chr2L01304	1	0	3	1	0	1	1	0	0	0	1	0
r5GATC2L01313	2L	429816	430228	413	1	DmelGATCr5chr2L01305	79	32	226	75	46	24	67	32	46	36	38	52
r5GATC2L01314	2L	430225	430376	152	1	DmelGATCr5chr2L01306	27	15	74	27	15	6	19	10	7	9	6	5
r5GATC2L01315	2L	430373	431189	817	1	DmelGATCr5chr2L01307	1030	431	1407	1015	314	302	593	251	420	579	357	552
r5GATC2L01316	2L	431186	431263	78	0	DmelGATCr5chr2L01308	16	15	42	24	7	6	16	9	11	13	10	9
r5GATC2L01317	2L	431260	431361	102	0	DmelGATCr5chr2L01309	4	2	22	3	0	1	3	4	1	5	2	1
r5GATC2L01318	2L	431358	431390	33	0	DmelGATCr5chr2L01310	29	0	38	30	13	3	6	4	8	18	7	5
r5GATC2L01319	2L	431387	431854	468	1	DmelGATCr5chr2L01311	124	44	118	100	28	23	51	34	33	48	30	39
r5GATC2L01320	2L	431851	431969	119	0	DmelGATCr5chr2L01312	13	11	32	18	9	5	15	2	13	16	11	4
r5GATC2L01321	2L	431966	432616	651	1	DmelGATCr5chr2L01313	364	145	454	534	227	176	218	120	198	268	175	197
r5GATC2L01322	2L	432613	432690	78	1	DmelGATCr5chr2L01314	7	5	18	2	5	1	0	3	0	3	3	5
r5GATC2L01323	2L	432687	432777	91	0	DmelGATCr5chr2L01315	6	6	19	5	1	4	6	4	1	5	7	3
r5GATC2L01324	2L	432774	433014	241	1	DmelGATCr5chr2L01316	26	8	48	32	22	9	14	8	16	19	16	10
r5GATC2L01325	2L	433011	433091	81	0	DmelGATCr5chr2L01317	9	1	22	8	6	1	3	2	6	6	5	2
r5GATC2L01326	2L	433088	433159	72	0	DmelGATCr5chr2L01318	5	5	19	12	4	4	0	1	10	7	6	6
r5GATC2L01327	2L	433156	434366	1211	1	DmelGATCr5chr2L01319	338	155	593	350	240	169	256	123	101	164	179	261
r5GATC2L01328	2L	434363	434694	332	1	DmelGATCr5chr2L01320	65	26	74	73	11	8	22	13	15	19	49	47
r5GATC2L01329	2L	434691	434699	9	0	DmelGATCr5chr2L01321	0	0	0	0	0	0	0	0	0	0	0	0
r5GATC2L01330	2L	434696	434704	9	0	DmelGATCr5chr2L01322	0	0	0	0	0	0	0	0	0	0	0	0
r5GATC2L01331	2L	434701	434813	113	1	DmelGATCr5chr2L01323	19	12	21	16	4	3	11	7	4	6	17	19
r5GATC2L01332	2L	434810	434864	55	0	DmelGATCr5chr2L01324	10	5	17	5	0	1	4	0	8	5	6	4
r5GATC2L01333	2L	434861	435016	156	0	DmelGATCr5chr2L01325	22	18	37	29	18	11	12	9	16	20	16	13
r5GATC2L01334	2L	435013	435157	145	1	DmelGATCr5chr2L01326	30	19	55	46	19	5	21	5	20	14	4	6
r5GATC2L01335	2L	435154	435240	87	0	DmelGATCr5chr2L01327	22	13	22	28	11	9	6	7	15	12	2	5
r5GATC2L01336	2L	435237	435457	221	1	DmelGATCr5chr2L01328	31	9	35	29	17	4	14	7	8	9	18	15
r5GATC2L01338	2L	435458	435470	13	0	DmelGATCr5chr2L01329	0	0	0	0	0	0	0	0	0	0	0	0
r5GATC2L01339	2L	435467	435917	451	1	DmelGATCr5chr2L01330	199	90	275	191	157	102	97	51	80	112	133	181
r5GATC2L01340	2L	435914	436471	558	1	DmelGATCr5chr2L01331	11	4	55	6	6	5	16	8	3	6	2	6
r5GATC2L01341	2L	436468	437010	543	1	DmelGATCr5chr2L01332	391	131	498	346	135	109	222	102	112	159	110	256
r5GATC2L01342	2L	437007	437144	138	0	DmelGATCr5chr2L01333	26	5	35	15	5	2	13	4	2	4	4	3
r5GATC2L01343	2L	437141	437181	41	1	DmelGATCr5chr2L01334	6	1	5	1	2	1	3	0	2	1	0	1
r5GATC2L01344	2L	437178	437339	162	0	DmelGATCr5chr2L01335	20	6	38	18	25	4	4	11	9	13	11	16
r5GATC2L01345	2L	437336	437384	49	0	DmelGATCr5chr2L01336	1	1	6	7	1	1	1	1	0	1	0	2
r5GATC2L01346	2L	437381	437393	13	0	DmelGATCr5chr2L01337	0	0	0	0	0	0	0	0	0	1	0	0
r5GATC2L01347	2L	437390	438077	688	1	DmelGATCr5chr2L01338	69	33	178	95	42	42	64	33	35	50	46	49
r5GATC2L01348	2L	438074	438082	9	0	DmelGATCr5chr2L01339	0	0	0	0	0	0	0	0	0	0	0	0
r5GATC2L01349	2L	438079	438949	871	1	DmelGATCr5chr2L01340	196	179	454	254	67	60	239	130	102	139	67	89
r5GATC2L01350	2L	438946	439618	673	1	DmelGATCr5chr2L01341	858	518	1344	1292	418	357	728	316	443	652	309	540
r5GATC2L01351	2L	439615	440400	786	1	DmelGATCr5chr2L01342	468	348	1066	1095	492	328	362	224	416	545	360	607
r5GATC2L01352	2L	440397	440772	376	1	DmelGATCr5chr2L01343	14	4	48	18	10	5	10	3	7	5	5	20
r5GATC2L01353	2L	440769	441667	899	1	DmelGATCr5chr2L01344	64	32	235	105	75	97	88	28	40	56	88	112
r5GATC2L01354	2L	441664	441708	45	0	DmelGATCr5chr2L01345	21	22	61	28	3	9	17	13	11	15	5	4
r5GATC2L01355	2L	441705	442736	1032	1	DmelGATCr5chr2L01346	314	250	585	563	100	123	220	121	206	238	85	124
r5GATC2L01356	2L	442733	443036	304	1	DmelGATCr5chr2L01347	95	55	210	139	76	30	47	32	45	51	36	49
r5GATC2L01357	2L	443033	443105	73	0	DmelGATCr5chr2L01348	15	13	19	25	4	9	6	6	16	20	8	7
r5GATC2L01358	2L	443102	443148	47	1	DmelGATCr5chr2L01349	6	3	9	8	5	2	4	0	5	6	1	3
r5GATC2L01359	2L	443145	443546	402	1	DmelGATCr5chr2L01350	126	60	230	233	98	67	51	38	119	131	73	82
r5GATC2L01360	2L	443543	443666	124	0	DmelGATCr5chr2L01351	14	3	26	26	9	8	9	8	5	13	9	11
r5GATC2L01361	2L	443663	443854	192	1	DmelGATCr5chr2L01352	20	7	44	25	11	9	4	2	15	21	9	8
r5GATC2L01362	2L	443851	444004	154	0	DmelGATCr5chr2L01353	18	12	38	29	13	9	4	5	8	15	5	8
r5GATC2L01363	2L	444001	444282	282	1	DmelGATCr5chr2L01354	42	17	94	96	51	34	20	17	21	39	23	34
r5GATC2L01364	2L	444279	444311	33	0	DmelGATCr5chr2L01355	0	0	2	1	0	1	0	0	0	0	0	0
r5GATC2L01365	2L	444308	444317	10	0	DmelGATCr5chr2L01356	0	0	0	0	0	0	0	0	0	0	0	0
r5GATC2L01366	2L	444314	444503	190	1	DmelGATCr5chr2L01357	14	1	14	15	2	4	2	1	4	3	4	3
r5GATC2L01367	2L	444500	444917	418	1	DmelGATCr5chr2L01358	44	19	59	59	25	6	16	11	21	23	6	17
r5GATC2L01368	2L	444914	445036	123	1	DmelGATCr5chr2L01359	0	1	7	2	4	0	0	1	0	1	0	1
r5GATC2L01369	2L	445033	445086	54	0	DmelGATCr5chr2L01360	2	4	9	5	0	1	1	0	4	3	1	0
r5GATC2L01370	2L	445083	445227	145	0	DmelGATCr5chr2L01361	15	9	30	32	27	11	8	3	11	13	4	13
r5GATC2L01371	2L	445224	445437	214	1	DmelGATCr5chr2L01362	42	17	71	92	36	13	10	6	15	32	17	13
r5GATC2L01372	2L	445434	445687	254	1	DmelGATCr5chr2L01363	15	5	37	38	18	6	3	6	12	6	3	5
r5GATC2L01373	2L	445684	445747	64	0	DmelGATCr5chr2L01364	4	1	8	3	0	1	0	0	1	0	1	0
r5GATC2L01374	2L	445744	445801	58	0	DmelGATCr5chr2L01365	2	0	2	1	4	1	0	1	2	1	0	2
r5GATC2L01375	2L	445798	446076	279	1	DmelGATCr5chr2L01366	11	0	21	11	7	5	4	0	1	2	4	8
r5GATC2L01376	2L	446073	446119	47	0	DmelGATCr5chr2L01367	1	0	4	1	2	2	2	0	2	2	0	6
r5GATC2L01377	2L	446116	446443	328	1	DmelGATCr5chr2L01368	7	1	11	11	9	2	1	5	5	4	3	8
r5GATC2L01378	2L	446440	446449	10	0	DmelGATCr5chr2L01369	0	0	0	0	0	0	0	0	0	0	0	0
r5GATC2L01379	2L	446446	446926	481	1	DmelGATCr5chr2L01370	89	22	95	141	62	43	19	23	47	36	36	46
r5GATC2L01380	2L	446923	446937	15	0	DmelGATCr5chr2L01371	0	0	0	0	0	0	0	1	0	1	0	0
r5GATC2L01381	2L	446934	446956	23	0	DmelGATCr5chr2L01372	0	0	0	0	0	0	0	0	0	0	0	0
r5GATC2L01382	2L	446953	447107	155	1	DmelGATCr5chr2L01373	3	2	9	4	3	2	3	1	3	2	6	5
r5GATC2L01383	2L	447104	447189	86	0	DmelGATCr5chr2L01374	9	1	6	4	4	0	0	0	3	3	3	2
r5GATC2L01385	2L	447190	447400	211	1	DmelGATCr5chr2L01375	15	2	14	22	12	6	2	4	8	7	8	6
r5GATC2L01386	2L	447397	447429	33	0	DmelGATCr5chr2L01376	1	0	1	2	0	1	1	0	0	0	0	0
r5GATC2L01387	2L	447426	447879	454	1	DmelGATCr5chr2L01377	325	88	211	299	221	145	59	72	79	140	151	129
r5GATC2L01388	2L	447876	448171	296	1	DmelGATCr5chr2L01378	73	35	74	72	43	25	15	7	36	34	23	27
r5GATC2L01389	2L	448168	448433	266	1	DmelGATCr5chr2L01379	12	16	44	40	25	20	8	6	11	19	11	4
r5GATC2L01390	2L	448430	449274	845	1	DmelGATCr5chr2L01380	299	124	372	333	353	182	144	112	74	160	133	235
r5GATC2L01391	2L	449271	449586	316	1	DmelGATCr5chr2L01381	50	14	64	32	16	14	16	11	7	20	21	32
r5GATC2L01392	2L	449583	450067	485	1	DmelGATCr5chr2L01382	142	19	139	107	39	35	47	31	60	53	47	101
r5GATC2L01393	2L	450064	450127	64	0	DmelGATCr5chr2L01383	9	3	10	8	4	4	4	3	7	2	4	2
r5GATC2L01394	2L	450124	450205	82	0	DmelGATCr5chr2L01384	4	1	4	4	2	1	1	1	4	3	2	2
r5GATC2L01395	2L	450202	450290	89	0	DmelGATCr5chr2L01385	11	2	10	8	7	3	4	3	3	4	2	11
r5GATC2L01396	2L	450287	450300	14	0	DmelGATCr5chr2L01386	0	0	0	0	0	0	0	0	0	1	1	0
r5GATC2L01397	2L	450297	450739	443	1	DmelGATCr5chr2L01387	218	45	178	189	109	75	63	67	101	142	86	129
r5GATC2L01398	2L	450736	451182	447	1	DmelGATCr5chr2L01388	270	78	179	204	136	73	114	86	130	188	158	162
r5GATC2L01399	2L	451179	451251	73	0	DmelGATCr5chr2L01389	9	4	17	14	8	9	5	5	14	10	6	2
r5GATC2L01400	2L	451248	451473	226	1	DmelGATCr5chr2L01390	74	20	91	81	37	16	32	24	42	63	41	36
r5GATC2L01401	2L	451470	451635	166	1	DmelGATCr5chr2L01391	48	13	40	55	31	15	27	28	14	33	30	24
r5GATC2L01402	2L	451632	451667	36	0	DmelGATCr5chr2L01392	10	1	21	18	5	3	6	5	16	9	4	7
r5GATC2L01403	2L	451664	451689	26	0	DmelGATCr5chr2L01393	1	0	1	1	1	0	0	0	0	1	0	0
r5GATC2L01404	2L	451686	452011	326	1	DmelGATCr5chr2L01394	147	17	62	115	56	43	27	35	38	50	74	71
r5GATC2L01405	2L	452008	452468	461	1	DmelGATCr5chr2L01395	525	131	432	553	261	152	152	112	172	233	179	270
r5GATC2L01406	2L	452465	452712	248	0	DmelGATCr5chr2L01396	56	17	73	78	61	36	9	16	26	29	25	29
r5GATC2L01407	2L	452709	452842	134	1	DmelGATCr5chr2L01397	18	2	24	18	11	10	8	8	7	16	10	8
r5GATC2L01408	2L	452839	453252	414	1	DmelGATCr5chr2L01398	210	60	152	163	113	63	58	41	107	156	78	95
r5GATC2L01409	2L	453249	453565	317	1	DmelGATCr5chr2L01399	99	42	70	109	79	45	35	17	89	82	52	44
r5GATC2L01410	2L	453562	453577	16	0	DmelGATCr5chr2L01400	0	0	1	2	1	1	0	0	0	0	1	0
r5GATC2L01411	2L	453574	453822	249	1	DmelGATCr5chr2L01401	31	8	32	24	22	4	11	5	14	20	18	12
r5GATC2L01412	2L	453819	453888	70	0	DmelGATCr5chr2L01402	12	1	13	8	3	3	8	0	7	7	4	0
r5GATC2L01413	2L	453885	454030	146	1	DmelGATCr5chr2L01403	2	2	5	4	0	0	1	1	4	1	2	2
r5GATC2L01414	2L	454027	454089	63	0	DmelGATCr5chr2L01404	3	1	8	2	0	0	3	1	4	4	5	3
r5GATC2L01415	2L	454086	454249	164	0	DmelGATCr5chr2L01405	3	1	7	4	2	2	0	0	8	5	3	1
r5GATC2L01416	2L	454246	454908	663	0	DmelGATCr5chr2L01406	0	0	1	0	0	0	0	0	0	0	0	0
r5GATC2L01417	2L	454905	455589	685	0	DmelGATCr5chr2L01407	40	14	29	37	20	19	12	13	30	30	35	24
r5GATC2L01418	2L	455586	456139	554	1	DmelGATCr5chr2L01408	760	208	468	725	476	275	285	173	456	578	524	498
r5GATC2L01419	2L	456136	456367	232	1	DmelGATCr5chr2L01409	12	2	15	21	11	5	9	4	8	19	11	8
r5GATC2L01420	2L	456364	456939	576	1	DmelGATCr5chr2L01410	128	43	105	95	37	31	62	46	82	92	74	102
r5GATC2L01421	2L	456936	456975	40	0	DmelGATCr5chr2L01411	1	1	1	2	0	0	3	0	1	2	1	1
r5GATC2L01422	2L	456972	457080	109	0	DmelGATCr5chr2L01412	4	1	1	1	1	0	2	1	3	1	0	0
r5GATC2L01423	2L	457077	457189	113	0	DmelGATCr5chr2L01413	1	0	1	2	0	1	2	1	3	1	1	2
r5GATC2L01424	2L	457186	457271	86	1	DmelGATCr5chr2L01414	0	0	2	1	0	2	1	0	2	4	0	6
r5GATC2L01425	2L	457268	457317	50	0	DmelGATCr5chr2L01415	0	0	1	1	0	0	0	0	1	3	0	0
r5GATC2L01426	2L	457314	457441	128	0	DmelGATCr5chr2L01416	1	0	3	0	0	1	1	0	1	0	3	3
r5GATC2L01427	2L	457438	457500	63	0	DmelGATCr5chr2L01417	0	0	0	1	2	0	0	0	1	1	2	0
r5GATC2L01428	2L	457497	457506	10	0	DmelGATCr5chr2L01418	0	0	0	0	0	0	0	0	0	0	0	0
r5GATC2L01429	2L	457503	457527	25	0	DmelGATCr5chr2L01419	0	0	0	0	0	0	0	0	0	0	0	0
r5GATC2L01430	2L	457524	457554	31	1	DmelGATCr5chr2L01420	1	0	0	1	0	1	0	0	0	0	0	0
r5GATC2L01431	2L	457551	457675	125	0	DmelGATCr5chr2L01421	10	0	2	7	2	0	3	1	5	1	3	2
r5GATC2L01432	2L	457672	457938	267	0	DmelGATCr5chr2L01422	33	3	14	29	9	2	9	13	29	28	14	19
r5GATC2L01433	2L	457935	458164	230	1	DmelGATCr5chr2L01423	3	3	6	9	4	1	2	1	12	12	0	2
r5GATC2L01434	2L	458161	458170	10	0	DmelGATCr5chr2L01424	0	0	0	0	0	0	0	0	0	0	0	0
r5GATC2L01435	2L	458167	458427	261	0	DmelGATCr5chr2L01425	9	4	4	8	3	1	5	1	8	7	0	9
r5GATC2L01436	2L	458424	458518	95	1	DmelGATCr5chr2L01426	1	2	2	3	2	1	1	2	2	4	6	4
r5GATC2L01437	2L	458515	458559	45	0	DmelGATCr5chr2L01427	5	0	9	10	6	2	6	1	6	9	6	6
r5GATC2L01438	2L	458556	459749	1194	1	DmelGATCr5chr2L01428	210	160	288	330	363	180	260	174	289	437	474	444
r5GATC2L01439	2L	459746	460442	697	1	DmelGATCr5chr2L01429	294	65	247	288	138	87	196	137	168	222	176	380
r5GATC2L01440	2L	460439	460473	35	0	DmelGATCr5chr2L01430	2	0	5	4	4	1	0	0	1	2	0	0
r5GATC2L01441	2L	460470	460652	183	1	DmelGATCr5chr2L01431	6	0	6	6	4	2	6	3	8	8	10	22
r5GATC2L01442	2L	460649	460664	16	0	DmelGATCr5chr2L01432	0	0	0	1	0	0	0	0	0	0	0	0
r5GATC2L01443	2L	460661	460835	175	0	DmelGATCr5chr2L01433	4	1	7	5	10	2	4	2	7	15	6	7
r5GATC2L01444	2L	460832	460895	64	1	DmelGATCr5chr2L01434	0	0	0	1	0	0	1	0	0	3	1	0
r5GATC2L01445	2L	460892	460988	97	0	DmelGATCr5chr2L01435	4	2	3	9	1	1	3	2	6	6	2	4
r5GATC2L01446	2L	460985	461196	212	1	DmelGATCr5chr2L01436	12	1	7	7	6	1	8	5	11	9	4	4
r5GATC2L01447	2L	461193	461867	675	1	DmelGATCr5chr2L01437	132	50	106	119	33	27	80	47	93	149	88	135
r5GATC2L01448	2L	461864	461954	91	0	DmelGATCr5chr2L01438	1	1	6	5	3	2	0	1	0	4	4	1
r5GATC2L01449	2L	461951	461991	41	0	DmelGATCr5chr2L01439	2	1	7	6	1	0	3	2	4	10	5	1
r5GATC2L01450	2L	461988	462046	59	0	DmelGATCr5chr2L01440	0	0	3	2	2	1	2	1	5	3	3	0
r5GATC2L01451	2L	462043	462147	105	1	DmelGATCr5chr2L01441	2	0	3	7	3	1	1	2	4	5	2	2
r5GATC2L01452	2L	462144	462281	138	0	DmelGATCr5chr2L01442	9	3	4	4	4	3	2	2	4	5	6	6
r5GATC2L01453	2L	462278	462299	22	0	DmelGATCr5chr2L01443	0	0	0	0	0	0	0	0	0	0	1	0
r5GATC2L01454	2L	462296	462389	94	1	DmelGATCr5chr2L01444	3	0	9	4	0	0	1	2	4	2	3	4
r5GATC2L01455	2L	462386	462476	91	0	DmelGATCr5chr2L01445	6	2	9	5	1	1	1	3	5	3	3	3
r5GATC2L01456	2L	462473	462573	101	0	DmelGATCr5chr2L01446	7	0	3	4	2	0	2	1	14	11	3	6
r5GATC2L01457	2L	462570	462603	34	0	DmelGATCr5chr2L01447	0	0	3	2	0	1	1	0	0	2	0	0
r5GATC2L01458	2L	462600	462785	186	1	DmelGATCr5chr2L01448	7	0	19	7	9	4	10	5	11	11	8	2
r5GATC2L01459	2L	462782	462884	103	0	DmelGATCr5chr2L01449	11	2	12	9	4	3	10	15	13	20	9	6
r5GATC2L01460	2L	462881	463069	189	1	DmelGATCr5chr2L01450	10	2	13	14	8	2	4	5	13	25	6	7
r5GATC2L01461	2L	463066	463138	73	0	DmelGATCr5chr2L01451	5	4	4	6	4	2	5	1	11	9	7	6
r5GATC2L01462	2L	463135	463229	95	0	DmelGATCr5chr2L01452	3	2	4	8	4	2	5	2	11	8	4	3
r5GATC2L01463	2L	463226	463256	31	1	DmelGATCr5chr2L01453	2	1	1	2	0	0	8	0	3	7	3	2
r5GATC2L01464	2L	463253	463861	609	1	DmelGATCr5chr2L01454	126	97	60	114	51	58	42	30	232	243	63	80
r5GATC2L01465	2L	463858	464315	458	1	DmelGATCr5chr2L01455	88	8	56	42	18	14	40	29	51	51	35	62
r5GATC2L01466	2L	464312	464585	274	1	DmelGATCr5chr2L01456	9	2	10	9	5	3	2	1	6	5	2	9
r5GATC2L01467	2L	464582	464875	294	1	DmelGATCr5chr2L01457	8	2	5	12	2	1	3	0	5	9	1	8
r5GATC2L01468	2L	464872	464890	19	0	DmelGATCr5chr2L01458	0	0	0	0	0	0	0	0	0	1	0	0
r5GATC2L01469	2L	464887	465151	265	1	DmelGATCr5chr2L01459	61	16	27	27	19	13	21	19	18	19	18	44
r5GATC2L01470	2L	465148	465774	627	1	DmelGATCr5chr2L01460	311	88	137	131	62	46	139	78	73	129	122	198
r5GATC2L01471	2L	465771	466273	503	1	DmelGATCr5chr2L01461	312	83	119	155	110	66	127	71	159	165	131	150
r5GATC2L01472	2L	466270	466507	238	0	DmelGATCr5chr2L01462	105	63	64	80	43	42	49	33	88	98	57	41
r5GATC2L01473	2L	466504	466993	490	1	DmelGATCr5chr2L01463	422	290	199	429	180	146	211	152	337	465	259	205
r5GATC2L01474	2L	466990	467044	55	0	DmelGATCr5chr2L01464	4	4	6	3	0	1	2	1	2	4	3	5
r5GATC2L01475	2L	467041	467167	127	1	DmelGATCr5chr2L01465	4	1	7	2	2	0	3	2	2	2	3	1
r5GATC2L01476	2L	467164	467208	45	0	DmelGATCr5chr2L01466	1	2	16	3	1	0	3	0	0	5	4	4
r5GATC2L01477	2L	467205	468634	1430	1	DmelGATCr5chr2L01467	180	33	183	44	113	62	144	77	45	37	115	159
r5GATC2L01478	2L	468631	468966	336	0	DmelGATCr5chr2L01468	23	2	16	5	7	2	7	1	6	5	5	11
r5GATC2L01479	2L	468963	469704	742	1	DmelGATCr5chr2L01469	479	211	258	313	297	204	252	132	289	426	358	296
r5GATC2L01480	2L	469701	469980	280	1	DmelGATCr5chr2L01470	30	16	18	29	49	31	16	3	30	37	45	16
r5GATC2L01481	2L	469977	471297	1321	1	DmelGATCr5chr2L01471	131	14	144	71	61	45	101	53	20	32	66	91
r5GATC2L01482	2L	471294	473458	2165	1	DmelGATCr5chr2L01472	61	16	295	28	188	166	111	47	12	11	116	121
r5GATC2L01483	2L	473455	474385	931	1	DmelGATCr5chr2L01473	102	74	52	115	31	29	31	16	25	43	14	50
r5GATC2L01484	2L	474382	474626	245	0	DmelGATCr5chr2L01474	16	4	18	17	4	5	9	2	1	4	3	4
r5GATC2L01485	2L	474623	474749	127	1	DmelGATCr5chr2L01475	22	8	10	16	18	5	1	4	3	2	7	3
r5GATC2L01486	2L	474746	475149	404	1	DmelGATCr5chr2L01476	202	55	58	108	112	43	31	26	30	38	38	48
r5GATC2L01487	2L	475146	475490	345	1	DmelGATCr5chr2L01477	81	28	72	88	86	26	22	12	34	39	35	34
r5GATC2L01488	2L	475487	476498	1012	1	DmelGATCr5chr2L01478	367	208	359	384	275	204	172	86	105	142	194	188
r5GATC2L01489	2L	476495	476709	215	0	DmelGATCr5chr2L01479	12	10	30	37	42	14	8	4	6	17	9	10
r5GATC2L01490	2L	476706	476819	114	1	DmelGATCr5chr2L01480	15	3	16	20	9	5	5	4	8	3	5	10
r5GATC2L01491	2L	476816	477058	243	1	DmelGATCr5chr2L01481	40	10	47	39	36	9	8	12	17	13	15	10
r5GATC2L01492	2L	477055	477268	214	0	DmelGATCr5chr2L01482	25	14	37	39	25	3	8	7	6	20	4	13
r5GATC2L01493	2L	477265	477991	727	1	DmelGATCr5chr2L01483	324	125	256	350	129	97	122	63	83	117	99	150
r5GATC2L01494	2L	477988	478009	22	0	DmelGATCr5chr2L01484	3	0	4	3	0	0	1	0	3	2	1	1
r5GATC2L01495	2L	478006	479221	1216	1	DmelGATCr5chr2L01485	212	153	364	261	104	106	132	66	72	93	115	154
r5GATC2L01496	2L	479218	481042	1825	1	DmelGATCr5chr2L01486	83	22	145	32	56	43	87	10	9	20	44	48
r5GATC2L01497	2L	481039	481713	675	1	DmelGATCr5chr2L01487	136	41	163	113	84	61	81	34	53	62	84	116
r5GATC2L01498	2L	481710	482728	1019	1	DmelGATCr5chr2L01488	432	156	499	511	262	206	396	229	258	355	254	423
r5GATC2L01499	2L	482725	483174	450	1	DmelGATCr5chr2L01489	114	15	106	107	33	19	73	46	47	66	29	49
r5GATC2L01500	2L	483171	484277	1107	1	DmelGATCr5chr2L01490	541	157	355	395	396	192	336	232	252	391	407	501
r5GATC2L01501	2L	484274	484676	403	1	DmelGATCr5chr2L01491	157	38	100	110	58	39	63	32	70	87	91	122
r5GATC2L01502	2L	484673	485013	341	1	DmelGATCr5chr2L01492	68	19	57	58	30	22	41	36	57	49	39	64
r5GATC2L01503	2L	485010	485054	45	0	DmelGATCr5chr2L01493	11	5	8	7	2	7	5	3	9	16	3	4
r5GATC2L01504	2L	485051	485473	423	1	DmelGATCr5chr2L01494	163	36	82	104	160	72	108	74	123	151	157	164
r5GATC2L01505	2L	485470	486216	747	1	DmelGATCr5chr2L01495	665	203	508	530	171	140	408	216	304	376	241	439
r5GATC2L01506	2L	486213	486592	380	0	DmelGATCr5chr2L01496	50	21	90	94	46	26	61	35	61	86	59	60
r5GATC2L01507	2L	486589	486600	12	0	DmelGATCr5chr2L01497	0	0	0	0	0	0	0	0	0	0	0	0
r5GATC2L01508	2L	486597	486926	330	1	DmelGATCr5chr2L01498	48	12	54	32	25	10	31	20	21	27	24	45
r5GATC2L01509	2L	486923	486978	56	1	DmelGATCr5chr2L01499	2	0	3	1	2	2	1	0	0	4	0	1
r5GATC2L01510	2L	486975	486988	14	0	DmelGATCr5chr2L01500	0	0	0	0	0	0	0	0	1	0	1	2
r5GATC2L01511	2L	486985	487146	162	0	DmelGATCr5chr2L01501	7	0	16	9	4	1	9	4	6	5	5	11
r5GATC2L01512	2L	487143	487190	48	0	DmelGATCr5chr2L01502	13	3	15	10	6	1	12	7	10	9	3	3
r5GATC2L01513	2L	487187	487504	318	1	DmelGATCr5chr2L01503	96	21	89	89	43	15	56	52	53	67	65	70
r5GATC2L01514	2L	487501	487587	87	1	DmelGATCr5chr2L01504	11	3	22	18	7	1	11	11	15	6	8	10
r5GATC2L01515	2L	487584	487939	356	1	DmelGATCr5chr2L01505	231	63	256	200	68	51	167	123	115	157	100	135
r5GATC2L01516	2L	487936	488154	219	1	DmelGATCr5chr2L01506	44	13	71	42	18	10	34	26	24	18	14	17
r5GATC2L01517	2L	488151	488178	28	0	DmelGATCr5chr2L01507	3	1	3	1	2	0	0	1	3	1	0	0
r5GATC2L01518	2L	488175	488232	58	0	DmelGATCr5chr2L01508	18	3	33	18	7	2	15	8	10	10	5	9
r5GATC2L01519	2L	488229	488687	459	1	DmelGATCr5chr2L01509	176	54	200	163	40	22	113	65	71	84	49	67
r5GATC2L01520	2L	488684	488710	27	0	DmelGATCr5chr2L01510	7	1	9	14	3	0	4	1	3	14	0	1
r5GATC2L01521	2L	488707	489237	531	1	DmelGATCr5chr2L01511	412	102	208	290	167	114	230	150	307	366	292	296
r5GATC2L01522	2L	489234	489457	224	1	DmelGATCr5chr2L01512	13	2	15	14	13	2	11	11	6	8	13	7
r5GATC2L01523	2L	489454	489565	112	0	DmelGATCr5chr2L01513	11	3	13	5	8	2	8	7	5	8	8	7
r5GATC2L01524	2L	489562	490967	1406	1	DmelGATCr5chr2L01514	83	40	260	61	73	55	278	93	25	43	140	143
r5GATC2L01525	2L	490964	490990	27	0	DmelGATCr5chr2L01515	1	0	2	1	0	0	3	2	0	2	1	1
r5GATC2L01526	2L	490987	491080	94	0	DmelGATCr5chr2L01516	1	0	1	1	0	0	1	1	0	0	0	1
r5GATC2L01527	2L	491077	491253	177	1	DmelGATCr5chr2L01517	13	8	36	26	10	2	46	32	7	14	13	15
r5GATC2L01528	2L	491250	491528	279	1	DmelGATCr5chr2L01518	84	40	110	100	47	26	202	144	63	72	48	55
r5GATC2L01529	2L	491525	491785	261	1	DmelGATCr5chr2L01519	34	25	67	41	12	14	104	74	23	40	13	5
r5GATC2L01530	2L	491782	491798	17	0	DmelGATCr5chr2L01520	0	0	0	0	0	0	0	0	0	0	0	0
r5GATC2L01531	2L	491795	491879	85	0	DmelGATCr5chr2L01521	5	6	15	6	3	2	20	19	4	0	2	4
r5GATC2L01532	2L	491876	492379	504	1	DmelGATCr5chr2L01522	281	83	226	211	70	53	395	254	122	147	115	151
r5GATC2L01533	2L	492376	492492	117	0	DmelGATCr5chr2L01523	11	6	26	7	13	4	28	11	14	8	8	7
r5GATC2L01534	2L	492489	494021	1533	1	DmelGATCr5chr2L01524	118	78	231	121	149	151	919	506	113	188	337	289
r5GATC2L01535	2L	494018	494544	527	1	DmelGATCr5chr2L01525	133	18	83	89	60	48	299	163	149	166	184	168
r5GATC2L01536	2L	494541	494872	332	1	DmelGATCr5chr2L01526	45	36	47	44	50	29	129	67	120	143	44	26
r5GATC2L01537	2L	494869	495518	650	1	DmelGATCr5chr2L01527	1063	433	690	1297	646	422	2078	1673	1836	2327	1066	1058
r5GATC2L01538	2L	495515	495680	166	1	DmelGATCr5chr2L01528	23	12	18	27	12	8	21	42	30	34	23	10
r5GATC2L01539	2L	495677	495769	93	0	DmelGATCr5chr2L01529	4	2	5	8	1	0	21	12	5	5	8	12
r5GATC2L01541	2L	495770	495896	127	0	DmelGATCr5chr2L01530	11	3	13	8	5	1	14	24	6	10	16	8
r5GATC2L01542	2L	495893	495916	24	0	DmelGATCr5chr2L01531	0	0	2	1	0	0	6	4	2	1	1	0
r5GATC2L01543	2L	495913	496189	277	1	DmelGATCr5chr2L01532	17	4	17	10	3	3	45	39	21	30	35	45
r5GATC2L01544	2L	496186	496208	23	0	DmelGATCr5chr2L01533	0	0	1	0	0	0	0	0	0	0	0	0
r5GATC2L01545	2L	496205	496231	27	0	DmelGATCr5chr2L01534	0	0	0	1	0	0	0	2	0	1	0	0
r5GATC2L01546	2L	496228	496982	755	1	DmelGATCr5chr2L01535	52	18	27	36	15	16	82	71	62	100	107	163
r5GATC2L01547	2L	496979	497058	80	0	DmelGATCr5chr2L01536	1	0	5	8	5	0	10	2	6	7	2	7
r5GATC2L01548	2L	497055	498537	1483	1	DmelGATCr5chr2L01537	181	86	187	131	95	50	908	498	183	268	243	366
r5GATC2L01549	2L	498534	498656	123	1	DmelGATCr5chr2L01538	9	0	9	10	2	1	29	27	7	9	5	4
r5GATC2L01550	2L	498653	499158	506	1	DmelGATCr5chr2L01539	358	123	200	301	96	78	802	668	456	586	268	355
r5GATC2L01551	2L	499155	499927	773	1	DmelGATCr5chr2L01540	219	152	420	508	126	96	1604	915	507	725	318	262
r5GATC2L01552	2L	499924	500552	629	1	DmelGATCr5chr2L01541	351	255	420	773	231	189	1019	752	994	1091	550	477
r5GATC2L01553	2L	500549	501014	466	1	DmelGATCr5chr2L01542	96	55	156	129	72	38	332	208	138	163	114	66
r5GATC2L01554	2L	501011	501041	31	1	DmelGATCr5chr2L01543	1	0	6	4	1	1	4	2	0	10	0	1
r5GATC2L01555	2L	501038	501197	160	0	DmelGATCr5chr2L01544	7	5	23	16	14	8	47	54	32	37	21	8
r5GATC2L01556	2L	501194	501481	288	1	DmelGATCr5chr2L01545	84	35	79	117	77	44	227	229	162	219	114	54
r5GATC2L01557	2L	501478	501509	32	0	DmelGATCr5chr2L01546	4	0	1	2	0	1	7	7	0	7	1	1
r5GATC2L01558	2L	501506	502029	524	1	DmelGATCr5chr2L01547	100	43	114	128	26	20	298	212	98	145	61	98
r5GATC2L01559	2L	502026	502419	394	1	DmelGATCr5chr2L01548	156	85	200	227	115	58	583	308	202	233	88	98
r5GATC2L01560	2L	502416	502629	214	1	DmelGATCr5chr2L01549	61	31	95	79	38	21	180	110	52	71	47	32
r5GATC2L01561	2L	502626	502875	250	1	DmelGATCr5chr2L01550	89	36	107	98	32	21	219	151	43	87	49	60
r5GATC2L01562	2L	502872	503245	374	1	DmelGATCr5chr2L01551	107	40	131	120	43	23	289	222	133	159	53	78
r5GATC2L01563	2L	503242	503652	411	1	DmelGATCr5chr2L01552	240	72	102	237	130	85	551	528	334	429	271	266
r5GATC2L01564	2L	503649	503664	16	0	DmelGATCr5chr2L01553	0	0	0	0	1	1	0	0	0	0	0	0
r5GATC2L01565	2L	503661	503750	90	0	DmelGATCr5chr2L01554	1	3	6	6	2	0	7	11	4	3	7	3
r5GATC2L01566	2L	503747	503829	83	1	DmelGATCr5chr2L01555	7	7	13	10	2	1	22	22	8	9	6	2
r5GATC2L01567	2L	503826	503934	109	0	DmelGATCr5chr2L01556	21	7	37	29	11	1	54	47	21	18	6	9
r5GATC2L01568	2L	503931	504264	334	1	DmelGATCr5chr2L01557	140	37	177	207	102	68	445	336	296	321	144	197
r5GATC2L01569	2L	504261	506627	2367	1	DmelGATCr5chr2L01558	36	22	263	43	74	67	1199	512	14	8	104	152
r5GATC2L01570	2L	506624	506634	11	0	DmelGATCr5chr2L01559	0	0	0	0	0	0	0	0	0	0	0	0
r5GATC2L01571	2L	506631	506641	11	0	DmelGATCr5chr2L01560	0	0	0	0	0	0	0	0	0	0	0	0
r5GATC2L01572	2L	506638	506769	132	1	DmelGATCr5chr2L01561	2	0	2	4	1	2	5	5	0	1	1	1
r5GATC2L01573	2L	506766	506841	76	0	DmelGATCr5chr2L01562	3	0	6	7	1	0	6	8	2	3	1	2
r5GATC2L01574	2L	506838	506932	95	0	DmelGATCr5chr2L01563	6	4	13	5	4	5	26	23	10	11	5	6
r5GATC2L01575	2L	506929	507331	403	1	DmelGATCr5chr2L01564	98	24	59	61	37	21	292	245	126	147	95	146
r5GATC2L01576	2L	507328	507404	77	1	DmelGATCr5chr2L01565	2	0	4	10	4	4	38	36	22	14	12	8
r5GATC2L01577	2L	507401	507436	36	0	DmelGATCr5chr2L01566	0	0	1	4	1	1	1	0	0	0	1	3
r5GATC2L01578	2L	507433	507718	286	1	DmelGATCr5chr2L01567	25	2	24	32	12	7	85	83	30	32	27	34
r5GATC2L01579	2L	507715	507846	132	0	DmelGATCr5chr2L01568	8	6	10	7	7	2	57	40	12	20	5	2
r5GATC2L01580	2L	507843	508380	538	1	DmelGATCr5chr2L01569	242	54	147	184	92	54	873	604	395	514	269	269
r5GATC2L01581	2L	508377	508568	192	1	DmelGATCr5chr2L01570	23	14	26	15	12	8	107	67	43	52	31	38
r5GATC2L01582	2L	508565	509828	1264	1	DmelGATCr5chr2L01571	329	210	262	310	230	145	1857	1148	982	1347	695	617
r5GATC2L01583	2L	509825	509988	164	0	DmelGATCr5chr2L01572	7	4	16	18	16	4	66	50	21	29	14	15
r5GATC2L01584	2L	509985	510350	366	1	DmelGATCr5chr2L01573	140	38	128	195	102	59	493	359	332	400	225	214
r5GATC2L01585	2L	510347	511656	1310	1	DmelGATCr5chr2L01574	388	165	544	570	325	276	2112	1115	892	1206	687	719
r5GATC2L01586	2L	511653	512689	1037	1	DmelGATCr5chr2L01575	67	28	158	100	63	49	413	166	93	110	74	155
r5GATC2L01587	2L	512686	512953	268	0	DmelGATCr5chr2L01576	22	7	70	51	27	18	76	28	64	54	36	31
r5GATC2L01588	2L	512950	513572	623	1	DmelGATCr5chr2L01577	134	72	271	335	168	100	470	231	309	384	207	174
r5GATC2L01589	2L	513569	513583	15	0	DmelGATCr5chr2L01578	0	0	0	0	0	0	0	0	1	1	0	0
r5GATC2L01590	2L	513580	513594	15	0	DmelGATCr5chr2L01579	0	0	0	1	0	0	0	0	0	0	0	0
r5GATC2L01591	2L	513591	515043	1453	1	DmelGATCr5chr2L01580	57	18	112	74	24	22	241	141	65	106	90	124
r5GATC2L01592	2L	515040	517341	2302	1	DmelGATCr5chr2L01581	3	0	9	0	11	10	17	11	3	4	23	22
r5GATC2L01593	2L	517338	517506	169	0	DmelGATCr5chr2L01582	9	2	10	13	8	3	30	24	10	12	5	7
r5GATC2L01594	2L	517503	518091	589	1	DmelGATCr5chr2L01583	425	153	332	526	253	152	942	642	776	801	340	481
r5GATC2L01595	2L	518088	518261	174	1	DmelGATCr5chr2L01584	12	10	20	16	12	9	30	24	15	26	18	11
r5GATC2L01596	2L	518258	518266	9	0	DmelGATCr5chr2L01585	0	0	0	0	0	0	0	0	0	0	0	0
r5GATC2L01597	2L	518263	518467	205	1	DmelGATCr5chr2L01586	17	9	27	32	15	11	29	33	24	17	33	21
r5GATC2L01598	2L	518464	518859	396	1	DmelGATCr5chr2L01587	80	45	88	144	84	50	141	121	198	235	160	124
r5GATC2L01599	2L	518856	519890	1035	1	DmelGATCr5chr2L01588	232	225	286	435	455	266	770	407	803	1096	637	609
r5GATC2L01600	2L	519887	519935	49	1	DmelGATCr5chr2L01589	11	4	13	11	7	7	25	13	21	23	3	10
r5GATC2L01601	2L	519932	520686	755	1	DmelGATCr5chr2L01590	356	133	302	313	131	97	733	400	425	592	262	380
r5GATC2L01602	2L	520683	520873	191	1	DmelGATCr5chr2L01591	12	4	38	26	21	2	54	26	20	40	7	3
r5GATC2L01603	2L	520870	521250	381	1	DmelGATCr5chr2L01592	322	105	293	368	281	150	482	363	403	485	311	248
r5GATC2L01604	2L	521247	521761	515	1	DmelGATCr5chr2L01593	193	101	357	253	249	116	421	260	263	357	212	114
r5GATC2L01605	2L	521758	522127	370	1	DmelGATCr5chr2L01594	244	41	222	205	87	53	364	195	186	230	143	192
r5GATC2L01606	2L	522124	522669	546	1	DmelGATCr5chr2L01595	215	84	186	252	106	83	328	203	316	456	188	229
r5GATC2L01607	2L	522666	522853	188	0	DmelGATCr5chr2L01596	13	10	28	19	8	9	25	14	17	20	15	10
r5GATC2L01608	2L	522850	522925	76	0	DmelGATCr5chr2L01597	9	2	8	7	2	1	11	7	7	15	5	3
r5GATC2L01609	2L	522922	522934	13	1	DmelGATCr5chr2L01598	0	0	0	0	0	0	0	0	0	0	0	0
r5GATC2L01610	2L	522931	522960	30	0	DmelGATCr5chr2L01599	0	0	1	0	0	0	2	0	0	1	1	0
r5GATC2L01611	2L	522957	524218	1262	1	DmelGATCr5chr2L01600	225	71	264	197	179	136	698	359	223	334	296	380
r5GATC2L01612	2L	524215	524421	207	0	DmelGATCr5chr2L01601	10	8	18	14	16	13	26	25	19	20	8	6
r5GATC2L01613	2L	524418	524789	372	1	DmelGATCr5chr2L01602	86	20	73	80	21	13	115	60	38	63	55	79
r5GATC2L01614	2L	524786	528323	3538	1	DmelGATCr5chr2L01603	129	53	198	139	40	39	384	160	187	185	62	14
r5GATC2L01615	2L	528320	528705	386	1	DmelGATCr5chr2L01604	61	105	66	360	340	170	82	268	687	771	395	38
r5GATC2L01616	2L	528702	529427	726	1	DmelGATCr5chr2L01605	392	194	325	617	292	244	765	519	605	887	456	422
r5GATC2L01617	2L	529424	530424	1001	1	DmelGATCr5chr2L01606	139	72	171	169	65	56	269	116	114	186	119	215
r5GATC2L01618	2L	530421	531218	798	1	DmelGATCr5chr2L01607	118	70	140	181	65	51	161	102	154	174	156	189
r5GATC2L01619	2L	531215	531602	388	1	DmelGATCr5chr2L01608	27	5	63	41	20	7	46	24	19	34	32	39
r5GATC2L01620	2L	531599	531612	14	0	DmelGATCr5chr2L01609	1	0	0	0	1	0	0	0	0	0	0	0
r5GATC2L01621	2L	531609	531763	155	1	DmelGATCr5chr2L01610	3	0	6	11	6	6	26	5	19	14	16	15
r5GATC2L01622	2L	531760	531771	12	0	DmelGATCr5chr2L01611	0	0	0	0	0	0	0	0	0	1	0	0
r5GATC2L01623	2L	531768	531979	212	1	DmelGATCr5chr2L01612	13	2	30	22	13	3	28	31	11	15	11	4
r5GATC2L01624	2L	531976	532143	168	0	DmelGATCr5chr2L01613	25	4	49	51	19	7	75	48	42	43	17	16
r5GATC2L01625	2L	532140	532359	220	1	DmelGATCr5chr2L01614	36	15	70	80	23	13	86	75	69	87	38	27
r5GATC2L01626	2L	532356	532534	179	0	DmelGATCr5chr2L01615	40	16	81	81	40	16	93	78	61	79	31	20
r5GATC2L01627	2L	532531	532728	198	1	DmelGATCr5chr2L01616	28	9	83	68	35	12	74	47	65	75	25	23
r5GATC2L01628	2L	532725	533151	427	1	DmelGATCr5chr2L01617	82	32	176	96	41	22	136	101	45	63	18	29
r5GATC2L01629	2L	533148	533288	141	0	DmelGATCr5chr2L01618	24	27	49	44	29	11	40	16	23	35	15	11
r5GATC2L01630	2L	533285	533465	181	1	DmelGATCr5chr2L01619	31	22	73	61	23	13	56	51	27	46	18	24
r5GATC2L01631	2L	533462	533515	54	0	DmelGATCr5chr2L01620	5	2	7	11	4	3	7	8	2	9	1	1
r5GATC2L01632	2L	533512	533624	113	0	DmelGATCr5chr2L01621	11	9	34	9	4	3	20	15	11	15	7	9
r5GATC2L01633	2L	533621	533633	13	0	DmelGATCr5chr2L01622	0	0	0	0	0	0	0	0	0	0	0	1
r5GATC2L01634	2L	533630	533679	50	0	DmelGATCr5chr2L01623	9	3	10	17	0	1	9	12	15	12	2	6
r5GATC2L01635	2L	533676	533869	194	1	DmelGATCr5chr2L01624	24	6	27	23	9	1	18	6	10	15	10	15
r5GATC2L01637	2L	533870	534081	212	1	DmelGATCr5chr2L01625	5	7	10	15	3	3	6	6	9	6	12	13
r5GATC2L01638	2L	534078	534089	12	0	DmelGATCr5chr2L01626	0	0	1	2	0	1	0	0	0	2	0	0
r5GATC2L01639	2L	534086	534122	37	0	DmelGATCr5chr2L01627	9	11	15	5	3	0	4	7	1	6	3	3
r5GATC2L01640	2L	534119	534439	321	1	DmelGATCr5chr2L01628	73	35	106	104	98	52	101	76	98	129	92	69
r5GATC2L01641	2L	534436	534476	41	0	DmelGATCr5chr2L01629	6	5	19	5	5	3	8	8	12	11	2	7
r5GATC2L01642	2L	534473	535554	1082	1	DmelGATCr5chr2L01630	59	33	100	78	17	15	106	68	40	68	22	74
r5GATC2L01643	2L	535551	536034	484	1	DmelGATCr5chr2L01631	130	33	117	116	53	27	182	143	188	223	194	285
r5GATC2L01644	2L	536031	536094	64	0	DmelGATCr5chr2L01632	0	0	0	2	1	0	4	5	3	2	2	2
r5GATC2L01645	2L	536091	536202	112	1	DmelGATCr5chr2L01633	4	0	1	1	4	0	3	5	2	7	3	6
r5GATC2L01646	2L	536199	536241	43	0	DmelGATCr5chr2L01634	0	0	2	2	0	1	3	2	3	3	0	0
r5GATC2L01647	2L	536238	536256	19	0	DmelGATCr5chr2L01635	0	0	0	1	0	0	0	0	0	0	0	0
r5GATC2L01648	2L	536253	536448	196	1	DmelGATCr5chr2L01636	4	3	2	8	3	0	7	5	9	10	13	7
r5GATC2L01649	2L	536445	536707	263	0	DmelGATCr5chr2L01637	8	5	8	13	4	1	8	6	23	31	5	5
r5GATC2L01650	2L	536704	537046	343	1	DmelGATCr5chr2L01638	5	2	9	12	5	3	8	5	14	15	3	7
r5GATC2L01651	2L	537043	537203	161	0	DmelGATCr5chr2L01639	1	0	5	3	2	1	1	0	0	2	1	2
r5GATC2L01652	2L	537200	537378	179	1	DmelGATCr5chr2L01640	2	0	5	3	3	0	2	2	2	3	2	1
r5GATC2L01653	2L	537375	537402	28	0	DmelGATCr5chr2L01641	0	1	2	2	0	0	0	0	1	3	0	0
r5GATC2L01654	2L	537399	537882	484	1	DmelGATCr5chr2L01642	151	23	97	138	28	19	91	91	117	114	90	184
r5GATC2L01655	2L	537879	537898	20	0	DmelGATCr5chr2L01643	0	0	2	0	0	0	0	0	1	0	0	2
r5GATC2L01656	2L	537895	538384	490	1	DmelGATCr5chr2L01644	30	16	15	18	9	8	6	10	24	19	17	27
r5GATC2L01657	2L	538381	538412	32	0	DmelGATCr5chr2L01645	0	0	0	0	0	0	2	0	1	0	0	0
r5GATC2L01658	2L	538409	538649	241	1	DmelGATCr5chr2L01646	15	8	12	19	15	3	6	5	24	29	14	22
r5GATC2L01659	2L	538646	538761	116	0	DmelGATCr5chr2L01647	5	2	20	9	6	3	7	3	15	11	6	7
r5GATC2L01660	2L	538758	539187	430	1	DmelGATCr5chr2L01648	72	21	46	86	22	13	34	14	72	82	30	52
r5GATC2L01661	2L	539184	539382	199	0	DmelGATCr5chr2L01649	21	3	29	23	11	3	8	5	20	19	11	25
r5GATC2L01662	2L	539379	539546	168	1	DmelGATCr5chr2L01650	28	3	11	18	16	5	5	6	15	15	10	19
r5GATC2L01663	2L	539543	539593	51	0	DmelGATCr5chr2L01651	3	0	7	9	1	2	2	1	3	3	1	3
r5GATC2L01664	2L	539590	540184	595	1	DmelGATCr5chr2L01652	27	17	42	47	9	5	14	10	28	54	6	27
r5GATC2L01665	2L	540181	540414	234	1	DmelGATCr5chr2L01653	19	4	6	17	10	2	4	9	10	16	12	3
r5GATC2L01666	2L	540411	540687	277	1	DmelGATCr5chr2L01654	12	27	5	36	38	14	0	9	23	39	14	6
r5GATC2L01667	2L	540684	540753	70	0	DmelGATCr5chr2L01655	2	12	2	14	20	5	0	4	8	18	15	0
r5GATC2L01668	2L	540750	540761	12	0	DmelGATCr5chr2L01656	0	0	1	0	0	0	0	0	0	0	0	0
r5GATC2L01669	2L	540758	541087	330	1	DmelGATCr5chr2L01657	9	1	14	3	4	2	2	3	4	1	5	9
r5GATC2L01670	2L	541084	541130	47	0	DmelGATCr5chr2L01658	2	1	6	0	1	2	4	0	0	0	1	3
r5GATC2L01671	2L	541127	542062	936	1	DmelGATCr5chr2L01659	86	33	65	36	46	28	38	21	28	39	31	43
r5GATC2L01672	2L	542059	542131	73	1	DmelGATCr5chr2L01660	1	1	5	2	0	0	1	0	0	3	1	1
r5GATC2L01673	2L	542128	542193	66	0	DmelGATCr5chr2L01661	2	0	4	1	0	1	1	0	1	1	0	0
r5GATC2L01674	2L	542190	543342	1153	1	DmelGATCr5chr2L01662	205	158	201	254	110	123	100	64	84	94	101	118
r5GATC2L01675	2L	543339	543706	368	1	DmelGATCr5chr2L01663	41	8	34	44	20	10	7	3	13	13	14	14
r5GATC2L01676	2L	543703	543904	202	0	DmelGATCr5chr2L01664	5	1	11	6	1	0	1	0	1	2	5	1
r5GATC2L01677	2L	543901	543937	37	0	DmelGATCr5chr2L01665	0	0	2	1	2	0	0	0	0	0	0	0
r5GATC2L01678	2L	543934	543949	16	0	DmelGATCr5chr2L01666	0	0	0	0	0	0	0	0	0	0	0	0
r5GATC2L01679	2L	543946	544078	133	1	DmelGATCr5chr2L01667	2	0	1	0	0	0	0	0	0	0	1	1
r5GATC2L01680	2L	544075	544168	94	0	DmelGATCr5chr2L01668	1	0	0	0	0	0	2	0	0	0	0	0
r5GATC2L01681	2L	544165	544210	46	0	DmelGATCr5chr2L01669	2	0	1	0	0	0	0	1	0	1	0	0
r5GATC2L01682	2L	544207	545355	1149	1	DmelGATCr5chr2L01670	84	42	96	68	24	19	50	26	24	33	28	61
r5GATC2L01683	2L	545352	545412	61	0	DmelGATCr5chr2L01671	10	2	11	6	9	5	13	16	14	12	3	9
r5GATC2L01684	2L	545409	545875	467	1	DmelGATCr5chr2L01672	110	46	116	149	70	34	380	244	192	215	132	127
r5GATC2L01685	2L	545872	546073	202	1	DmelGATCr5chr2L01673	13	4	21	21	12	2	49	30	30	27	9	9
r5GATC2L01686	2L	546070	546349	280	0	DmelGATCr5chr2L01674	12	6	4	10	3	3	28	27	24	29	3	11
r5GATC2L01687	2L	546346	546355	10	0	DmelGATCr5chr2L01675	0	0	0	0	0	0	0	0	0	0	0	0
r5GATC2L01688	2L	546352	546379	28	1	DmelGATCr5chr2L01676	1	0	0	0	0	0	0	0	0	1	0	2
r5GATC2L01689	2L	546376	547791	1416	1	DmelGATCr5chr2L01677	10	14	18	10	6	7	117	30	21	17	22	20
r5GATC2L01690	2L	547788	548219	432	1	DmelGATCr5chr2L01678	36	30	33	59	31	19	117	115	159	166	58	55
r5GATC2L01691	2L	548216	548499	284	1	DmelGATCr5chr2L01679	57	33	67	121	52	32	138	119	104	105	40	67
r5GATC2L01692	2L	548496	548794	299	1	DmelGATCr5chr2L01680	82	33	83	71	37	28	208	194	53	105	50	59
r5GATC2L01693	2L	548791	548927	137	0	DmelGATCr5chr2L01681	5	1	5	4	4	1	11	9	6	1	2	2
r5GATC2L01694	2L	548924	549036	113	1	DmelGATCr5chr2L01682	2	0	6	5	4	0	15	13	6	8	1	4
r5GATC2L01695	2L	549033	550007	975	1	DmelGATCr5chr2L01683	87	50	72	116	92	79	387	275	323	385	163	197
r5GATC2L01696	2L	550004	550159	156	0	DmelGATCr5chr2L01684	7	0	10	7	3	1	27	14	30	26	5	11
r5GATC2L01697	2L	550156	551219	1064	1	DmelGATCr5chr2L01685	35	24	43	68	0	5	176	176	118	167	10	6
r5GATC2L01698	2L	551216	551259	44	0	DmelGATCr5chr2L01686	0	3	0	0	0	0	3	0	0	2	0	0
r5GATC2L01699	2L	551256	551293	38	0	DmelGATCr5chr2L01687	0	0	5	2	1	0	4	4	1	5	0	0
r5GATC2L01700	2L	551290	551413	124	0	DmelGATCr5chr2L01688	0	0	0	0	0	1	2	2	0	1	0	0
r5GATC2L01701	2L	551410	551727	318	1	DmelGATCr5chr2L01689	9	11	33	32	7	5	65	24	14	14	12	6
r5GATC2L01702	2L	551724	552380	657	1	DmelGATCr5chr2L01690	548	222	394	753	253	168	1365	943	1121	1198	434	484
r5GATC2L01703	2L	552377	552388	12	0	DmelGATCr5chr2L01691	0	0	1	0	0	0	1	0	0	0	0	0
r5GATC2L01704	2L	552385	552422	38	0	DmelGATCr5chr2L01692	2	3	1	1	0	0	0	1	1	1	2	2
r5GATC2L01705	2L	552419	552429	11	0	DmelGATCr5chr2L01693	0	0	0	0	0	0	0	0	0	0	0	0
r5GATC2L01706	2L	552426	552436	11	0	DmelGATCr5chr2L01694	0	0	0	0	0	0	0	0	0	0	0	0
r5GATC2L01707	2L	552433	552451	19	0	DmelGATCr5chr2L01695	0	0	0	0	0	0	0	0	0	0	0	0
r5GATC2L01708	2L	552448	552483	36	0	DmelGATCr5chr2L01696	0	0	1	2	0	0	1	0	1	1	1	1
r5GATC2L01709	2L	552480	552767	288	1	DmelGATCr5chr2L01697	25	7	34	15	7	1	25	15	6	6	10	9
r5GATC2L01710	2L	552764	552774	11	0	DmelGATCr5chr2L01698	0	0	0	0	0	0	0	0	0	0	0	0
r5GATC2L01711	2L	552771	553239	469	1	DmelGATCr5chr2L01699	84	28	118	68	22	20	136	105	41	48	33	79
r5GATC2L01712	2L	553236	553444	209	1	DmelGATCr5chr2L01700	28	5	24	25	21	7	23	16	12	15	29	29
r5GATC2L01713	2L	553441	553452	12	0	DmelGATCr5chr2L01701	1	0	0	0	2	0	0	0	0	0	0	0
r5GATC2L01714	2L	553449	553771	323	1	DmelGATCr5chr2L01702	98	33	43	151	80	47	45	153	136	196	96	75
r5GATC2L01715	2L	553768	553958	191	1	DmelGATCr5chr2L01703	28	10	39	56	34	8	31	40	52	64	19	11
r5GATC2L01716	2L	553955	554077	123	0	DmelGATCr5chr2L01704	23	5	21	25	15	9	26	20	37	50	13	9
r5GATC2L01717	2L	554074	554125	52	0	DmelGATCr5chr2L01705	0	3	9	2	2	1	6	5	2	7	3	1
r5GATC2L01718	2L	554122	554375	254	1	DmelGATCr5chr2L01706	20	7	30	34	18	8	29	26	49	52	28	29
r5GATC2L01719	2L	554372	554400	29	0	DmelGATCr5chr2L01707	0	0	0	6	0	0	3	3	2	3	2	0
r5GATC2L01720	2L	554397	554544	148	1	DmelGATCr5chr2L01708	1	3	3	6	5	0	9	2	4	12	6	3
r5GATC2L01721	2L	554541	554633	93	0	DmelGATCr5chr2L01709	5	0	5	3	3	0	9	4	5	5	2	2
r5GATC2L01722	2L	554630	555065	436	1	DmelGATCr5chr2L01710	95	26	86	85	71	23	88	94	103	112	94	131
r5GATC2L01723	2L	555062	555087	26	0	DmelGATCr5chr2L01711	0	0	0	1	0	0	2	1	2	0	1	0
r5GATC2L01724	2L	555084	555282	199	0	DmelGATCr5chr2L01712	7	4	11	9	14	1	22	13	11	23	9	17
r5GATC2L01725	2L	555279	555383	105	1	DmelGATCr5chr2L01713	0	0	2	4	6	1	9	8	9	8	8	1
r5GATC2L01726	2L	555380	555420	41	0	DmelGATCr5chr2L01714	7	0	11	5	8	2	10	8	20	29	2	3
r5GATC2L01727	2L	555417	555611	195	0	DmelGATCr5chr2L01715	24	18	47	43	27	13	37	38	89	71	24	24
r5GATC2L01728	2L	555608	555785	178	1	DmelGATCr5chr2L01716	18	13	28	45	28	11	28	37	79	59	15	15
r5GATC2L01729	2L	555782	555881	100	0	DmelGATCr5chr2L01717	6	2	6	12	2	5	6	6	6	9	2	3
r5GATC2L01730	2L	555878	555947	70	1	DmelGATCr5chr2L01718	0	1	3	0	0	1	0	3	3	5	0	2
r5GATC2L01731	2L	555944	556071	128	0	DmelGATCr5chr2L01719	5	0	5	0	3	2	4	2	3	3	1	9
r5GATC2L01732	2L	556068	556227	160	0	DmelGATCr5chr2L01720	3	0	1	5	2	2	4	2	4	9	3	8
r5GATC2L01733	2L	556224	556239	16	1	DmelGATCr5chr2L01721	0	0	0	0	0	0	1	0	1	1	0	1
r5GATC2L01734	2L	556236	556697	462	1	DmelGATCr5chr2L01722	102	41	107	106	64	47	109	83	174	219	141	188
r5GATC2L01735	2L	556694	556782	89	0	DmelGATCr5chr2L01723	2	1	4	4	2	0	5	4	10	10	3	2
r5GATC2L01736	2L	556779	556992	214	1	DmelGATCr5chr2L01724	5	4	12	8	8	2	6	9	17	17	10	9
r5GATC2L01737	2L	556989	557803	815	1	DmelGATCr5chr2L01725	103	54	119	208	75	62	158	112	243	334	205	289
r5GATC2L01738	2L	557800	557927	128	0	DmelGATCr5chr2L01726	8	0	10	10	7	7	9	4	19	24	8	6
r5GATC2L01739	2L	557924	557985	62	0	DmelGATCr5chr2L01727	8	1	3	6	1	1	3	0	6	6	4	6
r5GATC2L01740	2L	557982	558227	246	1	DmelGATCr5chr2L01728	12	5	15	8	6	4	7	7	26	27	6	8
r5GATC2L01741	2L	558224	558894	671	1	DmelGATCr5chr2L01729	146	59	117	196	49	60	106	72	199	248	80	163
r5GATC2L01742	2L	558891	559015	125	1	DmelGATCr5chr2L01730	12	7	12	12	4	5	13	9	10	22	8	12
r5GATC2L01743	2L	559012	559239	228	0	DmelGATCr5chr2L01731	13	9	13	12	9	5	12	9	13	10	13	11
r5GATC2L01744	2L	559236	559708	473	1	DmelGATCr5chr2L01732	209	43	111	106	47	43	92	55	51	101	58	96
r5GATC2L01745	2L	559705	559875	171	1	DmelGATCr5chr2L01733	4	0	1	2	0	2	1	1	3	4	1	2
r5GATC2L01746	2L	559872	559965	94	0	DmelGATCr5chr2L01734	5	3	4	4	5	4	4	0	11	2	0	3
r5GATC2L01747	2L	559962	560795	834	1	DmelGATCr5chr2L01735	455	183	405	489	164	179	157	99	210	240	170	320
r5GATC2L01748	2L	560792	561131	340	1	DmelGATCr5chr2L01736	1	0	5	3	1	3	4	1	7	6	2	3
r5GATC2L01749	2L	561128	561866	739	1	DmelGATCr5chr2L01737	14	12	28	23	16	12	7	5	17	43	9	23
r5GATC2L01750	2L	561863	562176	314	1	DmelGATCr5chr2L01738	24	5	18	21	16	15	8	12	38	25	30	30
r5GATC2L01751	2L	562173	562383	211	1	DmelGATCr5chr2L01739	15	4	25	16	18	6	6	6	22	27	21	19
r5GATC2L01752	2L	562380	562488	109	0	DmelGATCr5chr2L01740	2	0	5	8	3	1	2	2	4	7	9	4
r5GATC2L01753	2L	562485	562527	43	0	DmelGATCr5chr2L01741	2	0	2	4	0	1	0	0	1	3	4	0
r5GATC2L01754	2L	562524	562672	149	1	DmelGATCr5chr2L01742	10	1	11	10	4	0	1	4	13	10	10	12
r5GATC2L01755	2L	562669	562995	327	1	DmelGATCr5chr2L01743	11	1	5	12	3	2	11	5	13	17	2	13
r5GATC2L01756	2L	562992	563140	149	0	DmelGATCr5chr2L01744	2	1	1	5	2	0	2	1	2	3	0	3
r5GATC2L01757	2L	563137	563990	854	1	DmelGATCr5chr2L01745	170	51	276	244	207	123	174	74	119	165	195	216
r5GATC2L01758	2L	563987	564002	16	0	DmelGATCr5chr2L01746	0	1	0	0	1	0	0	0	0	0	0	1
r5GATC2L01759	2L	563999	564189	191	1	DmelGATCr5chr2L01747	21	3	36	32	27	11	10	3	9	18	14	10
r5GATC2L01760	2L	564186	564328	143	0	DmelGATCr5chr2L01748	5	0	9	3	3	0	0	0	1	2	0	0
r5GATC2L01761	2L	564325	564379	55	1	DmelGATCr5chr2L01749	5	0	6	2	1	1	3	0	2	0	1	2
r5GATC2L01762	2L	564376	564548	173	0	DmelGATCr5chr2L01750	1	0	5	3	2	0	0	0	2	1	1	2
r5GATC2L01763	2L	564545	564634	90	0	DmelGATCr5chr2L01751	1	0	1	0	0	0	0	0	0	0	1	0
r5GATC2L01764	2L	564631	564728	98	1	DmelGATCr5chr2L01752	0	0	1	1	0	0	1	0	0	1	1	0
r5GATC2L01765	2L	564725	564948	224	1	DmelGATCr5chr2L01753	5	1	2	1	1	2	1	1	2	1	1	0
r5GATC2L01766	2L	564945	565126	182	0	DmelGATCr5chr2L01754	21	4	11	9	4	6	2	1	2	4	1	5
r5GATC2L01767	2L	565123	565292	170	1	DmelGATCr5chr2L01755	8	1	8	5	4	0	4	1	0	1	4	2
r5GATC2L01768	2L	565289	565313	25	0	DmelGATCr5chr2L01756	0	0	1	1	0	0	0	0	1	0	0	0
r5GATC2L01769	2L	565310	565819	510	1	DmelGATCr5chr2L01757	95	37	77	96	38	28	20	16	18	26	15	32
r5GATC2L01770	2L	565816	565939	124	1	DmelGATCr5chr2L01758	15	2	8	9	5	0	5	2	5	4	1	3
r5GATC2L01771	2L	565936	566178	243	1	DmelGATCr5chr2L01759	15	3	12	7	5	1	2	0	1	1	5	4
r5GATC2L01772	2L	566175	566308	134	0	DmelGATCr5chr2L01760	6	3	11	4	3	4	3	0	0	1	2	2
r5GATC2L01773	2L	566305	567119	815	1	DmelGATCr5chr2L01761	194	33	78	105	71	46	48	25	25	46	36	52
r5GATC2L01774	2L	567116	567254	139	0	DmelGATCr5chr2L01762	14	3	5	4	5	4	1	0	1	1	1	3
r5GATC2L01775	2L	567251	567413	163	1	DmelGATCr5chr2L01763	7	4	7	3	4	3	2	0	2	1	1	1
r5GATC2L01776	2L	567410	567626	217	0	DmelGATCr5chr2L01764	4	4	8	2	2	0	4	0	2	2	1	2
r5GATC2L01777	2L	567623	567789	167	1	DmelGATCr5chr2L01765	5	0	3	1	2	0	0	0	0	0	0	1
r5GATC2L01778	2L	567786	567846	61	0	DmelGATCr5chr2L01766	2	0	3	0	1	1	0	1	0	2	1	0
r5GATC2L01779	2L	567843	568533	691	1	DmelGATCr5chr2L01767	637	361	459	1034	517	389	150	106	206	328	280	236
r5GATC2L01780	2L	568530	568615	86	0	DmelGATCr5chr2L01768	14	3	18	9	3	4	2	0	2	1	0	2
r5GATC2L01781	2L	568612	568624	13	0	DmelGATCr5chr2L01769	0	0	0	0	0	0	0	0	0	0	0	0
r5GATC2L01782	2L	568621	568901	281	1	DmelGATCr5chr2L01770	8	0	8	8	7	1	4	0	2	2	2	1
r5GATC2L01783	2L	568898	568937	40	0	DmelGATCr5chr2L01771	7	2	1	2	1	0	0	1	1	2	2	0
r5GATC2L01784	2L	568934	568997	64	0	DmelGATCr5chr2L01772	7	1	4	2	1	0	0	0	0	0	0	0
r5GATC2L01785	2L	568994	569588	595	1	DmelGATCr5chr2L01773	103	104	44	80	42	49	11	11	35	36	33	10
r5GATC2L01786	2L	569585	570407	823	1	DmelGATCr5chr2L01774	162	43	96	113	54	38	27	19	34	24	36	31
r5GATC2L01787	2L	570404	570494	91	0	DmelGATCr5chr2L01775	3	1	7	7	0	1	1	0	2	1	2	1
r5GATC2L01788	2L	570491	570565	75	0	DmelGATCr5chr2L01776	3	0	3	1	0	0	1	0	0	1	0	1
r5GATC2L01789	2L	570562	571360	799	1	DmelGATCr5chr2L01777	191	113	146	174	99	71	71	56	51	87	51	53
r5GATC2L01790	2L	571357	571595	239	1	DmelGATCr5chr2L01778	19	15	22	19	6	6	5	2	8	9	16	10
r5GATC2L01791	2L	571592	571600	9	0	DmelGATCr5chr2L01779	0	0	0	0	0	0	0	0	0	0	0	0
r5GATC2L01792	2L	571597	571868	272	1	DmelGATCr5chr2L01780	27	10	25	34	6	6	9	10	7	12	13	12
r5GATC2L01793	2L	571865	572279	415	1	DmelGATCr5chr2L01781	37	20	45	54	21	10	4	10	9	14	8	15
r5GATC2L01794	2L	572276	572473	198	1	DmelGATCr5chr2L01782	9	1	10	13	6	2	0	1	4	3	3	1
r5GATC2L01795	2L	572470	572539	70	0	DmelGATCr5chr2L01783	5	3	5	4	4	1	0	1	1	2	0	2
r5GATC2L01796	2L	572536	572578	43	0	DmelGATCr5chr2L01784	5	2	7	7	1	1	3	0	3	3	0	1
r5GATC2L01797	2L	572575	572606	32	0	DmelGATCr5chr2L01785	1	0	1	1	0	1	0	0	0	0	0	0
r5GATC2L01798	2L	572603	572739	137	1	DmelGATCr5chr2L01786	5	4	10	4	5	0	3	0	4	2	2	2
r5GATC2L01799	2L	572736	572773	38	0	DmelGATCr5chr2L01787	1	0	2	5	2	3	0	0	0	1	1	0
r5GATC2L01800	2L	572770	573204	435	1	DmelGATCr5chr2L01788	505	161	214	516	272	167	106	57	124	177	148	205
r5GATC2L01801	2L	573201	573314	114	0	DmelGATCr5chr2L01789	12	6	16	12	12	1	1	2	5	9	3	5
r5GATC2L01802	2L	573311	573388	78	1	DmelGATCr5chr2L01790	6	3	6	12	8	0	1	0	2	2	2	0
r5GATC2L01803	2L	573385	573473	89	0	DmelGATCr5chr2L01791	2	1	4	1	2	1	1	1	1	2	0	2
r5GATC2L01804	2L	573470	573760	291	1	DmelGATCr5chr2L01792	41	12	27	42	23	6	7	3	21	16	15	19
r5GATC2L01805	2L	573757	573813	57	0	DmelGATCr5chr2L01793	1	1	7	5	2	1	0	1	0	2	2	0
r5GATC2L01806	2L	573810	574123	314	1	DmelGATCr5chr2L01794	8	3	11	14	4	2	2	1	3	4	1	8
r5GATC2L01807	2L	574120	574898	779	1	DmelGATCr5chr2L01795	669	239	567	505	261	216	214	78	157	194	191	241
r5GATC2L01808	2L	574895	574909	15	0	DmelGATCr5chr2L01796	0	0	1	1	0	0	0	0	0	0	0	0
r5GATC2L01809	2L	574906	575070	165	0	DmelGATCr5chr2L01797	9	10	21	10	8	4	10	3	5	3	8	3
r5GATC2L01810	2L	575067	575214	148	1	DmelGATCr5chr2L01798	10	5	20	13	8	1	5	3	4	1	4	3
r5GATC2L01811	2L	575211	575836	626	1	DmelGATCr5chr2L01799	582	253	413	606	484	311	183	124	241	306	272	300
r5GATC2L01812	2L	575833	575863	31	0	DmelGATCr5chr2L01800	2	0	1	3	1	0	0	0	0	0	0	2
r5GATC2L01813	2L	575860	575922	63	0	DmelGATCr5chr2L01801	7	4	9	8	8	6	1	1	5	5	3	2
r5GATC2L01814	2L	575919	575944	26	0	DmelGATCr5chr2L01802	0	0	2	0	0	0	0	0	0	0	0	1
r5GATC2L01815	2L	575941	576010	70	0	DmelGATCr5chr2L01803	2	0	6	6	0	0	0	0	2	1	0	1
r5GATC2L01816	2L	576007	576140	134	1	DmelGATCr5chr2L01804	4	1	9	2	2	1	3	1	2	4	2	8
r5GATC2L01817	2L	576137	576266	130	0	DmelGATCr5chr2L01805	2	0	4	2	1	2	2	0	3	3	5	0
r5GATC2L01818	2L	576263	576533	271	1	DmelGATCr5chr2L01806	7	5	10	7	4	2	1	0	3	4	1	7
r5GATC2L01819	2L	576530	576928	399	1	DmelGATCr5chr2L01807	38	11	29	29	17	10	26	18	18	26	25	34
r5GATC2L01820	2L	576925	577918	994	1	DmelGATCr5chr2L01808	253	211	271	358	251	203	459	290	478	752	398	429
r5GATC2L01821	2L	577915	578149	235	0	DmelGATCr5chr2L01809	16	4	25	32	28	19	50	33	62	78	44	44
r5GATC2L01822	2L	578146	578254	109	1	DmelGATCr5chr2L01810	0	1	2	0	0	1	3	1	1	5	2	2
r5GATC2L01823	2L	578251	578326	76	0	DmelGATCr5chr2L01811	1	0	1	2	2	0	2	2	3	2	0	1
r5GATC2L01824	2L	578323	578366	44	0	DmelGATCr5chr2L01812	1	0	0	0	2	1	2	0	1	2	0	0
r5GATC2L01825	2L	578363	578765	403	1	DmelGATCr5chr2L01813	30	4	21	37	9	13	39	42	55	56	23	67
r5GATC2L01826	2L	578762	578950	189	0	DmelGATCr5chr2L01814	4	1	5	6	5	0	12	4	11	9	4	6
r5GATC2L01827	2L	578947	579033	87	0	DmelGATCr5chr2L01815	0	0	1	1	0	0	1	1	1	0	1	1
r5GATC2L01828	2L	579030	579173	144	1	DmelGATCr5chr2L01816	1	0	2	2	4	0	3	0	3	3	0	1
r5GATC2L01829	2L	579170	579958	789	1	DmelGATCr5chr2L01817	3	3	14	9	1	6	26	19	10	20	11	14
r5GATC2L01830	2L	579955	580103	149	1	DmelGATCr5chr2L01818	0	0	1	1	4	2	6	5	4	5	7	3
r5GATC2L01831	2L	580100	580109	10	0	DmelGATCr5chr2L01819	0	0	0	0	0	0	0	0	0	0	0	0
r5GATC2L01832	2L	580106	581474	1369	1	DmelGATCr5chr2L01820	42	16	55	47	28	19	219	134	97	105	57	105
r5GATC2L01833	2L	581471	581578	108	0	DmelGATCr5chr2L01821	4	2	2	4	2	2	14	6	5	9	3	5
r5GATC2L01834	2L	581575	581589	15	0	DmelGATCr5chr2L01822	0	0	0	0	0	0	0	0	0	0	0	0
r5GATC2L01835	2L	581586	581595	10	0	DmelGATCr5chr2L01823	0	0	0	0	0	0	0	0	0	0	0	0
r5GATC2L01836	2L	581592	581658	67	0	DmelGATCr5chr2L01824	1	0	2	0	0	0	10	2	6	3	4	0
r5GATC2L01837	2L	581655	582495	841	1	DmelGATCr5chr2L01825	78	11	86	108	76	72	442	160	209	276	241	203
r5GATC2L01838	2L	582492	582539	48	0	DmelGATCr5chr2L01826	10	2	14	13	12	8	51	33	36	43	13	14
r5GATC2L01839	2L	582536	583299	764	1	DmelGATCr5chr2L01827	246	72	212	344	162	116	1118	726	648	914	418	450
r5GATC2L01840	2L	583296	583432	137	0	DmelGATCr5chr2L01828	13	2	18	14	18	7	79	29	54	48	12	15
r5GATC2L01841	2L	583429	584232	804	1	DmelGATCr5chr2L01829	128	50	163	168	122	103	718	395	336	519	200	193
r5GATC2L01842	2L	584229	584268	40	0	DmelGATCr5chr2L01830	4	3	4	2	7	0	17	13	11	4	7	10
r5GATC2L01843	2L	584265	584273	9	0	DmelGATCr5chr2L01831	0	0	0	0	0	0	0	0	0	0	0	0
r5GATC2L01844	2L	584270	584297	28	0	DmelGATCr5chr2L01832	0	0	0	0	0	0	0	0	0	1	2	0
r5GATC2L01845	2L	584294	585396	1103	1	DmelGATCr5chr2L01833	5	3	30	3	46	35	156	50	4	7	124	196
r5GATC2L01846	2L	585393	586736	1344	1	DmelGATCr5chr2L01834	1	7	33	7	12	20	186	76	5	5	47	61
r5GATC2L01847	2L	586733	587026	294	1	DmelGATCr5chr2L01835	23	3	11	9	13	14	76	37	58	60	64	56
r5GATC2L01848	2L	587023	588057	1035	1	DmelGATCr5chr2L01836	47	14	59	56	26	19	408	219	101	125	93	149
r5GATC2L01849	2L	588054	588285	232	0	DmelGATCr5chr2L01837	29	2	10	36	20	9	101	81	54	63	42	75
r5GATC2L01850	2L	588282	589651	1370	1	DmelGATCr5chr2L01838	43	22	67	35	55	43	570	131	35	56	160	155
r5GATC2L01851	2L	589648	589718	71	0	DmelGATCr5chr2L01839	4	1	9	2	4	0	26	17	2	2	1	4
r5GATC2L01852	2L	589715	589827	113	0	DmelGATCr5chr2L01840	3	0	9	5	5	4	25	15	7	3	6	2
r5GATC2L01853	2L	589824	589937	114	1	DmelGATCr5chr2L01841	6	0	8	6	7	0	21	20	8	14	1	3
r5GATC2L01854	2L	589934	590084	151	0	DmelGATCr5chr2L01842	8	0	4	7	3	2	40	25	10	15	8	4
r5GATC2L01855	2L	590081	590106	26	0	DmelGATCr5chr2L01843	0	0	1	0	0	0	1	1	0	0	0	0
r5GATC2L01856	2L	590103	590258	156	1	DmelGATCr5chr2L01844	9	0	0	4	3	1	27	18	8	6	13	6
r5GATC2L01857	2L	590255	590273	19	0	DmelGATCr5chr2L01845	0	0	0	0	1	2	0	0	1	0	1	0
r5GATC2L01858	2L	590270	590350	81	0	DmelGATCr5chr2L01846	2	0	3	5	0	0	19	16	18	16	19	10
r5GATC2L01859	2L	590347	590369	23	0	DmelGATCr5chr2L01847	1	0	1	0	0	0	1	0	0	1	0	0
r5GATC2L01860	2L	590366	590550	185	1	DmelGATCr5chr2L01848	7	0	14	11	6	1	53	46	34	28	35	43
r5GATC2L01861	2L	590547	592118	1572	1	DmelGATCr5chr2L01849	75	35	124	95	68	64	919	417	199	299	174	233
r5GATC2L01862	2L	592115	592295	181	1	DmelGATCr5chr2L01850	9	3	10	4	12	4	43	27	31	21	8	11
r5GATC2L01863	2L	592292	592955	664	1	DmelGATCr5chr2L01851	81	29	72	130	62	39	563	276	269	294	175	143
r5GATC2L01864	2L	592952	593114	163	0	DmelGATCr5chr2L01852	5	4	6	11	9	3	46	34	26	43	10	10
r5GATC2L01865	2L	593111	593280	170	1	DmelGATCr5chr2L01853	8	3	5	14	7	5	63	51	39	39	10	13
r5GATC2L01866	2L	593277	594112	836	1	DmelGATCr5chr2L01854	150	75	63	158	69	50	970	754	936	1237	350	316
r5GATC2L01867	2L	594109	594120	12	0	DmelGATCr5chr2L01855	0	0	0	3	1	0	2	1	1	3	1	0
r5GATC2L01868	2L	594117	594152	36	0	DmelGATCr5chr2L01856	0	1	2	3	2	1	5	1	2	2	1	3
r5GATC2L01869	2L	594149	594223	75	0	DmelGATCr5chr2L01857	0	0	0	0	0	0	1	2	2	2	5	5
r5GATC2L01870	2L	594220	594279	60	0	DmelGATCr5chr2L01858	2	0	0	1	3	0	14	3	4	4	2	3
r5GATC2L01871	2L	594276	594558	283	1	DmelGATCr5chr2L01859	38	8	22	52	29	11	236	114	228	140	176	116
r5GATC2L01872	2L	594555	595990	1436	1	DmelGATCr5chr2L01860	88	23	71	74	34	28	1298	549	135	192	172	301
r5GATC2L01873	2L	595987	596454	468	1	DmelGATCr5chr2L01861	68	20	40	57	48	21	475	322	174	198	143	176
r5GATC2L01874	2L	596451	597521	1071	1	DmelGATCr5chr2L01862	140	50	181	180	99	82	1894	1138	283	421	358	427
r5GATC2L01875	2L	597518	597545	28	0	DmelGATCr5chr2L01863	0	0	0	2	1	1	6	6	1	1	0	0
r5GATC2L01876	2L	597542	597623	82	0	DmelGATCr5chr2L01864	4	0	2	0	2	0	27	24	11	12	3	5
r5GATC2L01877	2L	597620	597796	177	1	DmelGATCr5chr2L01865	3	0	1	4	8	1	19	20	8	11	3	2
r5GATC2L01878	2L	597793	597812	20	0	DmelGATCr5chr2L01866	0	0	0	0	0	0	0	0	0	0	0	0
r5GATC2L01879	2L	597809	597898	90	0	DmelGATCr5chr2L01867	3	3	3	2	2	1	15	23	18	11	13	8
r5GATC2L01880	2L	597895	597903	9	0	DmelGATCr5chr2L01868	0	0	0	0	0	0	0	0	0	0	0	0
r5GATC2L01881	2L	597900	598027	128	1	DmelGATCr5chr2L01869	5	1	5	10	4	1	32	25	17	23	20	5
r5GATC2L01882	2L	598024	598120	97	0	DmelGATCr5chr2L01870	4	0	4	7	0	1	22	19	7	12	7	7
r5GATC2L01883	2L	598117	598488	372	1	DmelGATCr5chr2L01871	79	12	42	55	46	27	473	314	331	383	218	239
r5GATC2L01884	2L	598485	598507	23	0	DmelGATCr5chr2L01872	1	1	1	0	0	1	2	2	3	6	0	1
r5GATC2L01885	2L	598504	598793	290	1	DmelGATCr5chr2L01873	35	11	20	28	28	7	232	183	192	191	132	128
r5GATC2L01886	2L	598790	599561	772	1	DmelGATCr5chr2L01874	216	64	125	237	122	68	2065	1314	630	953	616	676
r5GATC2L01887	2L	599558	599610	53	0	DmelGATCr5chr2L01875	5	2	4	6	7	1	62	41	34	23	11	6
r5GATC2L01888	2L	599607	599830	224	1	DmelGATCr5chr2L01876	13	1	24	10	1	2	102	56	16	28	16	30
r5GATC2L01889	2L	599827	600472	646	1	DmelGATCr5chr2L01877	459	189	291	556	316	183	2048	1502	1534	1512	987	784
r5GATC2L01890	2L	600469	600596	128	0	DmelGATCr5chr2L01878	16	5	11	19	8	3	99	61	53	50	20	25
r5GATC2L01891	2L	600593	600752	160	1	DmelGATCr5chr2L01879	11	1	14	13	8	2	67	46	25	27	19	10
r5GATC2L01892	2L	600749	601152	404	1	DmelGATCr5chr2L01880	71	43	64	63	72	44	381	329	211	197	175	169
r5GATC2L01893	2L	601149	601686	538	1	DmelGATCr5chr2L01881	188	96	163	247	143	111	1049	742	529	637	437	443
r5GATC2L01894	2L	601683	601912	230	1	DmelGATCr5chr2L01882	20	6	34	27	16	7	112	73	55	44	38	42
r5GATC2L01895	2L	601909	601980	72	0	DmelGATCr5chr2L01883	2	1	6	2	1	2	14	5	3	5	4	3
r5GATC2L01896	2L	601977	602101	125	0	DmelGATCr5chr2L01884	1	1	5	0	7	1	11	7	4	4	3	5
r5GATC2L01897	2L	602098	602118	21	0	DmelGATCr5chr2L01885	3	0	2	6	1	1	1	3	1	1	0	0
r5GATC2L01898	2L	602115	602985	871	1	DmelGATCr5chr2L01886	586	370	776	930	541	433	883	466	1025	1467	530	592
r5GATC2L01899	2L	602982	603148	167	1	DmelGATCr5chr2L01887	18	4	26	15	4	4	12	10	13	19	3	4
r5GATC2L01900	2L	603145	603234	90	0	DmelGATCr5chr2L01888	4	1	6	10	5	1	9	7	5	3	3	3
r5GATC2L01901	2L	603231	603304	74	0	DmelGATCr5chr2L01889	5	0	9	3	0	2	7	1	8	5	3	3
r5GATC2L01902	2L	603301	604454	1154	1	DmelGATCr5chr2L01890	172	79	195	170	133	91	223	121	167	248	218	335
r5GATC2L01903	2L	604451	606396	1946	1	DmelGATCr5chr2L01891	103	13	113	63	36	19	281	88	48	66	88	156
r5GATC2L01904	2L	606393	607262	870	1	DmelGATCr5chr2L01892	124	34	126	167	129	90	302	156	257	425	292	406
r5GATC2L01905	2L	607259	607413	155	0	DmelGATCr5chr2L01893	8	8	26	37	9	4	23	16	41	25	16	16
r5GATC2L01906	2L	607410	607815	406	1	DmelGATCr5chr2L01894	122	67	230	430	170	87	179	130	461	514	196	221
r5GATC2L01907	2L	607812	607830	19	0	DmelGATCr5chr2L01895	0	0	1	0	0	0	2	0	0	1	0	0
r5GATC2L01908	2L	607827	607860	34	1	DmelGATCr5chr2L01896	0	0	0	1	0	0	0	0	1	1	1	0
r5GATC2L01909	2L	607857	607966	110	0	DmelGATCr5chr2L01897	0	0	4	1	0	0	1	0	4	3	3	1
r5GATC2L01910	2L	607963	607979	17	0	DmelGATCr5chr2L01898	0	0	0	0	0	0	0	0	0	1	0	0
r5GATC2L01911	2L	607976	608404	429	1	DmelGATCr5chr2L01899	44	9	78	63	24	11	76	93	85	89	38	77
r5GATC2L01912	2L	608401	608410	10	0	DmelGATCr5chr2L01900	0	0	0	0	0	0	0	0	0	0	0	0
r5GATC2L01913	2L	608407	608699	293	1	DmelGATCr5chr2L01901	36	9	56	55	28	8	42	37	36	55	19	35
r5GATC2L01914	2L	608696	608707	12	0	DmelGATCr5chr2L01902	0	0	0	1	0	0	0	0	0	0	0	0
r5GATC2L01915	2L	608704	608758	55	1	DmelGATCr5chr2L01903	3	1	3	2	1	1	2	2	3	2	2	4
r5GATC2L01916	2L	608755	609060	306	1	DmelGATCr5chr2L01904	73	34	136	186	115	48	220	136	186	190	184	174
r5GATC2L01917	2L	609057	609622	566	1	DmelGATCr5chr2L01905	82	39	155	192	40	46	124	81	205	284	110	126
r5GATC2L01918	2L	609619	609707	89	1	DmelGATCr5chr2L01906	2	1	4	3	4	1	7	2	2	9	6	1
r5GATC2L01919	2L	609704	609806	103	0	DmelGATCr5chr2L01907	1	2	5	1	0	1	4	1	3	4	2	0
r5GATC2L01920	2L	609803	609878	76	0	DmelGATCr5chr2L01908	1	3	10	10	1	1	7	9	14	12	3	3
r5GATC2L01921	2L	609875	609973	99	1	DmelGATCr5chr2L01909	12	5	25	23	9	5	22	18	18	25	10	8
r5GATC2L01922	2L	609970	610254	285	0	DmelGATCr5chr2L01910	35	16	135	107	31	21	76	64	69	106	47	60
r5GATC2L01923	2L	610251	611456	1206	1	DmelGATCr5chr2L01911	138	98	532	309	95	67	340	198	112	162	121	241
r5GATC2L01924	2L	611453	611505	53	0	DmelGATCr5chr2L01912	5	9	26	14	3	1	11	6	6	8	1	8
r5GATC2L01925	2L	611502	611627	126	0	DmelGATCr5chr2L01913	8	5	38	17	6	3	19	11	5	19	2	5
r5GATC2L01926	2L	611624	611701	78	0	DmelGATCr5chr2L01914	5	10	26	16	3	7	7	11	11	14	5	4
r5GATC2L01927	2L	611698	611976	279	1	DmelGATCr5chr2L01915	69	62	259	186	74	35	122	75	131	162	60	70
r5GATC2L01928	2L	611973	612311	339	0	DmelGATCr5chr2L01916	155	108	347	547	210	134	234	186	570	647	262	162
r5GATC2L01929	2L	612308	612318	11	0	DmelGATCr5chr2L01917	0	0	0	0	0	0	0	0	0	0	0	0
r5GATC2L01930	2L	612315	612325	11	0	DmelGATCr5chr2L01918	0	0	0	0	0	0	0	0	0	0	0	0
r5GATC2L01931	2L	612322	612332	11	0	DmelGATCr5chr2L01919	0	0	0	0	0	0	0	0	0	0	0	0
r5GATC2L01932	2L	612329	612339	11	0	DmelGATCr5chr2L01920	0	0	0	0	0	0	0	0	0	0	0	0
r5GATC2L01933	2L	612336	612436	101	1	DmelGATCr5chr2L01921	2	0	9	2	1	0	1	2	8	2	8	5
r5GATC2L01934	2L	612433	612647	215	0	DmelGATCr5chr2L01922	5	3	22	29	3	2	10	10	11	15	10	14
r5GATC2L01935	2L	612644	612684	41	1	DmelGATCr5chr2L01923	2	3	5	9	3	1	3	1	3	4	0	1
r5GATC2L01936	2L	612681	612823	143	0	DmelGATCr5chr2L01924	19	4	35	21	17	3	12	13	19	18	11	15
r5GATC2L01937	2L	612820	613127	308	1	DmelGATCr5chr2L01925	36	14	94	94	115	46	62	55	84	107	33	33
r5GATC2L01938	2L	613124	613304	181	1	DmelGATCr5chr2L01926	10	1	41	14	10	4	17	6	9	15	8	12
r5GATC2L01939	2L	613301	613311	11	0	DmelGATCr5chr2L01927	0	0	0	0	0	0	0	0	0	0	0	0
r5GATC2L01940	2L	613308	613433	126	0	DmelGATCr5chr2L01928	2	0	4	0	2	2	1	1	0	0	3	4
r5GATC2L01941	2L	613430	613446	17	0	DmelGATCr5chr2L01929	0	0	1	0	0	0	0	0	0	0	0	0
r5GATC2L01942	2L	613443	613680	238	1	DmelGATCr5chr2L01930	21	8	46	65	50	21	35	27	77	78	41	43
r5GATC2L01943	2L	613677	614138	462	1	DmelGATCr5chr2L01931	63	24	131	125	31	17	122	42	124	129	52	132
r5GATC2L01944	2L	614135	614380	246	0	DmelGATCr5chr2L01932	10	0	28	23	12	2	19	13	14	29	9	19
r5GATC2L01945	2L	614377	614391	15	0	DmelGATCr5chr2L01933	0	0	1	1	0	0	0	0	0	0	0	0
r5GATC2L01946	2L	614388	614899	512	1	DmelGATCr5chr2L01934	128	68	217	382	152	119	226	140	361	435	280	349
r5GATC2L01947	2L	614896	614909	14	0	DmelGATCr5chr2L01935	0	0	0	1	1	0	0	0	0	0	0	1
r5GATC2L01948	2L	614906	615069	164	1	DmelGATCr5chr2L01936	12	9	19	30	8	5	15	15	18	15	24	21
r5GATC2L01949	2L	615066	615383	318	1	DmelGATCr5chr2L01937	8	3	15	7	9	5	15	13	5	9	5	7
r5GATC2L01950	2L	615380	615543	164	0	DmelGATCr5chr2L01938	6	1	34	26	14	4	27	11	13	19	5	21
r5GATC2L01951	2L	615540	616399	860	1	DmelGATCr5chr2L01939	133	75	359	408	208	162	284	162	269	427	335	509
r5GATC2L01952	2L	616396	616610	215	1	DmelGATCr5chr2L01940	17	9	35	58	31	17	23	35	25	51	41	18
r5GATC2L01953	2L	616607	616812	206	0	DmelGATCr5chr2L01941	14	7	49	69	26	11	42	34	61	70	16	18
r5GATC2L01954	2L	616809	616929	121	1	DmelGATCr5chr2L01942	19	11	52	44	21	6	32	16	35	46	13	7
r5GATC2L01955	2L	616926	617240	315	1	DmelGATCr5chr2L01943	107	74	236	228	101	64	125	96	136	192	94	139
r5GATC2L01956	2L	617237	617491	255	1	DmelGATCr5chr2L01944	44	36	106	87	37	22	62	48	60	91	28	39
r5GATC2L01957	2L	617488	617699	212	0	DmelGATCr5chr2L01945	15	11	85	58	19	5	32	27	19	41	15	16
r5GATC2L01958	2L	617696	617854	159	1	DmelGATCr5chr2L01946	8	1	15	4	3	5	7	5	4	3	10	23
r5GATC2L01959	2L	617851	617860	10	0	DmelGATCr5chr2L01947	0	0	0	0	0	0	0	0	0	0	0	0
r5GATC2L01960	2L	617857	617866	10	0	DmelGATCr5chr2L01948	0	0	0	0	0	0	0	0	0	0	0	0
r5GATC2L01961	2L	617863	617872	10	0	DmelGATCr5chr2L01949	0	0	0	0	0	0	0	0	0	0	0	0
r5GATC2L01962	2L	617869	618081	213	1	DmelGATCr5chr2L01950	5	4	21	14	7	4	6	5	6	5	12	19
r5GATC2L01963	2L	618078	618116	39	0	DmelGATCr5chr2L01951	4	5	13	9	4	2	5	1	5	3	2	3
r5GATC2L01964	2L	618113	618806	694	1	DmelGATCr5chr2L01952	221	341	515	600	147	169	279	160	349	481	197	299
r5GATC2L01965	2L	618803	619009	207	1	DmelGATCr5chr2L01953	27	21	94	51	20	11	47	30	32	41	23	30
r5GATC2L01966	2L	619006	619027	22	0	DmelGATCr5chr2L01954	2	0	0	4	1	0	1	0	0	1	0	2
r5GATC2L01967	2L	619024	619750	727	1	DmelGATCr5chr2L01955	321	279	662	507	158	142	371	249	212	313	200	313
r5GATC2L01968	2L	619747	620199	453	1	DmelGATCr5chr2L01956	148	88	313	261	94	52	217	159	180	181	136	202
r5GATC2L01969	2L	620196	620207	12	0	DmelGATCr5chr2L01957	0	0	0	0	0	0	0	0	0	0	0	0
r5GATC2L01970	2L	620204	620259	56	0	DmelGATCr5chr2L01958	8	6	35	27	10	10	14	12	26	33	12	2
r5GATC2L01971	2L	620256	620903	648	1	DmelGATCr5chr2L01959	456	258	791	1056	286	229	613	477	545	754	428	615
r5GATC2L01972	2L	620900	621047	148	0	DmelGATCr5chr2L01960	16	20	52	32	32	6	27	20	25	31	9	5
r5GATC2L01973	2L	621044	621137	94	1	DmelGATCr5chr2L01961	8	5	28	19	9	7	16	10	21	24	4	6
r5GATC2L01974	2L	621134	621478	345	1	DmelGATCr5chr2L01962	66	39	155	227	112	59	86	64	117	161	72	45
r5GATC2L01975	2L	621475	621685	211	1	DmelGATCr5chr2L01963	20	5	40	41	31	15	20	5	14	29	15	28
r5GATC2L01976	2L	621682	622602	921	1	DmelGATCr5chr2L01964	298	313	1081	763	1010	639	654	259	491	583	687	755
r5GATC2L01977	2L	622599	622717	119	0	DmelGATCr5chr2L01965	19	8	68	39	20	11	29	18	14	18	17	16
r5GATC2L01978	2L	622714	622833	120	0	DmelGATCr5chr2L01966	11	3	50	22	13	6	15	7	12	14	6	8
r5GATC2L01979	2L	622830	623030	201	1	DmelGATCr5chr2L01967	20	8	51	35	25	10	19	19	20	23	16	8
r5GATC2L01980	2L	623027	623285	259	1	DmelGATCr5chr2L01968	26	17	94	61	18	8	48	32	52	70	27	32
r5GATC2L01981	2L	623282	623417	136	0	DmelGATCr5chr2L01969	8	13	25	23	7	2	15	8	7	10	5	5
r5GATC2L01982	2L	623414	623644	231	1	DmelGATCr5chr2L01970	17	11	57	56	33	11	27	14	27	39	16	30
r5GATC2L01983	2L	623641	624349	709	1	DmelGATCr5chr2L01971	264	188	662	948	461	308	453	256	524	727	489	696
r5GATC2L01984	2L	624346	624414	69	1	DmelGATCr5chr2L01972	8	8	22	25	8	3	22	10	16	18	14	9
r5GATC2L01985	2L	624411	625505	1095	1	DmelGATCr5chr2L01973	89	89	310	346	236	125	298	186	324	476	361	467
r5GATC2L01986	2L	625502	625562	61	0	DmelGATCr5chr2L01974	4	3	13	14	11	3	14	5	9	16	5	7
r5GATC2L01987	2L	625559	625750	192	1	DmelGATCr5chr2L01975	2	2	7	5	4	1	8	4	5	10	5	3
r5GATC2L01988	2L	625747	626287	541	1	DmelGATCr5chr2L01976	246	135	286	570	196	197	301	218	436	558	310	313
r5GATC2L01989	2L	626284	626296	13	0	DmelGATCr5chr2L01977	0	0	0	0	0	0	0	0	1	0	0	0
r5GATC2L01990	2L	626293	628800	2508	1	DmelGATCr5chr2L01978	7	8	255	9	84	95	215	40	5	5	97	97
r5GATC2L01991	2L	628797	628838	42	1	DmelGATCr5chr2L01979	7	2	12	6	7	2	8	4	6	11	7	6
r5GATC2L01992	2L	628835	629234	400	1	DmelGATCr5chr2L01980	25	16	89	61	90	28	53	38	35	55	42	34
r5GATC2L01993	2L	629231	629976	746	1	DmelGATCr5chr2L01981	152	100	311	375	243	128	281	139	225	303	255	430
r5GATC2L01994	2L	629973	630392	420	1	DmelGATCr5chr2L01982	73	26	163	149	87	49	120	70	81	103	102	166
r5GATC2L01995	2L	630389	630809	421	1	DmelGATCr5chr2L01983	21	10	100	26	29	11	39	33	7	17	39	47
r5GATC2L01996	2L	630806	630822	17	0	DmelGATCr5chr2L01984	0	0	3	2	0	0	5	0	1	0	0	2
r5GATC2L01997	2L	630819	631143	325	1	DmelGATCr5chr2L01985	60	26	180	215	46	39	96	59	145	148	49	86
r5GATC2L01998	2L	631140	631330	191	1	DmelGATCr5chr2L01986	25	24	60	49	24	12	52	35	38	55	26	22
r5GATC2L01999	2L	631327	631714	388	1	DmelGATCr5chr2L01987	93	49	193	210	110	76	142	131	229	268	148	152
r5GATC2L02000	2L	631711	632164	454	1	DmelGATCr5chr2L01988	60	21	182	158	70	30	116	97	136	120	150	171
r5GATC2L02001	2L	632161	632250	90	0	DmelGATCr5chr2L01989	5	1	10	11	4	8	9	7	15	12	34	25
r5GATC2L02003	2L	632251	632556	306	1	DmelGATCr5chr2L01990	11	12	42	70	31	23	35	23	49	51	70	45
r5GATC2L02004	2L	632553	632864	312	1	DmelGATCr5chr2L01991	36	25	92	58	45	26	71	48	32	52	35	53
r5GATC2L02005	2L	632861	633197	337	1	DmelGATCr5chr2L01992	63	46	199	138	56	34	70	67	58	95	57	34
r5GATC2L02006	2L	633194	633272	79	0	DmelGATCr5chr2L01993	4	11	30	18	10	0	13	12	14	18	7	5
r5GATC2L02007	2L	633269	633350	82	1	DmelGATCr5chr2L01994	14	14	44	21	5	9	16	12	10	17	8	4
r5GATC2L02008	2L	633347	633805	459	1	DmelGATCr5chr2L01995	121	119	214	124	40	32	118	85	78	75	27	41
r5GATC2L02009	2L	633802	633959	158	1	DmelGATCr5chr2L01996	12	7	58	13	17	6	20	10	4	9	5	12
r5GATC2L02010	2L	633956	634321	366	1	DmelGATCr5chr2L01997	32	1	64	61	24	13	33	22	19	29	18	46
r5GATC2L02011	2L	634318	634330	13	0	DmelGATCr5chr2L01998	0	0	0	0	0	0	0	0	0	0	0	0
r5GATC2L02012	2L	634327	635505	1179	1	DmelGATCr5chr2L01999	45	34	150	95	36	30	104	38	30	54	39	77
r5GATC2L02013	2L	635502	635527	26	0	DmelGATCr5chr2L02000	0	0	3	2	1	0	2	0	1	1	0	0
r5GATC2L02014	2L	635524	636520	997	1	DmelGATCr5chr2L02001	103	104	505	366	119	132	248	120	176	245	124	215
r5GATC2L02015	2L	636517	636996	480	1	DmelGATCr5chr2L02002	96	74	371	232	120	79	161	85	155	168	101	140
r5GATC2L02016	2L	636993	637003	11	0	DmelGATCr5chr2L02003	0	0	0	0	0	0	0	0	0	0	0	0
r5GATC2L02017	2L	637000	637193	194	0	DmelGATCr5chr2L02004	16	11	43	25	11	6	22	10	11	9	11	20
r5GATC2L02018	2L	637190	637364	175	1	DmelGATCr5chr2L02005	4	6	43	26	26	11	23	11	18	33	10	7
r5GATC2L02019	2L	637361	637498	138	0	DmelGATCr5chr2L02006	10	7	28	21	11	11	15	8	22	29	21	3
r5GATC2L02020	2L	637495	637534	40	1	DmelGATCr5chr2L02007	11	5	17	20	5	2	8	4	12	24	7	5
r5GATC2L02021	2L	637531	638137	607	1	DmelGATCr5chr2L02008	153	87	376	526	144	106	232	136	340	454	213	304
r5GATC2L02022	2L	638134	638320	187	0	DmelGATCr5chr2L02009	4	3	24	21	12	3	12	5	17	23	4	10
r5GATC2L02023	2L	638317	638435	119	0	DmelGATCr5chr2L02010	2	3	9	11	6	1	9	4	9	12	5	10
r5GATC2L02024	2L	638432	638656	225	1	DmelGATCr5chr2L02011	11	14	41	27	20	7	21	19	29	25	9	15
r5GATC2L02025	2L	638653	638835	183	1	DmelGATCr5chr2L02012	19	25	67	73	36	28	28	32	83	97	21	31
r5GATC2L02026	2L	638832	639273	442	1	DmelGATCr5chr2L02013	192	112	372	551	285	151	239	156	263	379	227	313
r5GATC2L02027	2L	639270	639435	166	1	DmelGATCr5chr2L02014	15	14	46	44	27	8	34	14	25	26	13	16
r5GATC2L02028	2L	639432	639814	383	1	DmelGATCr5chr2L02015	51	31	153	124	43	39	62	38	102	94	68	62
r5GATC2L02029	2L	639811	639845	35	0	DmelGATCr5chr2L02016	0	0	1	3	2	2	1	0	4	8	0	0
r5GATC2L02030	2L	639842	640090	249	1	DmelGATCr5chr2L02017	10	14	38	73	92	38	14	10	82	101	39	22
r5GATC2L02031	2L	640087	640180	94	0	DmelGATCr5chr2L02018	8	4	7	34	13	8	4	6	26	30	2	0
r5GATC2L02032	2L	640177	640401	225	1	DmelGATCr5chr2L02019	12	11	20	51	19	12	7	10	18	35	63	43
r5GATC2L02033	2L	640398	640406	9	0	DmelGATCr5chr2L02020	0	0	0	0	0	0	0	0	0	0	0	0
r5GATC2L02034	2L	640403	641080	678	1	DmelGATCr5chr2L02021	111	63	246	440	159	138	139	77	264	309	314	298
r5GATC2L02035	2L	641077	641173	97	1	DmelGATCr5chr2L02022	1	1	13	6	5	4	5	1	3	6	1	6
r5GATC2L02036	2L	641170	641828	659	1	DmelGATCr5chr2L02023	17	7	57	41	13	26	20	10	39	45	25	40
r5GATC2L02037	2L	641825	641834	10	0	DmelGATCr5chr2L02024	0	0	0	0	0	0	0	0	0	0	0	0
r5GATC2L02038	2L	641831	641955	125	0	DmelGATCr5chr2L02025	3	0	9	6	6	2	1	0	13	6	1	3
r5GATC2L02039	2L	641952	642165	214	1	DmelGATCr5chr2L02026	7	3	21	34	17	7	10	6	22	20	8	15
r5GATC2L02040	2L	642162	642410	249	1	DmelGATCr5chr2L02027	12	5	27	33	10	6	7	6	16	23	12	17
r5GATC2L02041	2L	642407	643289	883	1	DmelGATCr5chr2L02028	138	123	337	486	218	173	166	96	269	353	225	368
r5GATC2L02042	2L	643286	643347	62	0	DmelGATCr5chr2L02029	3	1	6	6	1	4	3	1	6	8	1	6
r5GATC2L02043	2L	643344	643373	30	0	DmelGATCr5chr2L02030	0	0	1	1	1	0	0	0	0	0	0	1
r5GATC2L02044	2L	643370	643502	133	0	DmelGATCr5chr2L02031	2	2	11	9	1	0	3	2	3	5	0	1
r5GATC2L02045	2L	643499	643604	106	1	DmelGATCr5chr2L02032	4	0	13	9	6	1	3	5	9	11	7	4
r5GATC2L02046	2L	643601	643639	39	0	DmelGATCr5chr2L02033	4	3	9	6	7	5	1	3	7	9	2	2
r5GATC2L02047	2L	643636	643955	320	1	DmelGATCr5chr2L02034	31	18	93	94	55	31	28	20	62	67	72	70
r5GATC2L02048	2L	643952	643983	32	0	DmelGATCr5chr2L02035	2	1	1	1	1	2	0	0	0	2	0	1
r5GATC2L02049	2L	643980	644189	210	1	DmelGATCr5chr2L02036	9	6	30	22	9	1	7	5	8	26	5	7
r5GATC2L02050	2L	644186	644501	316	1	DmelGATCr5chr2L02037	57	30	157	168	97	41	35	35	78	99	86	161
r5GATC2L02051	2L	644498	644593	96	0	DmelGATCr5chr2L02038	9	8	34	26	7	13	8	9	14	13	2	10
r5GATC2L02052	2L	644590	644949	360	1	DmelGATCr5chr2L02039	45	21	138	88	41	25	37	35	57	59	45	68
r5GATC2L02053	2L	644946	644968	23	0	DmelGATCr5chr2L02040	0	0	3	0	2	0	0	0	2	0	0	0
r5GATC2L02054	2L	644965	645620	656	1	DmelGATCr5chr2L02041	235	171	596	877	192	134	244	165	410	542	215	400
r5GATC2L02055	2L	645617	645642	26	1	DmelGATCr5chr2L02042	2	1	9	6	0	1	4	2	2	5	1	1
r5GATC2L02056	2L	645639	645709	71	0	DmelGATCr5chr2L02043	5	4	15	10	2	6	5	5	4	7	1	2
r5GATC2L02057	2L	645706	645779	74	0	DmelGATCr5chr2L02044	6	6	18	7	4	3	4	3	5	9	0	3
r5GATC2L02058	2L	645776	645905	130	0	DmelGATCr5chr2L02045	7	12	34	12	12	7	9	4	10	12	10	15
r5GATC2L02059	2L	645902	645923	22	0	DmelGATCr5chr2L02046	1	0	3	2	0	0	1	0	3	2	1	2
r5GATC2L02060	2L	645920	646451	532	1	DmelGATCr5chr2L02047	147	138	518	370	81	53	199	112	136	222	92	181
r5GATC2L02061	2L	646448	646564	117	1	DmelGATCr5chr2L02048	9	11	29	11	10	5	6	5	11	5	7	7
r5GATC2L02062	2L	646561	646607	47	0	DmelGATCr5chr2L02049	16	8	26	20	14	8	11	4	9	12	7	5
r5GATC2L02063	2L	646604	646993	390	1	DmelGATCr5chr2L02050	167	134	494	309	126	60	131	118	142	193	86	123
r5GATC2L02064	2L	646990	647155	166	1	DmelGATCr5chr2L02051	26	18	68	25	18	8	20	16	11	13	2	10
r5GATC2L02065	2L	647152	647279	128	0	DmelGATCr5chr2L02052	8	8	30	6	7	3	6	3	8	9	2	1
r5GATC2L02066	2L	647276	647384	109	0	DmelGATCr5chr2L02053	4	5	19	4	6	0	2	4	3	4	6	2
r5GATC2L02067	2L	647381	647391	11	0	DmelGATCr5chr2L02054	0	0	0	0	0	0	0	0	0	0	0	0
r5GATC2L02068	2L	647388	647906	519	1	DmelGATCr5chr2L02055	206	182	400	806	176	167	152	114	479	591	180	191
r5GATC2L02069	2L	647903	647924	22	0	DmelGATCr5chr2L02056	0	0	3	4	0	0	0	0	1	2	0	0
r5GATC2L02070	2L	647921	647959	39	0	DmelGATCr5chr2L02057	4	3	6	13	2	4	2	1	8	6	0	1
r5GATC2L02071	2L	647956	648105	150	1	DmelGATCr5chr2L02058	6	3	8	8	6	2	2	3	2	5	1	3
r5GATC2L02072	2L	648102	648194	93	0	DmelGATCr5chr2L02059	5	2	13	8	1	3	5	2	2	1	1	0
r5GATC2L02073	2L	648191	648251	61	0	DmelGATCr5chr2L02060	7	7	16	11	9	5	4	2	9	11	1	2
r5GATC2L02074	2L	648248	648500	253	1	DmelGATCr5chr2L02061	16	3	36	22	13	7	15	13	16	21	20	32
r5GATC2L02075	2L	648497	648524	28	0	DmelGATCr5chr2L02062	12	0	34	35	6	2	20	6	37	49	4	11
r5GATC2L02076	2L	648521	648848	328	1	DmelGATCr5chr2L02063	11	12	46	30	16	7	12	7	31	38	24	31
r5GATC2L02077	2L	648845	649171	327	1	DmelGATCr5chr2L02064	14	11	53	66	40	14	31	17	65	92	23	43
r5GATC2L02078	2L	649168	649528	361	1	DmelGATCr5chr2L02065	42	36	131	187	84	40	48	49	169	204	71	84
r5GATC2L02079	2L	649525	649673	149	1	DmelGATCr5chr2L02066	23	10	43	42	20	12	18	8	28	58	13	8
r5GATC2L02080	2L	649670	649920	251	1	DmelGATCr5chr2L02067	28	19	90	107	76	34	41	44	64	64	41	40
r5GATC2L02081	2L	649917	649951	35	0	DmelGATCr5chr2L02068	1	0	3	1	1	2	0	0	2	0	0	1
r5GATC2L02082	2L	649948	649997	50	0	DmelGATCr5chr2L02069	5	3	8	10	1	3	3	1	6	3	5	6
r5GATC2L02083	2L	649994	650128	135	0	DmelGATCr5chr2L02070	3	2	17	9	6	0	2	9	7	3	0	4
r5GATC2L02084	2L	650125	650150	26	1	DmelGATCr5chr2L02071	0	1	4	4	0	0	1	2	1	2	0	2
r5GATC2L02085	2L	650147	650194	48	0	DmelGATCr5chr2L02072	2	5	17	5	6	8	7	7	3	9	10	4
r5GATC2L02086	2L	650191	651338	1148	1	DmelGATCr5chr2L02073	103	205	710	641	435	353	379	206	413	620	407	451
r5GATC2L02087	2L	651335	651607	273	0	DmelGATCr5chr2L02074	18	12	107	94	47	28	43	29	36	74	46	44
r5GATC2L02088	2L	651604	651745	142	1	DmelGATCr5chr2L02075	8	13	30	19	11	3	8	10	12	12	6	13
r5GATC2L02089	2L	651742	651763	22	0	DmelGATCr5chr2L02076	1	0	3	2	0	1	1	1	1	1	0	0
r5GATC2L02090	2L	651760	651973	214	1	DmelGATCr5chr2L02077	9	5	38	26	9	5	14	11	14	18	14	22
r5GATC2L02091	2L	651970	652019	50	0	DmelGATCr5chr2L02078	2	18	25	18	8	6	11	7	20	24	10	8
r5GATC2L02092	2L	652016	652836	821	1	DmelGATCr5chr2L02079	193	167	670	655	274	212	291	146	356	482	286	410
r5GATC2L02093	2L	652833	652935	103	0	DmelGATCr5chr2L02080	3	3	15	12	5	1	2	2	7	3	2	1
r5GATC2L02094	2L	652932	652957	26	0	DmelGATCr5chr2L02081	0	0	3	1	0	0	0	0	1	1	0	0
r5GATC2L02095	2L	652954	652974	21	0	DmelGATCr5chr2L02082	0	0	0	0	0	0	0	0	0	0	0	0
r5GATC2L02096	2L	652971	653058	88	0	DmelGATCr5chr2L02083	0	1	1	1	1	1	0	0	1	0	1	0
r5GATC2L02097	2L	653055	653133	79	1	DmelGATCr5chr2L02084	0	0	1	0	1	0	0	0	0	0	0	0
r5GATC2L02098	2L	653130	653140	11	0	DmelGATCr5chr2L02085	0	0	0	0	0	0	0	0	0	0	0	0
r5GATC2L02099	2L	653137	653217	81	0	DmelGATCr5chr2L02086	2	1	6	4	2	1	1	2	2	6	1	2
r5GATC2L02100	2L	653214	653262	49	0	DmelGATCr5chr2L02087	10	10	13	12	5	4	10	2	8	13	3	1
r5GATC2L02101	2L	653259	653841	583	1	DmelGATCr5chr2L02088	345	332	719	1181	539	355	347	294	661	820	463	597
r5GATC2L02102	2L	653838	653859	22	0	DmelGATCr5chr2L02089	0	0	0	1	0	0	1	0	0	1	0	0
r5GATC2L02103	2L	653856	653903	48	0	DmelGATCr5chr2L02090	3	7	17	21	7	1	5	2	9	8	5	4
r5GATC2L02104	2L	653900	654039	140	0	DmelGATCr5chr2L02091	9	10	35	33	12	4	8	7	12	15	7	19
r5GATC2L02105	2L	654036	654096	61	1	DmelGATCr5chr2L02092	1	1	14	11	9	2	1	5	7	7	5	5
r5GATC2L02106	2L	654093	654281	189	0	DmelGATCr5chr2L02093	17	11	42	27	18	1	16	11	15	21	7	13
r5GATC2L02107	2L	654278	654322	45	0	DmelGATCr5chr2L02094	2	2	8	2	0	0	1	2	0	2	0	0
r5GATC2L02108	2L	654319	654328	10	0	DmelGATCr5chr2L02095	0	0	0	0	0	0	0	0	0	0	0	0
r5GATC2L02109	2L	654325	654415	91	1	DmelGATCr5chr2L02096	1	1	3	4	1	2	0	3	0	4	2	2
r5GATC2L02110	2L	654412	654514	103	0	DmelGATCr5chr2L02097	1	1	6	1	1	0	4	0	2	2	0	0
r5GATC2L02111	2L	654511	654529	19	0	DmelGATCr5chr2L02098	0	0	0	0	0	0	0	0	0	1	0	0
r5GATC2L02112	2L	654526	654653	128	1	DmelGATCr5chr2L02099	11	4	27	17	10	1	6	7	13	20	8	8
r5GATC2L02113	2L	654650	654679	30	0	DmelGATCr5chr2L02100	5	0	14	12	3	1	4	5	5	10	3	3
r5GATC2L02114	2L	654676	654870	195	0	DmelGATCr5chr2L02101	12	7	52	47	8	8	9	9	13	22	5	14
r5GATC2L02115	2L	654867	655286	420	1	DmelGATCr5chr2L02102	58	41	223	244	99	55	98	52	96	134	148	161
r5GATC2L02117	2L	655287	655485	199	0	DmelGATCr5chr2L02103	6	10	52	52	18	11	16	11	20	26	27	22
r5GATC2L02118	2L	655482	655765	284	1	DmelGATCr5chr2L02104	39	19	110	148	52	21	46	40	80	86	37	65
r5GATC2L02119	2L	655762	655828	67	0	DmelGATCr5chr2L02105	6	1	25	34	6	10	11	7	18	18	13	6
r5GATC2L02120	2L	655825	656127	303	1	DmelGATCr5chr2L02106	40	27	90	145	44	24	44	46	66	88	56	56
r5GATC2L02121	2L	656124	656304	181	1	DmelGATCr5chr2L02107	7	3	21	8	4	1	7	2	4	3	2	1
r5GATC2L02122	2L	656301	656311	11	0	DmelGATCr5chr2L02108	0	0	0	0	0	0	0	0	0	0	0	0
r5GATC2L02123	2L	656308	656660	353	1	DmelGATCr5chr2L02109	68	33	170	132	46	30	49	42	58	74	37	62
r5GATC2L02124	2L	656657	656806	150	1	DmelGATCr5chr2L02110	16	6	43	30	16	8	12	12	15	17	7	7
r5GATC2L02125	2L	656803	656966	164	0	DmelGATCr5chr2L02111	3	1	11	2	3	2	2	0	6	1	1	4
r5GATC2L02127	2L	656967	657045	79	1	DmelGATCr5chr2L02112	1	1	2	2	1	1	3	1	2	3	3	1
r5GATC2L02128	2L	657042	657210	169	0	DmelGATCr5chr2L02113	6	5	15	10	3	2	8	6	9	12	5	3
r5GATC2L02129	2L	657207	657372	166	1	DmelGATCr5chr2L02114	3	1	23	19	9	5	5	4	5	8	5	6
r5GATC2L02130	2L	657369	657453	85	0	DmelGATCr5chr2L02115	3	5	16	9	8	2	3	1	6	7	1	3
r5GATC2L02131	2L	657450	657690	241	1	DmelGATCr5chr2L02116	27	24	62	56	20	7	23	16	27	47	13	30
r5GATC2L02132	2L	657687	657975	289	1	DmelGATCr5chr2L02117	51	27	145	86	25	23	29	17	50	50	37	46
r5GATC2L02133	2L	657972	658194	223	0	DmelGATCr5chr2L02118	34	17	96	77	29	13	37	24	26	43	22	11
r5GATC2L02134	2L	658191	658361	171	1	DmelGATCr5chr2L02119	25	12	55	66	15	14	24	20	35	35	14	14
r5GATC2L02135	2L	658358	658468	111	0	DmelGATCr5chr2L02120	12	3	28	28	10	2	7	5	13	12	4	6
r5GATC2L02136	2L	658465	659529	1065	1	DmelGATCr5chr2L02121	99	68	374	407	126	120	163	74	156	248	161	240
r5GATC2L02137	2L	659526	660304	779	1	DmelGATCr5chr2L02122	143	164	618	861	440	280	260	164	476	644	374	438
r5GATC2L02138	2L	660301	660534	234	1	DmelGATCr5chr2L02123	29	14	60	76	50	24	23	17	34	43	28	29
r5GATC2L02139	2L	660531	660851	321	1	DmelGATCr5chr2L02124	21	11	58	63	30	22	17	12	43	40	45	45
r5GATC2L02140	2L	660848	661865	1018	1	DmelGATCr5chr2L02125	83	62	241	280	228	186	147	61	156	220	244	277
r5GATC2L02141	2L	661862	661949	88	0	DmelGATCr5chr2L02126	4	1	8	9	5	4	3	1	8	7	11	10
r5GATC2L02143	2L	661950	662866	917	1	DmelGATCr5chr2L02127	65	35	170	163	112	75	134	49	104	161	115	197
r5GATC2L02144	2L	662863	663078	216	1	DmelGATCr5chr2L02128	4	2	20	12	11	7	6	2	4	7	3	10
r5GATC2L02145	2L	663075	663122	48	0	DmelGATCr5chr2L02129	0	0	6	2	0	2	3	1	2	3	2	0
r5GATC2L02146	2L	663119	663191	73	0	DmelGATCr5chr2L02130	0	1	2	2	5	1	1	1	2	1	2	2
r5GATC2L02147	2L	663188	663237	50	0	DmelGATCr5chr2L02131	0	1	2	1	1	0	0	0	0	1	1	2
r5GATC2L02148	2L	663234	663272	39	0	DmelGATCr5chr2L02132	0	0	4	1	1	0	1	0	0	0	0	0
r5GATC2L02149	2L	663269	663279	11	0	DmelGATCr5chr2L02133	0	0	0	0	0	0	0	0	0	0	0	0
r5GATC2L02150	2L	663276	663530	255	1	DmelGATCr5chr2L02134	8	6	28	11	14	6	10	6	10	11	7	13
r5GATC2L02151	2L	663527	663811	285	1	DmelGATCr5chr2L02135	32	14	67	58	43	22	31	13	27	44	44	63
r5GATC2L02152	2L	663808	663963	156	1	DmelGATCr5chr2L02136	11	3	22	14	11	3	15	3	20	11	10	10
r5GATC2L02153	2L	663960	663977	18	0	DmelGATCr5chr2L02137	0	0	1	0	0	1	1	0	1	1	0	1
r5GATC2L02154	2L	663974	664217	244	0	DmelGATCr5chr2L02138	3	1	7	5	3	5	2	1	2	4	8	7
r5GATC2L02155	2L	664214	664225	12	0	DmelGATCr5chr2L02139	1	0	0	0	1	0	1	0	0	0	0	0
r5GATC2L02156	2L	664222	664258	37	0	DmelGATCr5chr2L02140	0	0	3	3	2	1	3	0	1	0	0	1
r5GATC2L02157	2L	664255	665019	765	1	DmelGATCr5chr2L02141	47	32	193	124	81	69	62	32	51	87	70	91
r5GATC2L02158	2L	665016	665151	136	1	DmelGATCr5chr2L02142	3	3	20	5	6	7	4	5	4	6	1	5
r5GATC2L02159	2L	665148	665557	410	1	DmelGATCr5chr2L02143	78	43	137	213	124	57	49	39	83	89	59	72
r5GATC2L02160	2L	665554	666264	711	1	DmelGATCr5chr2L02144	127	97	351	540	294	189	181	111	303	302	270	375
r5GATC2L02161	2L	666261	666703	443	1	DmelGATCr5chr2L02145	32	33	129	109	53	37	43	30	69	79	53	60
r5GATC2L02162	2L	666700	666718	19	0	DmelGATCr5chr2L02146	0	1	1	0	0	0	0	1	2	1	0	1
r5GATC2L02163	2L	666715	667735	1021	1	DmelGATCr5chr2L02147	408	303	935	1189	460	374	427	302	680	832	435	557
r5GATC2L02164	2L	667732	667752	21	0	DmelGATCr5chr2L02148	0	0	0	1	0	0	1	1	0	0	0	0
r5GATC2L02165	2L	667749	667900	152	1	DmelGATCr5chr2L02149	1	4	17	20	4	2	2	6	13	13	8	7
r5GATC2L02166	2L	667897	668062	166	0	DmelGATCr5chr2L02150	8	1	35	32	5	4	13	12	17	30	4	8
r5GATC2L02167	2L	668059	668172	114	1	DmelGATCr5chr2L02151	2	5	12	6	5	3	1	1	6	4	7	7
r5GATC2L02168	2L	668169	668179	11	0	DmelGATCr5chr2L02152	0	0	0	0	0	0	0	0	0	0	0	0
r5GATC2L02169	2L	668176	668547	372	1	DmelGATCr5chr2L02153	97	23	214	255	82	49	89	75	132	141	59	95
r5GATC2L02170	2L	668544	668644	101	0	DmelGATCr5chr2L02154	2	5	20	10	4	4	6	8	13	14	2	4
r5GATC2L02171	2L	668641	668671	31	0	DmelGATCr5chr2L02155	0	0	0	2	1	0	0	0	0	0	0	0
r5GATC2L02172	2L	668668	668837	170	1	DmelGATCr5chr2L02156	5	4	21	13	10	4	7	5	9	13	3	3
r5GATC2L02173	2L	668834	668946	113	0	DmelGATCr5chr2L02157	27	17	40	44	8	3	11	12	15	18	4	9
r5GATC2L02174	2L	668943	669178	236	1	DmelGATCr5chr2L02158	57	80	159	117	42	25	60	37	54	86	29	27
r5GATC2L02175	2L	669175	669648	474	1	DmelGATCr5chr2L02159	697	1013	1165	1536	548	393	571	455	706	978	438	377
r5GATC2L02176	2L	669645	669927	283	1	DmelGATCr5chr2L02160	109	109	192	239	35	22	91	61	63	86	30	23
r5GATC2L02177	2L	669924	669934	11	1	DmelGATCr5chr2L02161	0	0	0	0	0	0	0	0	0	0	0	0
r5GATC2L02178	2L	669931	670044	114	0	DmelGATCr5chr2L02162	10	21	31	16	4	3	8	7	9	14	5	1
r5GATC2L02179	2L	670041	670544	504	1	DmelGATCr5chr2L02163	407	645	917	1339	605	338	429	347	654	815	422	323
r5GATC2L02180	2L	670541	670827	287	0	DmelGATCr5chr2L02164	79	124	223	220	77	43	106	74	93	117	62	77
r5GATC2L02181	2L	670824	671167	344	1	DmelGATCr5chr2L02165	67	75	164	110	41	21	68	57	47	46	38	54
r5GATC2L02182	2L	671164	672237	1074	1	DmelGATCr5chr2L02166	113	169	410	313	172	155	190	84	161	175	150	143
r5GATC2L02183	2L	672234	672872	639	1	DmelGATCr5chr2L02167	167	173	355	404	201	202	199	116	151	215	233	335
r5GATC2L02184	2L	672869	673852	984	1	DmelGATCr5chr2L02168	96	79	362	273	108	73	194	96	117	158	109	276
r5GATC2L02185	2L	673849	674023	175	0	DmelGATCr5chr2L02169	6	3	16	20	4	2	11	10	6	12	6	12
r5GATC2L02186	2L	674020	674038	19	0	DmelGATCr5chr2L02170	0	0	2	0	0	0	0	0	1	1	0	0
r5GATC2L02187	2L	674035	674482	448	1	DmelGATCr5chr2L02171	58	50	176	232	65	46	165	61	124	88	101	111
r5GATC2L02188	2L	674479	674609	131	0	DmelGATCr5chr2L02172	2	1	13	10	6	3	11	5	8	12	9	6
r5GATC2L02189	2L	674606	675142	537	1	DmelGATCr5chr2L02173	38	31	149	132	164	104	156	84	144	212	187	201
r5GATC2L02190	2L	675139	675614	476	1	DmelGATCr5chr2L02174	31	18	139	122	111	58	119	68	122	160	98	114
r5GATC2L02191	2L	675611	675917	307	1	DmelGATCr5chr2L02175	23	24	90	75	36	24	39	28	40	69	26	29
r5GATC2L02192	2L	675914	676160	247	1	DmelGATCr5chr2L02176	41	29	126	108	50	34	72	51	75	85	45	40
r5GATC2L02193	2L	676157	676951	795	1	DmelGATCr5chr2L02177	261	223	682	887	500	343	556	268	537	760	457	583
r5GATC2L02194	2L	676948	677007	60	0	DmelGATCr5chr2L02178	6	4	22	14	3	3	6	2	7	7	5	3
r5GATC2L02195	2L	677004	677027	24	0	DmelGATCr5chr2L02179	1	0	0	0	0	0	1	0	1	0	0	0
r5GATC2L02196	2L	677024	677138	115	1	DmelGATCr5chr2L02180	3	1	13	12	3	0	6	2	3	7	7	4
r5GATC2L02197	2L	677135	677549	415	1	DmelGATCr5chr2L02181	43	23	141	142	57	35	74	53	61	86	60	120
r5GATC2L02198	2L	677546	677887	342	1	DmelGATCr5chr2L02182	21	8	65	56	29	14	42	25	22	25	33	34
r5GATC2L02199	2L	677884	677892	9	0	DmelGATCr5chr2L02183	0	0	0	0	0	0	0	0	0	0	0	0
r5GATC2L02200	2L	677889	678799	911	1	DmelGATCr5chr2L02184	181	100	440	364	153	129	323	150	130	253	140	220
r5GATC2L02201	2L	678796	679307	512	1	DmelGATCr5chr2L02185	58	24	148	105	53	37	52	51	45	59	37	45
r5GATC2L02202	2L	679304	679427	124	0	DmelGATCr5chr2L02186	5	1	25	18	3	6	10	4	2	8	1	5
r5GATC2L02203	2L	679424	679631	208	1	DmelGATCr5chr2L02187	9	3	32	13	7	4	7	8	5	8	4	8
r5GATC2L02204	2L	679628	680448	821	1	DmelGATCr5chr2L02188	235	167	522	877	667	386	325	217	504	729	443	591
r5GATC2L02205	2L	680445	680613	169	1	DmelGATCr5chr2L02189	3	4	27	23	7	2	12	5	9	16	7	9
r5GATC2L02206	2L	680610	680810	201	1	DmelGATCr5chr2L02190	5	11	43	41	34	8	13	13	31	30	16	9
r5GATC2L02207	2L	680807	680959	153	0	DmelGATCr5chr2L02191	9	6	21	33	7	8	9	10	24	17	5	4
r5GATC2L02208	2L	680956	681511	556	1	DmelGATCr5chr2L02192	97	57	249	233	97	68	93	81	122	140	109	156
r5GATC2L02209	2L	681508	681828	321	1	DmelGATCr5chr2L02193	95	44	81	151	68	46	50	55	89	114	53	76
r5GATC2L02210	2L	681825	681928	104	0	DmelGATCr5chr2L02194	20	9	28	39	13	6	17	20	21	32	9	8
r5GATC2L02211	2L	681925	682099	175	1	DmelGATCr5chr2L02195	23	4	37	38	16	5	16	6	14	10	12	11
r5GATC2L02212	2L	682096	682552	457	1	DmelGATCr5chr2L02196	123	69	267	175	64	35	110	71	70	111	66	91
r5GATC2L02213	2L	682549	682737	189	0	DmelGATCr5chr2L02197	16	9	55	29	10	3	23	14	12	13	9	15
r5GATC2L02214	2L	682734	682922	189	1	DmelGATCr5chr2L02198	5	7	36	16	15	5	8	6	6	14	5	14
r5GATC2L02215	2L	682919	683054	136	0	DmelGATCr5chr2L02199	2	2	16	11	15	0	9	1	12	9	5	6
r5GATC2L02216	2L	683051	683088	38	0	DmelGATCr5chr2L02200	1	1	6	2	0	1	1	1	2	4	1	2
r5GATC2L02217	2L	683085	683292	208	1	DmelGATCr5chr2L02201	9	2	8	8	10	3	12	8	4	6	5	10
r5GATC2L02218	2L	683289	683639	351	1	DmelGATCr5chr2L02202	18	7	55	27	14	8	24	16	20	28	13	36
r5GATC2L02219	2L	683636	683963	328	1	DmelGATCr5chr2L02203	43	26	98	119	51	33	56	28	71	82	28	29
r5GATC2L02220	2L	683960	684102	143	1	DmelGATCr5chr2L02204	9	8	48	62	17	10	22	8	31	38	11	5
r5GATC2L02221	2L	684099	684146	48	0	DmelGATCr5chr2L02205	2	3	8	10	1	1	1	0	3	5	0	1
r5GATC2L02222	2L	684143	684201	59	0	DmelGATCr5chr2L02206	5	4	10	13	3	3	5	1	2	15	4	2
r5GATC2L02223	2L	684198	684366	169	1	DmelGATCr5chr2L02207	3	2	35	23	16	7	7	9	13	20	4	7
r5GATC2L02224	2L	684363	684975	613	1	DmelGATCr5chr2L02208	198	204	483	606	278	176	227	184	257	370	234	311
r5GATC2L02225	2L	684972	685050	79	0	DmelGATCr5chr2L02209	7	7	24	12	5	2	9	6	7	16	6	2
r5GATC2L02226	2L	685047	685091	45	0	DmelGATCr5chr2L02210	12	4	14	9	3	2	4	3	10	7	2	2
r5GATC2L02228	2L	685092	685146	55	0	DmelGATCr5chr2L02211	1	3	8	7	1	2	2	2	6	1	5	3
r5GATC2L02229	2L	685143	685427	285	1	DmelGATCr5chr2L02212	27	15	100	57	34	16	31	28	32	40	24	29
r5GATC2L02230	2L	685424	685695	272	1	DmelGATCr5chr2L02213	35	45	169	141	85	58	49	29	67	77	45	37
r5GATC2L02231	2L	685692	686546	855	1	DmelGATCr5chr2L02214	346	605	1184	1657	1211	642	573	359	903	1242	650	765
r5GATC2L02232	2L	686543	686868	326	1	DmelGATCr5chr2L02215	93	72	309	216	93	52	71	48	93	102	66	95
r5GATC2L02233	2L	686865	687224	360	0	DmelGATCr5chr2L02216	62	56	204	211	121	53	49	30	88	107	57	76
r5GATC2L02234	2L	687221	687966	746	0	DmelGATCr5chr2L02217	0	0	0	1	2	0	0	0	2	2	1	0
r5GATC2L02235	2L	687963	688464	502	0	DmelGATCr5chr2L02218	1	0	0	0	1	1	0	0	1	0	0	1
r5GATC2L02236	2L	688461	688546	86	0	DmelGATCr5chr2L02219	0	0	0	1	1	1	1	0	2	1	0	0
r5GATC2L02237	2L	688543	689108	566	0	DmelGATCr5chr2L02220	5	0	0	4	4	2	0	0	1	2	3	1
r5GATC2L02238	2L	689105	689277	173	0	DmelGATCr5chr2L02221	1	0	0	0	0	0	0	0	0	0	1	0
r5GATC2L02239	2L	689274	689464	191	0	DmelGATCr5chr2L02222	0	0	0	2	0	0	0	0	0	0	1	0
r5GATC2L02240	2L	689461	690183	723	0	DmelGATCr5chr2L02223	4	0	1	0	1	1	1	0	4	1	1	1
r5GATC2L02241	2L	690180	690300	121	0	DmelGATCr5chr2L02224	0	0	1	0	1	1	0	0	0	0	2	0
r5GATC2L02242	2L	690297	691011	715	0	DmelGATCr5chr2L02225	1	0	0	3	1	1	0	0	2	1	0	1
r5GATC2L02243	2L	691008	691135	128	0	DmelGATCr5chr2L02226	1	0	0	0	1	0	0	0	0	1	0	0
r5GATC2L02244	2L	691132	691258	127	0	DmelGATCr5chr2L02227	0	0	0	0	0	0	0	0	0	1	0	0
r5GATC2L02245	2L	691255	691318	64	0	DmelGATCr5chr2L02228	1	0	0	0	0	0	0	0	0	0	0	0
r5GATC2L02246	2L	691315	691340	26	0	DmelGATCr5chr2L02229	0	0	0	0	0	0	0	0	0	0	0	0
r5GATC2L02247	2L	691337	691644	308	0	DmelGATCr5chr2L02230	0	0	0	0	0	0	0	0	0	2	0	1
r5GATC2L02248	2L	691641	691725	85	0	DmelGATCr5chr2L02231	0	0	0	1	1	0	0	0	0	1	0	0
r5GATC2L02249	2L	691722	692217	496	0	DmelGATCr5chr2L02232	0	0	0	1	0	1	0	0	1	0	0	1
r5GATC2L02250	2L	692214	692739	526	0	DmelGATCr5chr2L02233	0	0	0	1	0	0	0	0	0	0	1	0
r5GATC2L02251	2L	692736	692970	235	0	DmelGATCr5chr2L02234	1	0	0	1	1	0	0	0	0	0	1	0
r5GATC2L02252	2L	692967	693861	895	0	DmelGATCr5chr2L02235	1	0	0	6	0	0	0	0	2	1	4	0
r5GATC2L02253	2L	693858	694020	163	0	DmelGATCr5chr2L02236	0	0	0	0	0	0	0	0	0	0	0	0
r5GATC2L02254	2L	694017	694065	49	0	DmelGATCr5chr2L02237	0	0	0	0	0	0	0	0	0	0	1	0
r5GATC2L02255	2L	694062	694632	571	0	DmelGATCr5chr2L02238	0	0	1	4	1	0	0	0	1	3	0	1
r5GATC2L02256	2L	694629	694645	17	0	DmelGATCr5chr2L02239	0	0	0	0	0	0	0	0	0	0	0	0
r5GATC2L02257	2L	694642	695778	1137	0	DmelGATCr5chr2L02240	0	1	0	1	1	0	0	0	1	2	1	3
r5GATC2L02258	2L	695775	696245	471	1	DmelGATCr5chr2L02241	141	96	341	436	210	139	115	61	190	159	143	143
r5GATC2L02259	2L	696242	696405	164	1	DmelGATCr5chr2L02242	6	14	53	42	12	5	17	7	12	13	11	5
r5GATC2L02260	2L	696402	696692	291	1	DmelGATCr5chr2L02243	119	97	276	264	138	53	91	39	92	115	77	102
r5GATC2L02261	2L	696689	696907	219	0	DmelGATCr5chr2L02244	70	46	104	134	61	35	31	37	42	61	31	40
r5GATC2L02262	2L	696904	697064	161	1	DmelGATCr5chr2L02245	14	12	36	32	18	6	6	4	11	10	11	6
r5GATC2L02263	2L	697061	697202	142	0	DmelGATCr5chr2L02246	3	5	22	17	9	4	7	2	5	8	0	2
r5GATC2L02264	2L	697199	698618	1420	1	DmelGATCr5chr2L02247	118	61	166	127	196	99	117	36	93	104	113	92
r5GATC2L02265	2L	698615	698626	12	0	DmelGATCr5chr2L02248	0	0	0	0	0	0	0	0	0	1	0	0
r5GATC2L02266	2L	698623	700769	2147	1	DmelGATCr5chr2L02249	11	14	80	14	77	70	72	39	7	7	72	65
r5GATC2L02267	2L	700766	701373	608	1	DmelGATCr5chr2L02250	353	285	642	922	369	313	479	304	451	585	406	458
r5GATC2L02268	2L	701370	701789	420	1	DmelGATCr5chr2L02251	67	69	156	165	106	68	76	51	96	100	99	119
r5GATC2L02269	2L	701786	702371	586	1	DmelGATCr5chr2L02252	137	142	306	340	146	110	183	101	149	179	123	151
r5GATC2L02270	2L	702368	702789	422	1	DmelGATCr5chr2L02253	135	100	240	337	291	192	98	66	206	235	197	179
r5GATC2L02271	2L	702786	703307	522	1	DmelGATCr5chr2L02254	81	18	145	113	81	60	66	37	44	65	106	159
r5GATC2L02272	2L	703304	704119	816	1	DmelGATCr5chr2L02255	189	149	548	541	557	338	234	83	291	367	374	422
r5GATC2L02273	2L	704116	704511	396	1	DmelGATCr5chr2L02256	44	35	238	182	146	61	51	23	71	108	59	45
r5GATC2L02274	2L	704508	704559	52	0	DmelGATCr5chr2L02257	7	5	34	28	17	6	10	5	23	24	11	15
r5GATC2L02275	2L	704556	704999	444	1	DmelGATCr5chr2L02258	121	77	406	496	241	163	134	65	205	274	203	253
r5GATC2L02276	2L	704996	705672	677	1	DmelGATCr5chr2L02259	92	56	266	247	83	54	134	69	81	113	78	209
r5GATC2L02277	2L	705669	705823	155	0	DmelGATCr5chr2L02260	3	3	10	12	6	2	10	3	5	5	5	1
r5GATC2L02278	2L	705820	705940	121	1	DmelGATCr5chr2L02261	1	0	10	8	4	3	5	2	4	1	0	2
r5GATC2L02279	2L	705937	706070	134	0	DmelGATCr5chr2L02262	1	1	9	8	5	0	3	3	1	3	2	1
r5GATC2L02280	2L	706067	706081	15	0	DmelGATCr5chr2L02263	0	0	0	0	0	0	0	0	1	0	0	0
r5GATC2L02281	2L	706078	706179	102	0	DmelGATCr5chr2L02264	2	0	2	2	1	0	0	0	1	1	1	2
r5GATC2L02282	2L	706176	706215	40	0	DmelGATCr5chr2L02265	2	0	0	1	0	0	1	0	1	0	0	0
r5GATC2L02283	2L	706212	706300	89	1	DmelGATCr5chr2L02266	2	1	4	2	0	1	1	3	3	2	0	2
r5GATC2L02284	2L	706297	706582	286	1	DmelGATCr5chr2L02267	15	2	21	27	7	10	5	5	11	21	4	15
r5GATC2L02285	2L	706579	706668	90	0	DmelGATCr5chr2L02268	2	2	17	20	3	2	10	4	12	7	11	7
r5GATC2L02286	2L	706665	706752	88	0	DmelGATCr5chr2L02269	2	5	11	28	11	4	5	2	19	34	6	3
r5GATC2L02287	2L	706749	706915	167	1	DmelGATCr5chr2L02270	3	3	20	26	10	7	6	3	10	23	1	3
r5GATC2L02288	2L	706912	707050	139	0	DmelGATCr5chr2L02271	2	4	21	28	5	3	9	8	11	18	8	5
r5GATC2L02289	2L	707047	707058	12	0	DmelGATCr5chr2L02272	0	0	0	1	0	0	0	0	0	0	0	0
r5GATC2L02290	2L	707055	707163	109	1	DmelGATCr5chr2L02273	4	0	8	4	3	0	1	2	2	4	6	4
r5GATC2L02291	2L	707160	707169	10	0	DmelGATCr5chr2L02274	0	0	0	0	0	0	0	0	0	0	0	0
r5GATC2L02292	2L	707166	707374	209	0	DmelGATCr5chr2L02275	4	1	21	7	7	5	1	2	2	4	4	7
r5GATC2L02293	2L	707371	707391	21	0	DmelGATCr5chr2L02276	0	0	0	0	0	1	0	0	0	0	0	0
r5GATC2L02294	2L	707388	707403	16	0	DmelGATCr5chr2L02277	0	0	1	0	0	0	0	0	1	0	0	0
r5GATC2L02295	2L	707400	707538	139	1	DmelGATCr5chr2L02278	2	4	15	9	6	6	5	2	6	4	8	5
r5GATC2L02296	2L	707535	707561	27	0	DmelGATCr5chr2L02279	1	0	2	1	0	0	0	0	0	2	0	0
r5GATC2L02297	2L	707558	707657	100	0	DmelGATCr5chr2L02280	3	5	25	12	5	1	4	3	4	9	1	3
r5GATC2L02298	2L	707654	707778	125	1	DmelGATCr5chr2L02281	17	31	64	42	16	6	16	10	25	26	12	4
r5GATC2L02299	2L	707775	708285	511	1	DmelGATCr5chr2L02282	733	694	1317	2118	1119	799	448	309	927	1129	933	706
r5GATC2L02300	2L	708282	708433	152	1	DmelGATCr5chr2L02283	66	50	129	94	22	11	36	22	41	39	18	14
r5GATC2L02301	2L	708430	708594	165	0	DmelGATCr5chr2L02284	44	38	110	72	15	5	20	30	28	24	4	9
r5GATC2L02302	2L	708591	708808	218	1	DmelGATCr5chr2L02285	21	19	44	29	26	3	6	6	14	14	15	8
r5GATC2L02303	2L	708805	708819	15	0	DmelGATCr5chr2L02286	0	0	0	0	0	0	1	0	0	0	0	0
r5GATC2L02304	2L	708816	708857	42	0	DmelGATCr5chr2L02287	1	1	7	7	1	1	0	1	4	5	3	2
r5GATC2L02305	2L	708854	708867	14	0	DmelGATCr5chr2L02288	0	0	0	0	0	1	0	0	1	2	0	0
r5GATC2L02306	2L	708864	708917	54	0	DmelGATCr5chr2L02289	2	1	4	0	2	0	1	1	1	1	1	0
r5GATC2L02307	2L	708914	709092	179	1	DmelGATCr5chr2L02290	9	10	37	23	16	5	10	6	17	20	10	7
r5GATC2L02308	2L	709089	709318	230	1	DmelGATCr5chr2L02291	16	11	56	47	16	10	14	7	24	33	16	18
r5GATC2L02309	2L	709315	709367	53	0	DmelGATCr5chr2L02292	4	1	19	5	8	2	3	1	13	4	1	5
r5GATC2L02310	2L	709364	709440	77	0	DmelGATCr5chr2L02293	3	2	12	2	3	0	2	2	4	9	8	6
r5GATC2L02311	2L	709437	709447	11	0	DmelGATCr5chr2L02294	0	0	0	0	0	0	0	0	0	0	0	0
r5GATC2L02312	2L	709444	710299	856	1	DmelGATCr5chr2L02295	176	237	548	597	224	240	228	137	252	356	247	281
r5GATC2L02313	2L	710296	710912	617	1	DmelGATCr5chr2L02296	186	175	561	822	302	206	198	143	316	476	259	266
r5GATC2L02314	2L	710909	710919	11	0	DmelGATCr5chr2L02297	0	0	0	0	0	0	0	0	0	0	0	0
r5GATC2L02315	2L	710916	710952	37	0	DmelGATCr5chr2L02298	8	8	40	39	10	10	10	5	12	26	5	6
r5GATC2L02316	2L	710949	711362	414	1	DmelGATCr5chr2L02299	102	80	188	235	125	86	75	56	77	112	84	111
r5GATC2L02317	2L	711359	711636	278	1	DmelGATCr5chr2L02300	28	19	56	52	22	5	18	13	18	21	22	31
r5GATC2L02318	2L	711633	711644	12	0	DmelGATCr5chr2L02301	0	0	0	0	1	0	0	0	0	0	0	0
r5GATC2L02319	2L	711641	712441	801	1	DmelGATCr5chr2L02302	137	132	269	366	211	188	120	88	134	228	289	241
r5GATC2L02320	2L	712438	713459	1022	1	DmelGATCr5chr2L02303	69	87	276	367	343	197	135	73	184	269	135	249
r5GATC2L02322	2L	713460	713531	72	0	DmelGATCr5chr2L02304	0	1	8	1	1	1	4	1	0	2	7	9
r5GATC2L02323	2L	713528	715943	2416	1	DmelGATCr5chr2L02305	51	19	189	54	124	103	91	47	47	39	87	115
r5GATC2L02324	2L	715940	716018	79	0	DmelGATCr5chr2L02306	3	2	6	3	4	1	1	3	6	1	4	3
r5GATC2L02325	2L	716015	716139	125	1	DmelGATCr5chr2L02307	7	10	19	18	16	5	6	4	8	13	9	3
r5GATC2L02326	2L	716136	716500	365	1	DmelGATCr5chr2L02308	96	60	150	218	133	67	77	58	126	187	106	123
r5GATC2L02327	2L	716497	716892	396	1	DmelGATCr5chr2L02309	118	66	192	319	228	105	112	75	220	290	199	225
r5GATC2L02328	2L	716889	716947	59	0	DmelGATCr5chr2L02310	9	4	22	26	20	9	18	6	23	18	8	11
r5GATC2L02329	2L	716944	717196	253	1	DmelGATCr5chr2L02311	14	5	23	26	14	8	12	13	26	23	12	41
r5GATC2L02330	2L	717193	717201	9	0	DmelGATCr5chr2L02312	0	0	0	0	0	0	0	0	0	0	0	0
r5GATC2L02331	2L	717198	717209	12	0	DmelGATCr5chr2L02313	0	0	1	0	0	0	0	0	0	0	0	0
r5GATC2L02333	2L	717210	717316	107	0	DmelGATCr5chr2L02314	4	1	5	5	1	1	1	3	1	4	6	13
r5GATC2L02334	2L	717313	717863	551	1	DmelGATCr5chr2L02315	182	86	409	340	104	70	119	81	134	156	97	219
r5GATC2L02335	2L	717860	717889	30	0	DmelGATCr5chr2L02316	1	0	3	5	1	0	1	0	1	3	0	0
r5GATC2L02336	2L	717886	718267	382	1	DmelGATCr5chr2L02317	84	32	206	237	141	118	83	33	95	118	89	157
r5GATC2L02337	2L	718264	718781	518	1	DmelGATCr5chr2L02318	66	56	201	296	230	153	88	45	200	246	203	151
r5GATC2L02338	2L	718778	718802	25	0	DmelGATCr5chr2L02319	1	1	0	3	0	1	3	1	2	7	2	1
r5GATC2L02339	2L	718799	719090	292	1	DmelGATCr5chr2L02320	37	28	84	107	47	25	41	17	52	57	76	89
r5GATC2L02340	2L	719087	719339	253	1	DmelGATCr5chr2L02321	16	8	57	41	29	16	33	14	34	34	35	40
r5GATC2L02341	2L	719336	720416	1081	1	DmelGATCr5chr2L02322	102	71	266	280	242	136	226	113	135	218	227	359
r5GATC2L02342	2L	720413	720803	391	1	DmelGATCr5chr2L02323	66	15	100	150	91	45	53	44	74	114	64	131
r5GATC2L02343	2L	720800	720817	18	0	DmelGATCr5chr2L02324	1	0	1	1	1	0	0	0	0	1	0	0
r5GATC2L02344	2L	720814	720989	176	1	DmelGATCr5chr2L02325	2	3	15	3	13	3	3	2	9	8	5	14
r5GATC2L02345	2L	720986	720997	12	0	DmelGATCr5chr2L02326	1	0	0	0	0	0	0	0	0	0	0	0
r5GATC2L02346	2L	720994	721201	208	0	DmelGATCr5chr2L02327	8	3	13	27	10	7	19	7	23	23	18	20
r5GATC2L02347	2L	721198	721338	141	0	DmelGATCr5chr2L02328	4	0	2	8	1	0	1	1	6	5	2	1
r5GATC2L02348	2L	721335	721579	245	1	DmelGATCr5chr2L02329	25	8	36	58	20	17	26	19	43	79	29	27
r5GATC2L02349	2L	721576	721960	385	1	DmelGATCr5chr2L02330	113	68	219	397	160	123	141	123	279	426	223	261
r5GATC2L02350	2L	721957	722061	105	0	DmelGATCr5chr2L02331	12	3	33	27	11	7	15	7	17	24	12	20
r5GATC2L02351	2L	722058	722152	95	1	DmelGATCr5chr2L02332	8	2	24	11	6	3	7	4	6	12	6	12
r5GATC2L02352	2L	722149	722317	169	0	DmelGATCr5chr2L02333	13	6	33	26	4	2	17	12	19	11	7	14
r5GATC2L02353	2L	722314	722648	335	1	DmelGATCr5chr2L02334	96	53	194	136	93	44	76	57	105	111	85	91
r5GATC2L02354	2L	722645	722662	18	0	DmelGATCr5chr2L02335	0	0	1	0	2	0	0	2	2	2	0	0
r5GATC2L02355	2L	722659	723247	589	1	DmelGATCr5chr2L02336	311	262	729	992	380	269	328	257	388	534	438	485
r5GATC2L02356	2L	723244	723550	307	1	DmelGATCr5chr2L02337	28	14	58	45	9	6	13	20	28	24	8	19
r5GATC2L02357	2L	723547	723555	9	0	DmelGATCr5chr2L02338	0	0	0	0	0	0	0	0	0	0	0	0
r5GATC2L02358	2L	723552	723563	12	0	DmelGATCr5chr2L02339	0	0	0	0	0	0	0	0	0	0	0	0
r5GATC2L02359	2L	723560	723659	100	1	DmelGATCr5chr2L02340	6	6	26	26	8	1	6	9	15	21	3	2
r5GATC2L02360	2L	723656	723791	136	0	DmelGATCr5chr2L02341	11	4	31	45	6	3	5	5	22	23	5	4
r5GATC2L02361	2L	723788	724536	749	1	DmelGATCr5chr2L02342	95	78	310	389	90	93	125	70	149	227	132	253
r5GATC2L02362	2L	724533	724727	195	1	DmelGATCr5chr2L02343	1	3	16	5	7	1	3	5	6	2	6	10
r5GATC2L02363	2L	724724	724860	137	1	DmelGATCr5chr2L02344	1	0	6	11	4	5	6	2	6	9	8	7
r5GATC2L02364	2L	724857	725822	966	1	DmelGATCr5chr2L02345	47	23	76	75	35	34	50	29	52	72	64	109
r5GATC2L02365	2L	725819	725952	134	0	DmelGATCr5chr2L02346	1	1	7	3	4	0	3	1	4	2	2	4
r5GATC2L02366	2L	725949	725968	20	0	DmelGATCr5chr2L02347	0	1	1	0	0	0	0	0	0	0	0	2
r5GATC2L02367	2L	725965	726456	492	1	DmelGATCr5chr2L02348	69	26	104	84	44	31	69	22	66	107	86	117
r5GATC2L02368	2L	726453	726818	366	1	DmelGATCr5chr2L02349	15	6	23	26	17	6	18	9	23	23	26	44
r5GATC2L02369	2L	726815	726908	94	0	DmelGATCr5chr2L02350	3	2	4	4	7	1	4	2	1	1	3	2
r5GATC2L02370	2L	726905	726947	43	0	DmelGATCr5chr2L02351	1	1	1	0	0	0	0	0	0	2	0	1
r5GATC2L02371	2L	726944	726954	11	0	DmelGATCr5chr2L02352	0	0	0	0	0	0	0	0	0	0	0	0
r5GATC2L02372	2L	726951	727093	143	1	DmelGATCr5chr2L02353	4	0	5	1	5	0	4	1	4	8	2	2
r5GATC2L02373	2L	727090	727101	12	0	DmelGATCr5chr2L02354	0	0	0	1	0	0	0	0	0	0	0	0
r5GATC2L02374	2L	727098	727308	211	1	DmelGATCr5chr2L02355	25	6	27	19	20	9	11	15	24	31	14	18
r5GATC2L02375	2L	727305	727562	258	1	DmelGATCr5chr2L02356	23	4	51	48	32	14	21	20	48	47	16	30
r5GATC2L02376	2L	727559	728155	597	1	DmelGATCr5chr2L02357	248	126	419	624	211	169	265	167	331	394	269	394
r5GATC2L02377	2L	728152	728436	285	1	DmelGATCr5chr2L02358	35	16	73	59	26	16	27	18	36	41	19	24
r5GATC2L02378	2L	728433	728612	180	0	DmelGATCr5chr2L02359	10	3	20	8	11	5	9	5	11	13	8	7
r5GATC2L02379	2L	728609	728678	70	0	DmelGATCr5chr2L02360	2	1	6	0	0	0	0	0	2	6	1	3
r5GATC2L02380	2L	728675	728708	34	0	DmelGATCr5chr2L02361	2	0	0	1	0	0	1	0	1	2	1	0
r5GATC2L02381	2L	728705	728993	289	1	DmelGATCr5chr2L02362	7	5	11	14	8	4	3	1	12	20	9	16
r5GATC2L02382	2L	728990	729242	253	1	DmelGATCr5chr2L02363	15	4	20	24	22	6	4	3	33	23	24	28
r5GATC2L02383	2L	729239	729305	67	0	DmelGATCr5chr2L02364	1	0	3	2	2	0	0	1	3	1	1	2
r5GATC2L02384	2L	729302	729513	212	1	DmelGATCr5chr2L02365	0	0	5	5	1	2	0	2	6	10	3	10
r5GATC2L02385	2L	729510	729657	148	1	DmelGATCr5chr2L02366	3	0	1	7	3	1	2	2	4	5	3	9
r5GATC2L02386	2L	729654	729873	220	0	DmelGATCr5chr2L02367	4	1	3	7	3	1	4	1	7	9	4	3
r5GATC2L02387	2L	729870	730053	184	1	DmelGATCr5chr2L02368	1	0	9	3	2	1	5	1	4	3	3	7
r5GATC2L02388	2L	730050	730152	103	0	DmelGATCr5chr2L02369	1	1	4	4	1	1	1	2	3	9	4	1
r5GATC2L02389	2L	730149	730781	633	1	DmelGATCr5chr2L02370	63	21	56	89	49	42	58	31	113	142	111	156
r5GATC2L02390	2L	730778	731564	787	1	DmelGATCr5chr2L02371	59	36	126	126	168	80	103	81	131	151	214	178
r5GATC2L02391	2L	731561	731889	329	1	DmelGATCr5chr2L02372	45	10	55	46	22	14	22	22	39	37	39	56
r5GATC2L02392	2L	731886	731997	112	0	DmelGATCr5chr2L02373	4	1	2	2	1	0	4	1	1	5	0	1
r5GATC2L02393	2L	731994	732067	74	1	DmelGATCr5chr2L02374	1	0	0	0	0	0	0	0	0	0	0	1
r5GATC2L02394	2L	732064	732200	137	0	DmelGATCr5chr2L02375	0	1	2	2	0	0	1	0	4	4	5	2
r5GATC2L02395	2L	732197	732207	11	0	DmelGATCr5chr2L02376	0	0	0	0	0	0	0	0	0	0	0	0
r5GATC2L02396	2L	732204	732660	457	1	DmelGATCr5chr2L02377	34	6	29	36	21	13	14	14	39	46	48	47
r5GATC2L02397	2L	732657	732832	176	0	DmelGATCr5chr2L02378	2	0	1	1	1	0	0	2	0	1	0	5
r5GATC2L02398	2L	732829	734145	1317	1	DmelGATCr5chr2L02379	33	13	69	57	41	42	20	14	33	33	81	128
r5GATC2L02399	2L	734142	734622	481	1	DmelGATCr5chr2L02380	53	32	62	137	54	42	56	31	77	123	114	159
r5GATC2L02400	2L	734619	734710	92	0	DmelGATCr5chr2L02381	4	0	4	6	0	2	2	3	5	5	2	5
r5GATC2L02401	2L	734707	734719	13	0	DmelGATCr5chr2L02382	0	0	0	0	0	0	0	0	0	0	0	0
r5GATC2L02402	2L	734716	735210	495	1	DmelGATCr5chr2L02383	63	24	76	104	20	12	37	28	72	60	49	81
r5GATC2L02403	2L	735207	735309	103	0	DmelGATCr5chr2L02384	6	1	6	10	3	3	6	4	4	4	3	3
r5GATC2L02404	2L	735306	735463	158	1	DmelGATCr5chr2L02385	1	0	5	4	3	1	3	3	3	4	4	0
r5GATC2L02405	2L	735460	735511	52	0	DmelGATCr5chr2L02386	0	0	0	1	1	0	3	1	1	2	0	2
r5GATC2L02406	2L	735508	735976	469	1	DmelGATCr5chr2L02387	4	0	17	5	5	6	3	1	2	5	6	7
r5GATC2L02407	2L	735973	736327	355	1	DmelGATCr5chr2L02388	15	5	27	12	19	5	6	3	6	10	13	15
r5GATC2L02408	2L	736324	736342	19	0	DmelGATCr5chr2L02389	0	0	0	0	0	0	0	0	0	0	0	0
r5GATC2L02409	2L	736339	736552	214	1	DmelGATCr5chr2L02390	7	2	18	23	21	8	8	3	25	25	5	7
r5GATC2L02410	2L	736549	736749	201	0	DmelGATCr5chr2L02391	8	3	16	21	7	0	5	9	12	30	6	10
r5GATC2L02411	2L	736746	736770	25	0	DmelGATCr5chr2L02392	0	0	0	0	0	1	1	0	0	0	0	0
r5GATC2L02412	2L	736767	736913	147	1	DmelGATCr5chr2L02393	8	1	3	6	4	4	9	2	6	14	4	13
r5GATC2L02413	2L	736910	737560	651	1	DmelGATCr5chr2L02394	113	47	34	189	152	70	54	69	154	328	198	201
r5GATC2L02414	2L	737557	737698	142	0	DmelGATCr5chr2L02395	17	2	5	16	10	13	11	9	39	34	14	14
r5GATC2L02415	2L	737695	737911	217	1	DmelGATCr5chr2L02396	25	7	21	19	17	4	15	10	15	18	29	34
r5GATC2L02416	2L	737908	737929	22	0	DmelGATCr5chr2L02397	0	0	3	1	1	0	1	1	0	3	0	1
r5GATC2L02417	2L	737926	738434	509	1	DmelGATCr5chr2L02398	89	17	102	150	72	40	68	66	153	165	140	148
r5GATC2L02418	2L	738431	738452	22	0	DmelGATCr5chr2L02399	0	0	0	2	0	0	4	0	2	4	1	0
r5GATC2L02419	2L	738449	738498	50	0	DmelGATCr5chr2L02400	4	3	9	10	4	2	3	3	15	19	14	8
r5GATC2L02420	2L	738495	738777	283	1	DmelGATCr5chr2L02401	16	8	35	45	17	6	11	10	31	36	23	25
r5GATC2L02421	2L	738774	738785	12	0	DmelGATCr5chr2L02402	0	0	0	0	0	0	1	0	0	0	0	0
r5GATC2L02422	2L	738782	739651	870	1	DmelGATCr5chr2L02403	92	78	233	276	140	126	121	70	214	323	172	225
r5GATC2L02423	2L	739648	739708	61	0	DmelGATCr5chr2L02404	4	5	19	20	9	11	4	4	21	20	13	11
r5GATC2L02424	2L	739705	739895	191	1	DmelGATCr5chr2L02405	17	8	34	22	11	11	7	11	14	27	9	19
r5GATC2L02425	2L	739892	740139	248	0	DmelGATCr5chr2L02406	47	12	90	79	26	8	21	13	42	42	31	43
r5GATC2L02426	2L	740136	740403	268	1	DmelGATCr5chr2L02407	5	3	12	16	5	1	2	3	2	6	10	14
r5GATC2L02427	2L	740400	740411	12	0	DmelGATCr5chr2L02408	0	0	0	0	0	0	0	0	0	0	0	0
r5GATC2L02429	2L	740412	740433	22	1	DmelGATCr5chr2L02409	0	0	0	0	0	0	0	0	0	0	0	0
r5GATC2L02430	2L	740430	740564	135	0	DmelGATCr5chr2L02410	2	0	4	0	1	0	0	0	0	0	0	1
r5GATC2L02431	2L	740561	742417	1857	1	DmelGATCr5chr2L02411	11	6	46	12	16	27	36	13	11	8	34	42
r5GATC2L02432	2L	742414	742600	187	1	DmelGATCr5chr2L02412	5	1	3	5	2	2	2	2	2	2	5	5
r5GATC2L02433	2L	742597	742807	211	0	DmelGATCr5chr2L02413	3	1	4	3	3	1	6	4	1	4	6	11
r5GATC2L02434	2L	742804	743056	253	1	DmelGATCr5chr2L02414	19	2	10	11	8	6	7	6	9	12	11	10
r5GATC2L02435	2L	743053	743220	168	1	DmelGATCr5chr2L02415	7	4	2	3	4	3	2	1	5	7	10	7
r5GATC2L02436	2L	743217	744176	960	1	DmelGATCr5chr2L02416	69	25	44	43	46	27	51	27	26	51	62	68
r5GATC2L02437	2L	744173	744186	14	0	DmelGATCr5chr2L02417	0	0	0	1	0	0	0	0	0	0	1	0
r5GATC2L02438	2L	744183	744212	30	0	DmelGATCr5chr2L02418	0	0	1	0	1	0	1	0	0	0	0	0
r5GATC2L02439	2L	744209	744280	72	0	DmelGATCr5chr2L02419	0	0	0	0	0	0	0	0	0	0	0	0
r5GATC2L02440	2L	744277	744346	70	1	DmelGATCr5chr2L02420	1	0	2	0	0	0	2	0	1	0	2	0
r5GATC2L02441	2L	744343	744986	644	1	DmelGATCr5chr2L02421	63	22	42	39	38	32	51	19	21	24	46	42
r5GATC2L02442	2L	744983	745024	42	0	DmelGATCr5chr2L02422	1	0	5	0	0	3	1	2	0	0	4	6
r5GATC2L02443	2L	745021	746309	1289	1	DmelGATCr5chr2L02423	102	15	47	60	57	30	89	43	16	22	68	83
r5GATC2L02444	2L	746306	747015	710	1	DmelGATCr5chr2L02424	65	28	31	72	60	29	65	32	33	47	73	74
r5GATC2L02445	2L	747012	747750	739	1	DmelGATCr5chr2L02425	39	17	11	22	34	25	33	18	25	28	37	24
r5GATC2L02446	2L	747747	748509	763	1	DmelGATCr5chr2L02426	61	22	26	23	22	21	47	28	21	33	44	23
r5GATC2L02447	2L	748506	750913	2408	1	DmelGATCr5chr2L02427	3	9	23	2	19	12	22	6	1	5	20	16
r5GATC2L02448	2L	750910	751055	146	1	DmelGATCr5chr2L02428	2	1	1	1	1	2	0	0	0	0	0	0
r5GATC2L02449	2L	751052	754493	3442	1	DmelGATCr5chr2L02429	1	1	14	3	6	5	3	2	0	3	4	3
r5GATC2L02450	2L	754490	754511	22	0	DmelGATCr5chr2L02430	0	0	0	0	0	0	0	0	1	1	0	0
r5GATC2L02451	2L	754508	754569	62	1	DmelGATCr5chr2L02431	0	0	6	3	1	0	3	0	3	3	0	0
r5GATC2L02452	2L	754566	755885	1320	1	DmelGATCr5chr2L02432	23	25	53	37	21	28	31	18	15	21	27	37
r5GATC2L02453	2L	755882	755936	55	0	DmelGATCr5chr2L02433	1	1	4	1	3	2	1	1	0	2	1	1
r5GATC2L02454	2L	755933	756230	298	1	DmelGATCr5chr2L02434	12	4	19	17	17	8	9	1	10	8	9	8
r5GATC2L02455	2L	756227	756757	531	1	DmelGATCr5chr2L02435	73	25	79	91	59	30	38	11	39	56	68	71
r5GATC2L02456	2L	756754	756847	94	0	DmelGATCr5chr2L02436	3	3	5	7	3	0	1	0	0	1	2	4
r5GATC2L02457	2L	756844	757079	236	1	DmelGATCr5chr2L02437	9	4	17	11	3	5	6	5	4	9	4	19
r5GATC2L02458	2L	757076	757155	80	0	DmelGATCr5chr2L02438	5	3	3	5	1	1	4	0	6	6	3	3
r5GATC2L02459	2L	757152	758434	1283	1	DmelGATCr5chr2L02439	17	8	29	15	6	9	15	5	9	8	15	18
r5GATC2L02460	2L	758431	758893	463	1	DmelGATCr5chr2L02440	73	31	71	126	51	39	36	27	66	84	62	82
r5GATC2L02461	2L	758890	758984	95	0	DmelGATCr5chr2L02441	1	0	3	4	1	1	2	0	1	4	2	4
r5GATC2L02462	2L	758981	759048	68	0	DmelGATCr5chr2L02442	0	0	1	1	1	0	0	0	3	2	5	0
r5GATC2L02463	2L	759045	759086	42	1	DmelGATCr5chr2L02443	3	3	1	3	6	1	1	0	4	4	4	0
r5GATC2L02464	2L	759083	759579	497	1	DmelGATCr5chr2L02444	41	18	26	32	21	13	18	18	42	38	33	57
r5GATC2L02465	2L	759576	759693	118	1	DmelGATCr5chr2L02445	3	0	4	2	1	0	0	1	4	3	3	1
r5GATC2L02466	2L	759690	759756	67	0	DmelGATCr5chr2L02446	4	2	3	6	4	1	2	1	3	3	7	1
r5GATC2L02467	2L	759753	760085	333	1	DmelGATCr5chr2L02447	18	8	18	14	9	3	10	6	11	14	12	19
r5GATC2L02468	2L	760082	760261	180	1	DmelGATCr5chr2L02448	1	3	6	12	2	1	3	0	5	4	2	6
r5GATC2L02469	2L	760258	760485	228	0	DmelGATCr5chr2L02449	2	1	3	6	2	1	1	5	4	4	4	2
r5GATC2L02470	2L	760482	760500	19	0	DmelGATCr5chr2L02450	0	0	0	1	0	1	0	0	3	0	1	0
r5GATC2L02471	2L	760497	761856	1360	1	DmelGATCr5chr2L02451	69	45	149	135	70	67	76	36	56	87	70	98
r5GATC2L02472	2L	761853	762278	426	1	DmelGATCr5chr2L02452	28	16	41	75	28	11	23	11	18	23	50	46
r5GATC2L02473	2L	762275	762284	10	0	DmelGATCr5chr2L02453	0	0	0	0	0	0	0	0	0	0	0	0
r5GATC2L02474	2L	762281	762447	167	0	DmelGATCr5chr2L02454	1	1	10	8	3	2	1	2	4	7	9	6
r5GATC2L02475	2L	762444	762899	456	1	DmelGATCr5chr2L02455	20	12	40	31	30	13	25	7	19	15	22	33
r5GATC2L02476	2L	762896	763366	471	1	DmelGATCr5chr2L02456	47	21	52	62	32	23	30	26	23	46	48	73
r5GATC2L02477	2L	763363	763644	282	1	DmelGATCr5chr2L02457	13	5	13	10	3	2	5	4	4	10	7	6
r5GATC2L02478	2L	763641	764328	688	1	DmelGATCr5chr2L02458	53	37	62	89	62	54	51	41	65	73	111	108
r5GATC2L02479	2L	764325	765322	998	1	DmelGATCr5chr2L02459	50	18	37	35	18	17	32	15	13	20	12	41
r5GATC2L02480	2L	765319	765952	634	1	DmelGATCr5chr2L02460	32	6	30	33	13	20	31	16	12	29	35	18
r5GATC2L02481	2L	765949	766146	198	0	DmelGATCr5chr2L02461	15	3	6	11	6	6	5	3	6	2	5	7
r5GATC2L02482	2L	766143	766278	136	1	DmelGATCr5chr2L02462	5	4	2	2	4	0	1	1	1	3	2	2
r5GATC2L02483	2L	766275	766518	244	0	DmelGATCr5chr2L02463	5	2	6	3	5	5	3	2	6	5	16	13
r5GATC2L02484	2L	766515	768476	1962	1	DmelGATCr5chr2L02464	7	3	31	10	8	10	20	9	2	2	23	20
r5GATC2L02485	2L	768473	769486	1014	1	DmelGATCr5chr2L02465	122	36	101	90	41	61	84	60	37	70	82	125
r5GATC2L02486	2L	769483	770052	570	1	DmelGATCr5chr2L02466	36	7	17	27	19	21	19	19	19	24	32	47
r5GATC2L02487	2L	770049	770637	589	1	DmelGATCr5chr2L02467	5	4	5	6	12	10	9	6	8	10	23	21
r5GATC2L02488	2L	770634	771497	864	0	DmelGATCr5chr2L02468	1	1	1	1	1	1	1	0	0	1	0	0
r5GATC2L02489	2L	771494	771696	203	0	DmelGATCr5chr2L02469	0	0	0	0	1	0	2	1	0	2	1	0
r5GATC2L02490	2L	771693	772049	357	0	DmelGATCr5chr2L02470	0	0	0	0	0	0	0	0	1	1	0	1
r5GATC2L02491	2L	772046	773027	982	1	DmelGATCr5chr2L02471	10	7	16	7	30	25	17	13	5	7	58	53
r5GATC2L02492	2L	773024	773241	218	1	DmelGATCr5chr2L02472	7	10	7	16	18	12	4	7	8	3	11	9
r5GATC2L02493	2L	773238	773692	455	1	DmelGATCr5chr2L02473	94	34	49	62	82	43	39	23	45	54	67	54
r5GATC2L02494	2L	773689	773740	52	0	DmelGATCr5chr2L02474	0	1	0	0	0	0	2	0	1	0	0	0
r5GATC2L02495	2L	773737	773752	16	0	DmelGATCr5chr2L02475	0	0	0	0	0	0	0	0	0	0	0	0
r5GATC2L02496	2L	773749	773932	184	1	DmelGATCr5chr2L02476	0	1	1	0	5	0	0	0	0	1	2	5
r5GATC2L02497	2L	773929	774527	599	1	DmelGATCr5chr2L02477	48	7	40	40	13	15	14	17	14	26	39	39
r5GATC2L02498	2L	774524	774644	121	1	DmelGATCr5chr2L02478	11	0	3	4	2	4	5	0	3	4	3	3
r5GATC2L02499	2L	774641	774868	228	0	DmelGATCr5chr2L02479	4	3	6	9	3	3	3	3	4	4	9	4
r5GATC2L02500	2L	774865	774876	12	0	DmelGATCr5chr2L02480	0	0	0	0	0	0	0	0	0	0	0	0
r5GATC2L02501	2L	774873	775699	827	1	DmelGATCr5chr2L02481	71	25	44	57	19	27	24	25	28	37	37	50
r5GATC2L02502	2L	775696	775931	236	1	DmelGATCr5chr2L02482	7	0	3	1	4	2	3	0	3	1	6	1
r5GATC2L02503	2L	775928	776687	760	1	DmelGATCr5chr2L02483	32	9	34	22	19	10	20	19	15	19	42	23
r5GATC2L02504	2L	776684	776874	191	0	DmelGATCr5chr2L02484	4	2	3	0	0	2	1	0	2	2	2	3
r5GATC2L02505	2L	776871	777346	476	1	DmelGATCr5chr2L02485	54	12	28	47	39	13	31	15	18	12	37	32
r5GATC2L02506	2L	777343	777659	317	1	DmelGATCr5chr2L02486	14	5	18	12	7	2	11	4	9	6	1	2
r5GATC2L02507	2L	777656	777734	79	0	DmelGATCr5chr2L02487	12	1	5	3	1	0	4	0	2	3	3	3
r5GATC2L02508	2L	777731	777852	122	0	DmelGATCr5chr2L02488	8	4	3	2	2	3	2	0	1	3	1	0
r5GATC2L02509	2L	777849	779081	1233	1	DmelGATCr5chr2L02489	67	42	47	59	38	25	77	41	30	38	87	80
r5GATC2L02510	2L	779078	779769	692	1	DmelGATCr5chr2L02490	11	3	7	6	1	0	7	1	1	3	2	4
r5GATC2L02511	2L	779766	779844	79	0	DmelGATCr5chr2L02491	6	0	6	9	3	3	2	1	5	6	7	7
r5GATC2L02512	2L	779841	780636	796	1	DmelGATCr5chr2L02492	74	34	57	71	51	36	48	39	35	52	91	107
r5GATC2L02513	2L	780633	781291	659	1	DmelGATCr5chr2L02493	71	22	54	63	27	29	39	14	28	36	54	63
r5GATC2L02514	2L	781288	781477	190	0	DmelGATCr5chr2L02494	1	0	4	1	1	0	1	3	1	0	0	1
r5GATC2L02515	2L	781474	781881	408	1	DmelGATCr5chr2L02495	17	4	11	12	4	2	8	4	3	9	5	23
r5GATC2L02516	2L	781878	782301	424	1	DmelGATCr5chr2L02496	51	15	48	76	35	21	23	17	22	36	57	52
r5GATC2L02517	2L	782298	782384	87	0	DmelGATCr5chr2L02497	3	0	4	7	0	0	4	0	1	2	1	0
r5GATC2L02518	2L	782381	782731	351	1	DmelGATCr5chr2L02498	20	7	23	25	15	9	7	5	14	14	4	17
r5GATC2L02519	2L	782728	782788	61	1	DmelGATCr5chr2L02499	3	1	5	8	6	3	0	2	6	7	2	7
r5GATC2L02520	2L	782785	783165	381	0	DmelGATCr5chr2L02500	6	3	1	4	1	4	3	0	1	6	4	2
r5GATC2L02521	2L	783162	783513	352	0	DmelGATCr5chr2L02501	0	0	0	0	0	0	0	0	0	0	1	0
r5GATC2L02522	2L	783510	783861	352	0	DmelGATCr5chr2L02502	0	0	1	0	0	0	0	0	0	0	0	0
r5GATC2L02523	2L	783858	784205	348	0	DmelGATCr5chr2L02503	4	0	0	6	3	4	1	2	4	3	0	0
r5GATC2L02524	2L	784202	784504	303	0	DmelGATCr5chr2L02504	30	1	13	21	8	6	11	7	10	11	18	19
r5GATC2L02525	2L	784501	784543	43	1	DmelGATCr5chr2L02505	2	0	4	5	2	2	1	0	3	0	2	1
r5GATC2L02526	2L	784540	784559	20	0	DmelGATCr5chr2L02506	1	0	0	1	1	0	0	0	0	0	0	0
r5GATC2L02527	2L	784556	784807	252	0	DmelGATCr5chr2L02507	17	5	9	24	8	6	6	4	10	10	9	17
r5GATC2L02528	2L	784804	785023	220	1	DmelGATCr5chr2L02508	6	1	11	10	1	1	7	3	6	10	3	8
r5GATC2L02529	2L	785020	785710	691	1	DmelGATCr5chr2L02509	50	35	38	55	17	11	19	15	27	46	17	44
r5GATC2L02530	2L	785707	785815	109	1	DmelGATCr5chr2L02510	2	0	1	7	5	0	2	0	2	3	2	1
r5GATC2L02531	2L	785812	786052	241	0	DmelGATCr5chr2L02511	4	0	6	2	1	0	3	1	3	1	3	2
r5GATC2L02532	2L	786049	786067	19	1	DmelGATCr5chr2L02512	0	0	0	0	0	0	0	1	0	0	0	0
r5GATC2L02533	2L	786064	786226	163	0	DmelGATCr5chr2L02513	1	1	6	2	2	1	3	3	2	4	2	4
r5GATC2L02534	2L	786223	786645	423	1	DmelGATCr5chr2L02514	76	33	37	41	24	17	33	22	42	38	37	38
r5GATC2L02535	2L	786642	786791	150	0	DmelGATCr5chr2L02515	2	2	4	1	1	1	2	0	0	1	0	2
r5GATC2L02536	2L	786788	786813	26	0	DmelGATCr5chr2L02516	0	0	0	1	0	0	0	0	0	1	0	0
r5GATC2L02537	2L	786810	786873	64	0	DmelGATCr5chr2L02517	0	0	0	0	0	0	0	0	0	0	0	0
r5GATC2L02538	2L	786870	786900	31	0	DmelGATCr5chr2L02518	0	0	1	1	0	0	0	0	0	0	0	0
r5GATC2L02539	2L	786897	786960	64	1	DmelGATCr5chr2L02519	0	0	1	1	0	0	0	1	1	0	0	0
r5GATC2L02540	2L	786957	787036	80	0	DmelGATCr5chr2L02520	0	0	4	0	0	0	2	0	0	0	0	1
r5GATC2L02541	2L	787033	787043	11	0	DmelGATCr5chr2L02521	0	0	0	0	0	0	0	0	0	0	0	0
r5GATC2L02542	2L	787040	787147	108	0	DmelGATCr5chr2L02522	1	0	0	0	0	0	0	0	0	0	0	0
r5GATC2L02543	2L	787144	787253	110	1	DmelGATCr5chr2L02523	0	0	2	2	2	1	1	1	2	1	1	0
r5GATC2L02544	2L	787250	787340	91	0	DmelGATCr5chr2L02524	1	1	5	3	1	0	0	0	0	4	1	2
r5GATC2L02545	2L	787337	787457	121	0	DmelGATCr5chr2L02525	1	1	2	1	0	1	0	1	0	2	2	3
r5GATC2L02546	2L	787454	787554	101	1	DmelGATCr5chr2L02526	1	1	0	2	0	0	0	0	0	0	1	2
r5GATC2L02547	2L	787551	787662	112	0	DmelGATCr5chr2L02527	1	1	2	2	3	0	2	0	3	1	1	0
r5GATC2L02548	2L	787659	787792	134	0	DmelGATCr5chr2L02528	5	1	3	3	3	1	2	1	2	1	2	2
r5GATC2L02549	2L	787789	788055	267	1	DmelGATCr5chr2L02529	21	2	6	12	8	3	6	6	7	11	7	16
r5GATC2L02550	2L	788052	788189	138	1	DmelGATCr5chr2L02530	5	0	6	6	5	3	0	1	0	2	3	5
r5GATC2L02551	2L	788186	789476	1291	1	DmelGATCr5chr2L02531	45	25	49	32	21	16	42	14	10	20	31	42
r5GATC2L02552	2L	789473	789505	33	0	DmelGATCr5chr2L02532	0	0	3	3	1	0	0	0	0	0	0	1
r5GATC2L02553	2L	789502	789656	155	1	DmelGATCr5chr2L02533	8	3	8	9	8	6	6	2	15	6	5	14
r5GATC2L02554	2L	789653	789927	275	0	DmelGATCr5chr2L02534	37	13	10	34	29	10	14	7	13	23	30	14
r5GATC2L02555	2L	789924	790591	668	1	DmelGATCr5chr2L02535	22	7	12	6	1	2	11	3	2	5	10	10
r5GATC2L02556	2L	790588	790608	21	0	DmelGATCr5chr2L02536	0	0	0	0	0	0	0	0	0	0	0	0
r5GATC2L02557	2L	790605	790814	210	0	DmelGATCr5chr2L02537	1	0	1	0	0	1	4	0	1	0	0	1
r5GATC2L02558	2L	790811	792380	1570	1	DmelGATCr5chr2L02538	12	2	16	4	16	4	26	10	3	1	10	10
r5GATC2L02559	2L	792377	793356	980	1	DmelGATCr5chr2L02539	46	33	25	45	46	44	46	25	49	59	68	56
r5GATC2L02560	2L	793353	793754	402	1	DmelGATCr5chr2L02540	28	6	11	24	15	7	9	13	8	8	24	32
r5GATC2L02561	2L	793751	795269	1519	1	DmelGATCr5chr2L02541	39	34	50	50	130	71	46	26	35	46	75	68
r5GATC2L02562	2L	795266	796298	1033	1	DmelGATCr5chr2L02542	86	54	60	62	136	113	87	54	50	85	139	107
r5GATC2L02563	2L	796295	796607	313	1	DmelGATCr5chr2L02543	31	10	12	49	54	25	14	15	25	29	35	23
r5GATC2L02564	2L	796604	797586	983	1	DmelGATCr5chr2L02544	49	19	36	26	18	16	25	13	9	22	23	46
r5GATC2L02565	2L	797583	800409	2827	1	DmelGATCr5chr2L02545	1	0	3	1	2	1	4	0	0	0	0	5
r5GATC2L02566	2L	800406	802621	2216	1	DmelGATCr5chr2L02546	0	0	4	1	1	3	3	0	0	0	3	0
r5GATC2L02567	2L	802618	802811	194	0	DmelGATCr5chr2L02547	7	2	2	4	3	4	5	2	4	1	3	6
r5GATC2L02568	2L	802808	803033	226	1	DmelGATCr5chr2L02548	11	1	4	4	6	3	3	2	2	0	5	1
r5GATC2L02569	2L	803030	805176	2147	1	DmelGATCr5chr2L02549	5	4	22	1	7	2	5	4	0	1	13	20
r5GATC2L02570	2L	805173	805514	342	1	DmelGATCr5chr2L02550	9	2	6	6	2	1	4	1	1	5	4	9
r5GATC2L02571	2L	805511	805628	118	1	DmelGATCr5chr2L02551	3	0	3	0	5	0	2	0	0	2	2	2
r5GATC2L02572	2L	805625	806365	741	1	DmelGATCr5chr2L02552	57	17	39	47	25	20	63	21	26	46	45	59
r5GATC2L02573	2L	806362	806599	238	1	DmelGATCr5chr2L02553	9	1	3	7	0	0	7	2	2	0	0	7
r5GATC2L02574	2L	806596	807116	521	1	DmelGATCr5chr2L02554	101	33	60	90	76	44	39	37	87	83	95	86
r5GATC2L02575	2L	807113	807128	16	0	DmelGATCr5chr2L02555	0	0	1	1	0	0	0	0	1	0	0	0
r5GATC2L02576	2L	807125	808224	1100	1	DmelGATCr5chr2L02556	47	21	57	57	74	33	54	30	30	49	65	68
r5GATC2L02577	2L	808221	808537	317	1	DmelGATCr5chr2L02557	11	4	17	24	19	5	16	10	14	23	18	11
r5GATC2L02578	2L	808534	808883	350	1	DmelGATCr5chr2L02558	49	15	33	52	52	20	30	12	31	24	40	54
r5GATC2L02579	2L	808880	809375	496	1	DmelGATCr5chr2L02559	89	48	74	166	86	83	59	52	78	92	134	131
r5GATC2L02580	2L	809372	809590	219	1	DmelGATCr5chr2L02560	9	6	23	23	7	9	4	5	11	10	11	8
r5GATC2L02581	2L	809587	809921	335	1	DmelGATCr5chr2L02561	10	8	19	20	8	9	5	6	10	11	8	15
r5GATC2L02582	2L	809918	810744	827	1	DmelGATCr5chr2L02562	181	84	119	171	126	72	116	59	74	106	133	140
r5GATC2L02583	2L	810741	810819	79	0	DmelGATCr5chr2L02563	2	6	6	3	3	2	5	4	0	1	4	4
r5GATC2L02584	2L	810816	810914	99	0	DmelGATCr5chr2L02564	2	0	4	3	4	2	3	0	0	1	1	1
r5GATC2L02585	2L	810911	812202	1292	1	DmelGATCr5chr2L02565	29	26	49	18	23	16	21	12	4	11	16	12
r5GATC2L02586	2L	812199	812603	405	1	DmelGATCr5chr2L02566	67	11	39	30	38	8	17	27	9	17	20	8
r5GATC2L02587	2L	812600	812642	43	0	DmelGATCr5chr2L02567	3	0	2	3	2	1	1	1	0	2	1	0
r5GATC2L02588	2L	812639	812751	113	0	DmelGATCr5chr2L02568	0	1	1	4	2	0	0	0	2	0	3	0
r5GATC2L02589	2L	812748	812787	40	1	DmelGATCr5chr2L02569	3	0	2	0	0	0	0	0	0	0	0	0
r5GATC2L02590	2L	812784	812912	129	0	DmelGATCr5chr2L02570	2	0	1	2	3	1	1	1	1	0	1	0
r5GATC2L02591	2L	812909	813071	163	1	DmelGATCr5chr2L02571	8	3	7	11	4	1	1	1	2	1	2	1
r5GATC2L02592	2L	813068	813403	336	1	DmelGATCr5chr2L02572	46	8	33	33	10	12	11	7	5	2	13	11
r5GATC2L02593	2L	813400	813463	64	0	DmelGATCr5chr2L02573	2	2	4	2	0	0	0	0	2	1	1	0
r5GATC2L02594	2L	813460	813541	82	0	DmelGATCr5chr2L02574	1	2	1	2	1	0	1	1	0	0	0	0
r5GATC2L02595	2L	813538	813765	228	1	DmelGATCr5chr2L02575	7	1	7	8	2	2	0	1	2	0	1	6
r5GATC2L02596	2L	813762	814062	301	1	DmelGATCr5chr2L02576	52	19	29	34	12	14	8	4	3	6	7	6
r5GATC2L02597	2L	814059	814213	155	0	DmelGATCr5chr2L02577	14	2	14	4	3	3	0	3	1	2	4	2
r5GATC2L02598	2L	814210	814298	89	1	DmelGATCr5chr2L02578	5	1	12	13	3	1	2	1	5	2	0	2
r5GATC2L02599	2L	814295	814636	342	1	DmelGATCr5chr2L02579	121	43	96	110	37	21	18	14	18	20	23	35
r5GATC2L02600	2L	814633	814857	225	1	DmelGATCr5chr2L02580	46	15	34	43	18	7	7	6	11	5	5	4
r5GATC2L02601	2L	814854	815063	210	0	DmelGATCr5chr2L02581	13	2	10	10	9	1	4	0	3	3	0	1
r5GATC2L02602	2L	815060	815102	43	0	DmelGATCr5chr2L02582	0	0	0	0	1	0	1	0	1	0	1	0
r5GATC2L02603	2L	815099	815231	133	1	DmelGATCr5chr2L02583	4	0	1	3	1	0	0	1	1	0	2	0
r5GATC2L02604	2L	815228	815281	54	0	DmelGATCr5chr2L02584	3	0	1	1	0	0	3	1	2	0	1	0
r5GATC2L02605	2L	815278	815377	100	0	DmelGATCr5chr2L02585	1	1	1	0	0	1	0	0	2	0	0	0
r5GATC2L02606	2L	815374	815394	21	0	DmelGATCr5chr2L02586	0	0	0	2	1	0	1	0	0	0	0	0
r5GATC2L02607	2L	815391	815749	359	1	DmelGATCr5chr2L02587	73	23	60	69	29	13	15	6	7	12	19	24
r5GATC2L02608	2L	815746	816133	388	1	DmelGATCr5chr2L02588	46	20	22	16	11	5	14	10	1	7	8	6
r5GATC2L02609	2L	816130	816368	239	1	DmelGATCr5chr2L02589	32	3	19	7	5	4	5	3	3	2	3	4
r5GATC2L02610	2L	816365	816451	87	0	DmelGATCr5chr2L02590	5	1	6	3	1	0	0	0	0	0	0	1
r5GATC2L02611	2L	816448	816632	185	0	DmelGATCr5chr2L02591	2	0	0	10	4	0	1	0	2	3	4	2
r5GATC2L02612	2L	816629	817194	566	1	DmelGATCr5chr2L02592	108	30	52	75	27	27	23	30	19	22	30	21
r5GATC2L02613	2L	817191	817880	690	1	DmelGATCr5chr2L02593	113	18	84	80	31	29	30	23	22	31	42	41
r5GATC2L02614	2L	817877	818282	406	1	DmelGATCr5chr2L02594	179	70	52	270	290	132	8	42	102	101	94	29
r5GATC2L02615	2L	818279	818340	62	0	DmelGATCr5chr2L02595	6	3	10	19	8	2	3	3	3	6	2	2
r5GATC2L02616	2L	818337	818494	158	1	DmelGATCr5chr2L02596	19	12	32	45	9	7	0	2	5	16	11	2
r5GATC2L02617	2L	818491	818765	275	1	DmelGATCr5chr2L02597	90	19	71	106	42	19	14	8	24	24	26	21
r5GATC2L02618	2L	818762	818929	168	0	DmelGATCr5chr2L02598	24	5	22	33	10	4	5	4	1	10	5	4
r5GATC2L02619	2L	818926	818968	43	0	DmelGATCr5chr2L02599	6	3	8	8	2	1	0	2	1	1	0	2
r5GATC2L02620	2L	818965	819307	343	1	DmelGATCr5chr2L02600	72	39	73	116	25	15	15	5	22	14	18	16
r5GATC2L02621	2L	819304	819496	193	1	DmelGATCr5chr2L02601	16	3	23	15	13	1	3	2	2	2	3	6
r5GATC2L02622	2L	819493	820282	790	1	DmelGATCr5chr2L02602	36	26	40	42	22	15	18	11	9	13	18	13
r5GATC2L02623	2L	820279	820625	347	1	DmelGATCr5chr2L02603	22	9	8	16	7	3	5	2	4	3	4	1
r5GATC2L02624	2L	820622	820742	121	0	DmelGATCr5chr2L02604	6	5	5	7	1	3	2	0	1	1	2	1
r5GATC2L02625	2L	820739	820876	138	1	DmelGATCr5chr2L02605	7	2	9	4	4	3	1	2	2	1	3	4
r5GATC2L02626	2L	820873	821455	583	1	DmelGATCr5chr2L02606	444	223	225	447	252	179	118	106	116	181	153	92
r5GATC2L02627	2L	821452	822416	965	1	DmelGATCr5chr2L02607	124	56	155	138	57	73	65	31	34	42	39	72
r5GATC2L02628	2L	822413	822956	544	1	DmelGATCr5chr2L02608	328	172	170	281	179	135	64	88	104	148	127	86
r5GATC2L02629	2L	822953	823058	106	0	DmelGATCr5chr2L02609	2	5	6	4	3	3	1	0	0	1	1	2
r5GATC2L02630	2L	823055	823177	123	0	DmelGATCr5chr2L02610	3	3	4	8	5	2	2	0	4	2	1	1
r5GATC2L02631	2L	823174	823365	192	1	DmelGATCr5chr2L02611	9	3	6	12	7	4	1	1	5	2	3	2
r5GATC2L02632	2L	823362	823401	40	0	DmelGATCr5chr2L02612	0	0	2	1	0	0	0	0	0	0	0	0
r5GATC2L02633	2L	823398	823610	213	1	DmelGATCr5chr2L02613	3	2	6	9	10	1	3	1	0	2	2	0
r5GATC2L02634	2L	823607	823649	43	0	DmelGATCr5chr2L02614	0	0	2	0	1	1	0	1	1	0	1	1
r5GATC2L02635	2L	823646	823657	12	0	DmelGATCr5chr2L02615	0	0	0	0	0	0	0	0	0	0	0	0
r5GATC2L02636	2L	823654	823798	145	0	DmelGATCr5chr2L02616	6	4	3	5	2	0	3	0	0	2	1	4
r5GATC2L02637	2L	823795	823895	101	1	DmelGATCr5chr2L02617	5	2	3	7	1	2	1	1	0	1	2	0
r5GATC2L02638	2L	823892	824030	139	0	DmelGATCr5chr2L02618	5	3	15	9	4	2	1	0	0	2	0	0
r5GATC2L02639	2L	824027	824103	77	0	DmelGATCr5chr2L02619	8	1	3	3	2	0	0	1	3	3	0	0
r5GATC2L02640	2L	824100	824334	235	1	DmelGATCr5chr2L02620	21	6	10	13	5	2	1	0	0	2	4	2
r5GATC2L02641	2L	824331	824349	19	0	DmelGATCr5chr2L02621	0	0	0	2	0	0	0	0	0	0	0	0
r5GATC2L02642	2L	824346	824468	123	1	DmelGATCr5chr2L02622	7	1	3	4	6	2	0	0	2	2	1	0
r5GATC2L02643	2L	824465	824588	124	0	DmelGATCr5chr2L02623	7	0	6	7	7	3	1	0	1	1	0	1
r5GATC2L02644	2L	824585	825186	602	1	DmelGATCr5chr2L02624	140	95	94	233	65	75	43	20	51	70	57	58
r5GATC2L02645	2L	825183	825387	205	1	DmelGATCr5chr2L02625	3	3	0	8	1	0	1	0	1	0	1	0
r5GATC2L02646	2L	825384	825407	24	0	DmelGATCr5chr2L02626	0	0	0	0	0	0	0	0	0	0	1	0
r5GATC2L02647	2L	825404	825708	305	1	DmelGATCr5chr2L02627	4	2	6	2	4	2	4	0	4	2	4	4
r5GATC2L02648	2L	825705	826464	760	1	DmelGATCr5chr2L02628	96	46	69	138	152	101	34	33	78	77	93	64
r5GATC2L02649	2L	826461	827216	756	1	DmelGATCr5chr2L02629	185	130	207	393	194	152	86	87	189	237	153	207
r5GATC2L02650	2L	827213	827258	46	0	DmelGATCr5chr2L02630	0	6	8	6	7	4	4	0	6	3	4	3
r5GATC2L02651	2L	827255	827424	170	0	DmelGATCr5chr2L02631	9	0	18	5	10	4	4	0	11	4	6	9
r5GATC2L02652	2L	827421	827855	435	1	DmelGATCr5chr2L02632	333	69	187	255	181	100	124	80	139	178	204	128
r5GATC2L02653	2L	827852	828588	737	1	DmelGATCr5chr2L02633	310	174	285	386	237	191	202	118	225	297	249	371
r5GATC2L02654	2L	828585	828926	342	1	DmelGATCr5chr2L02634	49	18	53	52	16	20	30	7	27	29	20	22
r5GATC2L02655	2L	828923	828974	52	1	DmelGATCr5chr2L02635	10	7	16	17	11	2	8	0	11	14	4	6
r5GATC2L02656	2L	828971	829688	718	1	DmelGATCr5chr2L02636	251	99	190	313	123	79	133	51	141	181	121	169
r5GATC2L02657	2L	829685	830032	348	1	DmelGATCr5chr2L02637	15	17	19	38	7	12	7	3	23	27	8	12
r5GATC2L02658	2L	830029	830219	191	1	DmelGATCr5chr2L02638	21	14	17	26	23	10	7	4	16	12	15	12
r5GATC2L02659	2L	830216	830618	403	1	DmelGATCr5chr2L02639	118	32	76	88	93	44	30	25	44	49	60	53
r5GATC2L02660	2L	830615	830706	92	0	DmelGATCr5chr2L02640	7	0	9	6	5	2	4	1	9	3	2	6
r5GATC2L02661	2L	830703	830770	68	1	DmelGATCr5chr2L02641	2	1	0	3	2	2	1	2	2	1	0	2
r5GATC2L02662	2L	830767	830844	78	0	DmelGATCr5chr2L02642	1	0	4	1	0	0	1	0	1	3	1	0
r5GATC2L02663	2L	830841	831044	204	0	DmelGATCr5chr2L02643	9	2	12	13	5	0	5	0	2	5	0	2
r5GATC2L02664	2L	831041	831237	197	1	DmelGATCr5chr2L02644	10	1	10	7	5	1	4	0	1	2	5	6
r5GATC2L02665	2L	831234	831248	15	0	DmelGATCr5chr2L02645	0	0	0	1	0	0	0	0	0	0	0	0
r5GATC2L02666	2L	831245	831255	11	0	DmelGATCr5chr2L02646	0	0	0	0	0	0	0	0	0	0	0	0
r5GATC2L02667	2L	831252	831270	19	0	DmelGATCr5chr2L02647	0	0	1	0	0	0	0	0	0	0	0	0
r5GATC2L02668	2L	831267	831837	571	1	DmelGATCr5chr2L02648	69	13	46	46	6	20	16	10	12	15	9	15
r5GATC2L02669	2L	831834	831898	65	0	DmelGATCr5chr2L02649	6	1	4	4	1	1	1	0	0	0	0	0
r5GATC2L02670	2L	831895	832102	208	1	DmelGATCr5chr2L02650	20	1	10	13	5	1	1	1	2	2	6	3
r5GATC2L02671	2L	832099	832125	27	0	DmelGATCr5chr2L02651	1	0	0	0	1	0	0	0	0	1	0	0
r5GATC2L02672	2L	832122	832509	388	1	DmelGATCr5chr2L02652	27	4	14	15	7	3	7	9	2	2	4	7
r5GATC2L02673	2L	832506	832571	66	1	DmelGATCr5chr2L02653	4	0	0	1	1	0	0	0	1	0	0	0
r5GATC2L02674	2L	832568	832578	11	0	DmelGATCr5chr2L02654	0	0	0	0	0	0	0	0	0	0	0	0
r5GATC2L02675	2L	832575	833538	964	1	DmelGATCr5chr2L02655	180	115	183	169	78	92	66	39	35	71	55	72
r5GATC2L02676	2L	833535	834631	1097	1	DmelGATCr5chr2L02656	364	196	308	402	349	209	169	106	152	195	193	236
r5GATC2L02677	2L	834628	835455	828	1	DmelGATCr5chr2L02657	130	24	126	92	17	26	60	34	18	50	26	62
r5GATC2L02678	2L	835452	835476	25	0	DmelGATCr5chr2L02658	0	0	0	0	0	0	0	0	1	0	0	1
r5GATC2L02679	2L	835473	835636	164	1	DmelGATCr5chr2L02659	48	11	49	68	58	24	27	18	57	54	39	34
r5GATC2L02680	2L	835633	835755	123	0	DmelGATCr5chr2L02660	8	0	10	10	10	5	4	1	6	12	9	5
r5GATC2L02681	2L	835752	835767	16	0	DmelGATCr5chr2L02661	0	0	0	0	0	0	0	0	0	0	0	0
r5GATC2L02682	2L	835764	836118	355	1	DmelGATCr5chr2L02662	70	21	53	69	54	20	32	20	66	72	34	47
r5GATC2L02683	2L	836115	836149	35	0	DmelGATCr5chr2L02663	3	0	1	2	0	0	1	0	1	2	1	1
r5GATC2L02684	2L	836146	836573	428	1	DmelGATCr5chr2L02664	263	56	170	232	115	81	84	54	111	165	95	143
r5GATC2L02685	2L	836570	836746	177	0	DmelGATCr5chr2L02665	6	1	7	5	3	0	6	3	5	7	5	3
r5GATC2L02686	2L	836743	836973	231	1	DmelGATCr5chr2L02666	6	6	15	14	1	2	7	2	7	3	2	7
r5GATC2L02687	2L	836970	837254	285	1	DmelGATCr5chr2L02667	14	4	8	7	4	6	10	3	7	11	10	15
r5GATC2L02688	2L	837251	837315	65	0	DmelGATCr5chr2L02668	4	2	6	4	4	2	3	1	8	8	1	5
r5GATC2L02689	2L	837312	838556	1245	1	DmelGATCr5chr2L02669	199	99	233	221	159	142	204	122	132	205	194	342
r5GATC2L02690	2L	838553	838663	111	0	DmelGATCr5chr2L02670	4	3	6	5	6	3	5	1	11	3	5	6
r5GATC2L02691	2L	838660	839898	1239	1	DmelGATCr5chr2L02671	156	91	147	141	142	104	199	93	126	213	185	218
r5GATC2L02692	2L	839895	840671	777	1	DmelGATCr5chr2L02672	180	47	180	128	70	39	132	63	52	76	59	112
r5GATC2L02693	2L	840668	840678	11	0	DmelGATCr5chr2L02673	0	0	0	0	0	0	0	0	0	0	0	0
r5GATC2L02694	2L	840675	840685	11	0	DmelGATCr5chr2L02674	0	0	0	0	0	0	0	0	0	0	0	0
r5GATC2L02695	2L	840682	841768	1087	1	DmelGATCr5chr2L02675	944	1027	1695	1401	751	791	841	455	715	1037	569	547
r5GATC2L02696	2L	841765	841924	160	1	DmelGATCr5chr2L02676	29	23	53	37	25	19	17	10	25	31	14	19
r5GATC2L02697	2L	841921	842127	207	0	DmelGATCr5chr2L02677	41	44	84	65	28	17	36	16	43	52	22	14
r5GATC2L02698	2L	842124	842649	526	1	DmelGATCr5chr2L02678	517	283	463	559	335	247	215	132	258	365	303	299
r5GATC2L02699	2L	842646	842728	83	0	DmelGATCr5chr2L02679	12	8	18	6	3	1	2	2	1	3	3	5
r5GATC2L02700	2L	842725	842740	16	0	DmelGATCr5chr2L02680	0	0	0	0	0	0	0	0	0	2	0	0
r5GATC2L02701	2L	842737	842980	244	1	DmelGATCr5chr2L02681	18	2	33	12	9	0	5	6	7	7	7	18
r5GATC2L02702	2L	842977	842986	10	0	DmelGATCr5chr2L02682	0	0	0	0	0	0	0	0	0	0	0	0
r5GATC2L02703	2L	842983	843015	33	0	DmelGATCr5chr2L02683	0	0	0	1	0	0	1	0	0	0	0	1
r5GATC2L02704	2L	843012	843378	367	1	DmelGATCr5chr2L02684	213	75	217	244	128	60	94	64	99	147	85	98
r5GATC2L02705	2L	843375	843474	100	0	DmelGATCr5chr2L02685	9	4	7	7	5	2	4	4	6	8	3	6
r5GATC2L02706	2L	843471	843530	60	0	DmelGATCr5chr2L02686	6	1	3	7	1	2	3	2	6	1	1	1
r5GATC2L02707	2L	843527	843915	389	1	DmelGATCr5chr2L02687	233	59	130	160	184	75	95	60	139	176	130	165
r5GATC2L02708	2L	843912	843974	63	1	DmelGATCr5chr2L02688	4	1	3	3	0	2	3	3	2	5	1	3
r5GATC2L02709	2L	843971	844036	66	0	DmelGATCr5chr2L02689	6	3	2	5	3	6	2	3	5	7	0	5
r5GATC2L02710	2L	844033	844226	194	0	DmelGATCr5chr2L02690	6	0	2	6	4	5	1	2	3	6	7	6
r5GATC2L02711	2L	844223	844234	12	1	DmelGATCr5chr2L02691	0	0	0	1	1	0	1	1	0	1	0	0
r5GATC2L02712	2L	844231	845263	1033	1	DmelGATCr5chr2L02692	149	85	302	268	161	129	181	67	145	171	140	183
r5GATC2L02713	2L	845260	845494	235	1	DmelGATCr5chr2L02693	22	3	19	20	28	11	13	12	18	24	21	17
r5GATC2L02714	2L	845491	846274	784	1	DmelGATCr5chr2L02694	36	4	81	17	14	14	33	23	7	13	9	39
r5GATC2L02715	2L	846271	846383	113	1	DmelGATCr5chr2L02695	2	1	10	2	0	1	4	2	2	2	1	2
r5GATC2L02716	2L	846380	846407	28	0	DmelGATCr5chr2L02696	0	0	0	0	0	0	0	0	0	0	0	0
r5GATC2L02717	2L	846404	846419	16	0	DmelGATCr5chr2L02697	0	0	0	0	0	0	0	0	0	0	0	0
r5GATC2L02718	2L	846416	847063	648	1	DmelGATCr5chr2L02698	87	28	81	62	52	25	63	38	52	53	64	67
r5GATC2L02719	2L	847060	848863	1804	1	DmelGATCr5chr2L02699	20	13	88	23	57	39	51	20	21	20	26	53
r5GATC2L02720	2L	848860	849265	406	1	DmelGATCr5chr2L02700	21	2	38	20	6	6	18	6	24	14	17	20
r5GATC2L02721	2L	849262	849281	20	0	DmelGATCr5chr2L02701	1	0	1	0	0	0	0	0	1	0	0	0
r5GATC2L02723	2L	849282	849319	38	0	DmelGATCr5chr2L02702	3	0	2	4	1	1	2	0	0	4	1	7
r5GATC2L02724	2L	849316	849398	83	1	DmelGATCr5chr2L02703	11	6	28	31	19	14	19	14	20	42	15	20
r5GATC2L02725	2L	849395	849679	285	1	DmelGATCr5chr2L02704	181	37	82	199	94	63	41	44	123	147	70	106
r5GATC2L02726	2L	849676	849846	171	0	DmelGATCr5chr2L02705	85	26	35	79	65	18	8	21	57	57	52	42
r5GATC2L02727	2L	849843	849932	90	0	DmelGATCr5chr2L02706	12	9	16	19	10	4	8	7	11	11	10	12
r5GATC2L02728	2L	849929	850248	320	1	DmelGATCr5chr2L02707	30	5	27	26	7	9	8	4	17	12	3	21
r5GATC2L02729	2L	850245	850259	15	0	DmelGATCr5chr2L02708	0	0	0	0	0	0	0	0	0	0	0	0
r5GATC2L02730	2L	850256	850539	284	0	DmelGATCr5chr2L02709	0	1	4	1	0	0	0	0	1	1	0	0
r5GATC2L02731	2L	850536	851921	1386	1	DmelGATCr5chr2L02710	70	37	110	87	100	39	48	35	17	20	36	43
r5GATC2L02732	2L	851918	852180	263	1	DmelGATCr5chr2L02711	10	7	13	8	2	2	4	0	0	2	4	1
r5GATC2L02733	2L	852177	852326	150	0	DmelGATCr5chr2L02712	3	3	6	11	3	2	1	1	1	0	2	2
r5GATC2L02734	2L	852323	852389	67	1	DmelGATCr5chr2L02713	20	1	8	11	7	1	2	0	4	7	2	7
r5GATC2L02735	2L	852386	852826	441	1	DmelGATCr5chr2L02714	208	64	95	169	69	55	34	28	39	47	39	43
r5GATC2L02736	2L	852823	852891	69	0	DmelGATCr5chr2L02715	2	0	0	1	0	0	1	1	1	0	0	0
r5GATC2L02737	2L	852888	853670	783	1	DmelGATCr5chr2L02716	75	30	24	41	3	11	17	6	19	20	3	7
r5GATC2L02738	2L	853667	853864	198	1	DmelGATCr5chr2L02717	8	1	5	5	3	3	5	1	2	2	2	2
r5GATC2L02739	2L	853861	854002	142	0	DmelGATCr5chr2L02718	5	5	2	3	2	1	1	0	1	1	1	0
r5GATC2L02740	2L	853999	854117	119	0	DmelGATCr5chr2L02719	17	4	6	4	2	2	4	3	1	5	0	0
r5GATC2L02741	2L	854114	854342	229	1	DmelGATCr5chr2L02720	44	9	14	15	2	2	7	5	10	4	5	4
r5GATC2L02742	2L	854339	854473	135	1	DmelGATCr5chr2L02721	12	1	14	5	6	5	4	2	2	2	0	2
r5GATC2L02743	2L	854470	855570	1101	1	DmelGATCr5chr2L02722	222	106	113	126	163	124	131	72	88	124	183	112
r5GATC2L02744	2L	855567	855603	37	0	DmelGATCr5chr2L02723	4	4	2	3	3	3	7	0	3	1	2	3
r5GATC2L02745	2L	855600	855899	300	1	DmelGATCr5chr2L02724	13	3	13	7	10	2	12	7	1	4	7	11
r5GATC2L02746	2L	855896	856003	108	1	DmelGATCr5chr2L02725	1	0	9	1	3	2	0	0	1	1	0	1
r5GATC2L02747	2L	856000	856057	58	0	DmelGATCr5chr2L02726	0	0	0	0	0	1	1	0	0	0	0	1
r5GATC2L02748	2L	856054	856102	49	0	DmelGATCr5chr2L02727	0	0	0	2	0	0	1	1	0	1	0	1
r5GATC2L02749	2L	856099	856156	58	0	DmelGATCr5chr2L02728	2	0	0	4	4	0	2	1	0	1	0	1
r5GATC2L02750	2L	856153	856322	170	1	DmelGATCr5chr2L02729	13	3	12	3	8	7	5	0	6	8	6	8
r5GATC2L02751	2L	856319	856816	498	1	DmelGATCr5chr2L02730	262	36	66	84	29	16	84	37	55	54	67	78
r5GATC2L02752	2L	856813	856848	36	1	DmelGATCr5chr2L02731	6	1	1	0	2	2	4	1	1	3	5	2
r5GATC2L02753	2L	856845	856859	15	0	DmelGATCr5chr2L02732	2	0	1	4	0	1	1	0	1	2	0	0
r5GATC2L02754	2L	856856	857321	466	1	DmelGATCr5chr2L02733	61	15	36	22	10	10	21	15	14	23	16	26
r5GATC2L02755	2L	857318	857449	132	1	DmelGATCr5chr2L02734	1	0	2	0	0	0	0	0	0	1	0	0
r5GATC2L02756	2L	857446	857458	13	0	DmelGATCr5chr2L02735	1	0	0	0	0	0	0	0	0	0	0	0
r5GATC2L02757	2L	857455	857585	131	0	DmelGATCr5chr2L02736	4	0	0	2	0	0	3	0	1	1	2	0
r5GATC2L02758	2L	857582	857654	73	0	DmelGATCr5chr2L02737	0	0	2	3	0	0	0	0	1	2	0	0
r5GATC2L02759	2L	857651	857753	103	1	DmelGATCr5chr2L02738	1	0	3	1	2	0	1	0	1	0	1	0
r5GATC2L02760	2L	857750	857782	33	0	DmelGATCr5chr2L02739	0	0	1	1	0	0	0	0	0	0	0	0
r5GATC2L02761	2L	857779	857833	55	0	DmelGATCr5chr2L02740	0	0	1	0	0	0	0	1	2	2	1	1
r5GATC2L02762	2L	857830	858107	278	1	DmelGATCr5chr2L02741	37	2	15	10	7	0	15	3	9	4	9	16
r5GATC2L02763	2L	858104	858265	162	0	DmelGATCr5chr2L02742	11	5	10	9	6	0	9	1	15	10	12	9
r5GATC2L02764	2L	858262	858623	362	1	DmelGATCr5chr2L02743	151	21	64	68	38	12	44	33	32	65	47	64
r5GATC2L02765	2L	858620	858637	18	0	DmelGATCr5chr2L02744	0	0	0	0	0	0	1	0	0	0	0	0
r5GATC2L02766	2L	858634	858892	259	1	DmelGATCr5chr2L02745	30	4	14	12	3	0	4	3	6	12	5	12
r5GATC2L02767	2L	858889	859001	113	1	DmelGATCr5chr2L02746	3	0	4	1	0	0	1	1	5	6	1	1
r5GATC2L02768	2L	858998	859008	11	0	DmelGATCr5chr2L02747	0	0	0	0	0	0	0	0	0	0	0	0
r5GATC2L02769	2L	859005	859015	11	0	DmelGATCr5chr2L02748	0	0	0	0	0	0	0	0	0	0	0	0
r5GATC2L02770	2L	859012	859021	10	0	DmelGATCr5chr2L02749	0	0	0	0	0	0	0	0	0	0	0	0
r5GATC2L02771	2L	859018	859072	55	0	DmelGATCr5chr2L02750	1	0	0	0	0	0	0	0	0	0	0	2
r5GATC2L02772	2L	859069	859079	11	0	DmelGATCr5chr2L02751	0	0	0	0	0	0	0	0	0	0	0	0
r5GATC2L02773	2L	859076	859653	578	1	DmelGATCr5chr2L02752	535	204	109	198	139	106	156	90	369	400	189	136
r5GATC2L02774	2L	859650	859694	45	0	DmelGATCr5chr2L02753	3	3	8	4	1	1	3	1	5	3	3	1
r5GATC2L02775	2L	859691	860257	567	1	DmelGATCr5chr2L02754	357	76	149	188	59	49	100	58	93	141	90	152
r5GATC2L02776	2L	860254	860468	215	1	DmelGATCr5chr2L02755	35	7	23	24	9	7	12	7	14	22	13	17
r5GATC2L02777	2L	860465	860830	366	1	DmelGATCr5chr2L02756	154	29	79	74	53	22	42	24	50	64	50	82
r5GATC2L02778	2L	860827	860905	79	0	DmelGATCr5chr2L02757	1	2	7	1	0	0	2	0	6	5	0	2
r5GATC2L02779	2L	860902	861001	100	0	DmelGATCr5chr2L02758	2	0	5	5	1	0	3	1	0	2	2	0
r5GATC2L02780	2L	860998	861094	97	1	DmelGATCr5chr2L02759	0	1	6	4	2	2	1	0	1	5	0	2
r5GATC2L02781	2L	861091	861317	227	0	DmelGATCr5chr2L02760	11	3	6	13	2	2	0	1	6	3	3	3
r5GATC2L02782	2L	861314	861495	182	1	DmelGATCr5chr2L02761	17	0	8	3	2	3	1	0	3	4	5	7
r5GATC2L02783	2L	861492	861514	23	0	DmelGATCr5chr2L02762	1	0	0	1	1	1	0	0	1	1	0	0
r5GATC2L02784	2L	861511	861528	18	0	DmelGATCr5chr2L02763	1	1	0	4	1	1	0	0	1	1	0	0
r5GATC2L02785	2L	861525	861746	222	1	DmelGATCr5chr2L02764	11	1	14	5	6	2	5	1	1	1	2	3
r5GATC2L02786	2L	861743	862053	311	1	DmelGATCr5chr2L02765	97	12	40	40	19	10	14	5	9	10	15	26
r5GATC2L02787	2L	862050	862118	69	0	DmelGATCr5chr2L02766	14	2	8	4	3	3	5	0	2	4	1	1
r5GATC2L02788	2L	862115	862154	40	0	DmelGATCr5chr2L02767	1	0	2	0	0	1	1	1	0	1	0	0
r5GATC2L02789	2L	862151	862165	15	0	DmelGATCr5chr2L02768	0	0	0	0	0	0	1	1	0	0	0	0
r5GATC2L02790	2L	862162	862228	67	0	DmelGATCr5chr2L02769	0	0	1	2	1	0	0	1	0	0	1	1
r5GATC2L02791	2L	862225	862236	12	0	DmelGATCr5chr2L02770	0	0	0	1	0	0	1	0	0	2	0	0
r5GATC2L02792	2L	862233	862326	94	1	DmelGATCr5chr2L02771	0	0	1	4	0	0	1	1	2	0	0	0
r5GATC2L02793	2L	862323	862499	177	0	DmelGATCr5chr2L02772	2	1	2	3	4	1	2	1	0	2	2	3
r5GATC2L02794	2L	862496	862661	166	1	DmelGATCr5chr2L02773	13	3	10	13	10	7	1	2	2	0	4	2
r5GATC2L02795	2L	862658	862899	242	1	DmelGATCr5chr2L02774	8	4	12	9	9	3	1	1	6	4	2	1
r5GATC2L02796	2L	862896	863104	209	0	DmelGATCr5chr2L02775	5	0	6	4	3	1	0	0	0	0	1	2
r5GATC2L02797	2L	863101	863181	81	1	DmelGATCr5chr2L02776	1	1	1	1	2	0	0	1	2	1	0	0
r5GATC2L02798	2L	863178	863227	50	0	DmelGATCr5chr2L02777	3	1	3	1	2	0	1	0	1	0	1	0
r5GATC2L02799	2L	863224	863249	26	0	DmelGATCr5chr2L02778	0	0	0	0	0	1	0	0	0	0	0	0
r5GATC2L02800	2L	863246	863259	14	0	DmelGATCr5chr2L02779	1	0	1	0	0	0	0	0	0	0	0	0
r5GATC2L02801	2L	863256	863462	207	1	DmelGATCr5chr2L02780	3	1	4	2	5	0	0	0	0	1	0	0
r5GATC2L02802	2L	863459	863585	127	0	DmelGATCr5chr2L02781	4	2	9	3	1	0	1	1	4	1	0	0
r5GATC2L02803	2L	863582	863915	334	1	DmelGATCr5chr2L02782	34	14	37	35	30	9	4	6	18	11	13	12
r5GATC2L02804	2L	863912	864101	190	1	DmelGATCr5chr2L02783	6	8	10	12	6	7	1	4	4	5	2	3
r5GATC2L02805	2L	864098	864375	278	1	DmelGATCr5chr2L02784	13	5	8	14	8	2	2	7	7	7	3	10
r5GATC2L02806	2L	864372	864634	263	0	DmelGATCr5chr2L02785	15	7	16	15	6	3	11	3	7	5	7	11
r5GATC2L02807	2L	864631	864777	147	1	DmelGATCr5chr2L02786	3	2	11	13	8	7	5	2	8	15	4	4
r5GATC2L02808	2L	864774	864926	153	0	DmelGATCr5chr2L02787	28	16	20	14	25	9	11	6	10	15	14	6
r5GATC2L02809	2L	864923	865264	342	1	DmelGATCr5chr2L02788	118	45	106	88	73	50	52	40	51	78	64	81
r5GATC2L02810	2L	865261	865428	168	0	DmelGATCr5chr2L02789	10	5	28	9	5	2	11	5	4	2	5	4
r5GATC2L02811	2L	865425	865482	58	0	DmelGATCr5chr2L02790	10	6	29	12	0	0	3	3	5	12	5	3
r5GATC2L02812	2L	865479	866256	778	1	DmelGATCr5chr2L02791	450	268	601	620	224	138	298	215	197	275	178	328
r5GATC2L02813	2L	866253	867103	851	1	DmelGATCr5chr2L02792	531	183	585	466	223	214	294	178	208	306	258	349
r5GATC2L02814	2L	867100	867941	842	1	DmelGATCr5chr2L02793	441	132	404	256	167	159	173	69	112	148	92	218
r5GATC2L02815	2L	867938	868453	516	1	DmelGATCr5chr2L02794	482	126	367	402	238	265	108	71	168	192	197	181
r5GATC2L02816	2L	868450	868772	323	1	DmelGATCr5chr2L02795	67	94	72	218	204	118	15	23	62	106	31	17
r5GATC2L02817	2L	868769	869140	372	1	DmelGATCr5chr2L02796	61	37	71	100	56	33	12	6	31	34	15	19
r5GATC2L02818	2L	869137	869162	26	1	DmelGATCr5chr2L02797	0	0	1	2	0	0	0	1	0	1	0	1
r5GATC2L02819	2L	869159	869339	181	0	DmelGATCr5chr2L02798	9	5	18	11	3	1	1	0	3	8	6	6
r5GATC2L02820	2L	869336	869474	139	1	DmelGATCr5chr2L02799	9	9	14	16	9	6	5	3	3	2	5	2
r5GATC2L02821	2L	869471	869506	36	0	DmelGATCr5chr2L02800	5	1	4	5	2	3	0	2	0	1	1	0
r5GATC2L02822	2L	869503	869708	206	0	DmelGATCr5chr2L02801	25	9	16	25	10	7	6	2	6	6	6	5
r5GATC2L02823	2L	869705	869850	146	1	DmelGATCr5chr2L02802	15	2	15	16	2	2	1	2	3	1	6	3
r5GATC2L02824	2L	869847	870005	159	0	DmelGATCr5chr2L02803	8	5	22	4	4	4	5	0	1	2	3	5
r5GATC2L02825	2L	870002	871459	1458	1	DmelGATCr5chr2L02804	42	15	115	16	30	27	32	7	6	7	17	19
r5GATC2L02826	2L	871456	871980	525	1	DmelGATCr5chr2L02805	639	287	520	907	603	352	124	98	258	289	290	274
r5GATC2L02827	2L	871977	872281	305	1	DmelGATCr5chr2L02806	74	15	79	42	16	14	19	8	7	13	14	26
r5GATC2L02828	2L	872278	873047	770	1	DmelGATCr5chr2L02807	544	328	349	571	337	256	150	73	152	207	189	174
r5GATC2L02829	2L	873044	873207	164	0	DmelGATCr5chr2L02808	6	5	9	6	4	1	3	1	1	2	3	4
r5GATC2L02830	2L	873204	873306	103	0	DmelGATCr5chr2L02809	6	1	7	3	1	1	3	1	1	2	0	2
r5GATC2L02831	2L	873303	873472	170	1	DmelGATCr5chr2L02810	11	1	8	3	2	2	1	1	2	6	1	1
r5GATC2L02832	2L	873469	873632	164	0	DmelGATCr5chr2L02811	5	0	7	2	2	3	2	0	0	0	0	0
r5GATC2L02833	2L	873629	873671	43	1	DmelGATCr5chr2L02812	3	1	8	7	0	0	0	0	0	0	0	0
r5GATC2L02834	2L	873668	873799	132	0	DmelGATCr5chr2L02813	11	6	22	21	7	3	5	1	7	2	2	0
r5GATC2L02835	2L	873796	874215	420	1	DmelGATCr5chr2L02814	128	62	208	159	54	23	26	7	22	32	14	22
r5GATC2L02836	2L	874212	874404	193	1	DmelGATCr5chr2L02815	15	19	44	28	5	6	6	3	3	4	8	4
r5GATC2L02837	2L	874401	874882	482	1	DmelGATCr5chr2L02816	98	74	102	169	62	45	15	42	30	40	30	25
r5GATC2L02838	2L	874879	875403	525	1	DmelGATCr5chr2L02817	169	46	91	95	35	33	33	26	27	39	32	33
r5GATC2L02839	2L	875400	875553	154	1	DmelGATCr5chr2L02818	2	0	6	5	4	0	1	3	4	0	2	1
r5GATC2L02840	2L	875550	875986	437	1	DmelGATCr5chr2L02819	21	8	14	20	6	4	9	1	5	1	4	6
r5GATC2L02841	2L	875983	876060	78	1	DmelGATCr5chr2L02820	1	0	2	1	0	0	1	0	2	0	0	1
r5GATC2L02842	2L	876057	876613	557	1	DmelGATCr5chr2L02821	27	42	36	26	18	14	12	4	5	8	4	15
r5GATC2L02843	2L	876610	876779	170	1	DmelGATCr5chr2L02822	10	10	9	12	5	7	5	2	1	3	2	5
r5GATC2L02844	2L	876776	876932	157	1	DmelGATCr5chr2L02823	16	10	9	6	9	4	8	1	3	4	4	2
r5GATC2L02845	2L	876929	877448	520	1	DmelGATCr5chr2L02824	264	91	164	166	96	70	56	62	35	49	65	76
r5GATC2L02846	2L	877445	877490	46	0	DmelGATCr5chr2L02825	3	4	14	7	5	2	0	0	0	1	1	2
r5GATC2L02847	2L	877487	878014	528	1	DmelGATCr5chr2L02826	64	50	36	66	26	14	23	10	21	24	16	16
r5GATC2L02848	2L	878011	878086	76	0	DmelGATCr5chr2L02827	8	4	6	8	1	1	0	0	4	1	3	1
r5GATC2L02849	2L	878083	878424	342	1	DmelGATCr5chr2L02828	26	10	17	13	8	6	5	5	5	7	9	14
r5GATC2L02850	2L	878421	878512	92	1	DmelGATCr5chr2L02829	4	1	2	3	4	1	0	0	0	1	2	2
r5GATC2L02851	2L	878509	878610	102	0	DmelGATCr5chr2L02830	2	1	4	3	2	1	4	0	1	1	2	0
r5GATC2L02852	2L	878607	878670	64	0	DmelGATCr5chr2L02831	1	2	3	1	1	0	0	0	1	1	1	1
r5GATC2L02853	2L	878667	879161	495	1	DmelGATCr5chr2L02832	53	30	35	41	11	13	27	17	41	36	10	10
r5GATC2L02854	2L	879158	879457	300	1	DmelGATCr5chr2L02833	31	7	25	26	15	13	9	5	11	25	20	25
r5GATC2L02855	2L	879454	879551	98	0	DmelGATCr5chr2L02834	10	4	5	15	5	2	0	2	8	8	3	9
r5GATC2L02856	2L	879548	880041	494	1	DmelGATCr5chr2L02835	123	30	111	121	43	23	35	17	62	61	45	59
r5GATC2L02857	2L	880038	880119	82	0	DmelGATCr5chr2L02836	4	1	6	7	1	1	2	2	3	3	0	4
r5GATC2L02858	2L	880116	880191	76	0	DmelGATCr5chr2L02837	1	0	1	0	0	0	0	0	1	0	0	1
r5GATC2L02859	2L	880188	880218	31	0	DmelGATCr5chr2L02838	0	0	0	0	0	0	0	0	0	0	0	0
r5GATC2L02860	2L	880215	880284	70	1	DmelGATCr5chr2L02839	3	0	1	3	2	2	2	0	3	1	1	0
r5GATC2L02861	2L	880281	880551	271	1	DmelGATCr5chr2L02840	10	2	7	8	6	2	1	3	0	5	3	6
r5GATC2L02862	2L	880548	880566	19	0	DmelGATCr5chr2L02841	0	0	0	0	0	0	0	1	0	0	0	0
r5GATC2L02863	2L	880563	880579	17	0	DmelGATCr5chr2L02842	0	0	0	1	0	0	0	1	0	0	0	0
r5GATC2L02864	2L	880576	880654	79	0	DmelGATCr5chr2L02843	1	0	2	1	1	0	2	0	5	1	3	0
r5GATC2L02865	2L	880651	880717	67	0	DmelGATCr5chr2L02844	0	0	2	1	2	0	0	1	0	4	0	1
r5GATC2L02866	2L	880714	880874	161	1	DmelGATCr5chr2L02845	4	2	5	2	1	3	1	3	3	6	3	4
r5GATC2L02867	2L	880871	880986	116	0	DmelGATCr5chr2L02846	9	3	13	10	4	6	4	3	5	12	8	8
r5GATC2L02868	2L	880983	881289	307	1	DmelGATCr5chr2L02847	50	16	42	61	25	20	33	23	42	55	34	53
r5GATC2L02869	2L	881286	881492	207	1	DmelGATCr5chr2L02848	12	2	18	12	8	2	7	1	7	10	3	9
r5GATC2L02870	2L	881489	882085	597	1	DmelGATCr5chr2L02849	76	19	75	84	30	37	39	40	44	52	61	91
r5GATC2L02871	2L	882082	882231	150	0	DmelGATCr5chr2L02850	0	2	3	3	4	1	1	0	1	2	1	1
r5GATC2L02872	2L	882228	882254	27	0	DmelGATCr5chr2L02851	0	0	0	1	0	0	0	0	1	0	0	1
r5GATC2L02873	2L	882251	882313	63	0	DmelGATCr5chr2L02852	0	1	1	1	0	2	0	0	0	1	0	0
r5GATC2L02874	2L	882310	882419	110	1	DmelGATCr5chr2L02853	0	0	2	1	2	0	0	0	0	2	1	2
r5GATC2L02875	2L	882416	882530	115	0	DmelGATCr5chr2L02854	2	0	1	3	0	0	0	0	1	1	2	1
r5GATC2L02876	2L	882527	882552	26	0	DmelGATCr5chr2L02855	0	0	0	0	1	0	0	0	0	0	0	0
r5GATC2L02877	2L	882549	882745	197	1	DmelGATCr5chr2L02856	6	1	4	6	3	0	2	2	4	5	7	10
r5GATC2L02878	2L	882742	882792	51	0	DmelGATCr5chr2L02857	1	0	5	0	1	1	2	0	1	2	0	1
r5GATC2L02879	2L	882789	882825	37	0	DmelGATCr5chr2L02858	3	0	1	2	0	1	2	0	4	3	0	1
r5GATC2L02880	2L	882822	883107	286	1	DmelGATCr5chr2L02859	5	3	14	12	11	4	8	8	9	9	10	12
r5GATC2L02881	2L	883104	883262	159	1	DmelGATCr5chr2L02860	4	0	5	6	7	0	1	1	4	4	1	4
r5GATC2L02882	2L	883259	883387	129	0	DmelGATCr5chr2L02861	1	2	4	6	2	2	2	1	1	2	0	5
r5GATC2L02883	2L	883384	883417	34	0	DmelGATCr5chr2L02862	1	0	0	0	2	0	1	0	0	0	1	0
r5GATC2L02884	2L	883414	883690	277	1	DmelGATCr5chr2L02863	4	0	1	1	5	1	3	1	6	4	2	3
r5GATC2L02885	2L	883687	883765	79	0	DmelGATCr5chr2L02864	4	0	5	4	2	1	3	0	1	3	0	4
r5GATC2L02886	2L	883762	884167	406	1	DmelGATCr5chr2L02865	15	1	15	17	7	7	13	5	15	17	11	13
r5GATC2L02887	2L	884164	884210	47	0	DmelGATCr5chr2L02866	2	1	4	1	2	0	0	1	0	2	0	3
r5GATC2L02888	2L	884207	884281	75	0	DmelGATCr5chr2L02867	3	0	0	1	0	1	1	2	2	3	3	2
r5GATC2L02889	2L	884278	884303	26	0	DmelGATCr5chr2L02868	1	0	1	0	0	0	0	0	0	1	0	0
r5GATC2L02890	2L	884300	884536	237	1	DmelGATCr5chr2L02869	9	1	3	2	4	1	3	1	4	2	3	7
r5GATC2L02891	2L	884533	884542	10	0	DmelGATCr5chr2L02870	0	0	0	0	0	0	0	0	0	0	0	0
r5GATC2L02892	2L	884539	884641	103	0	DmelGATCr5chr2L02871	5	0	0	3	2	1	0	0	1	2	6	4
r5GATC2L02893	2L	884638	885016	379	1	DmelGATCr5chr2L02872	31	2	10	13	9	4	10	9	7	8	7	7
r5GATC2L02894	2L	885013	885668	656	1	DmelGATCr5chr2L02873	75	14	26	30	43	25	31	30	24	32	48	33
r5GATC2L02895	2L	885665	886499	835	1	DmelGATCr5chr2L02874	5	1	3	3	7	3	4	3	5	3	10	11
r5GATC2L02896	2L	886496	889151	2656	1	DmelGATCr5chr2L02875	0	0	4	2	3	2	2	2	0	0	6	4
r5GATC2L02897	2L	889148	891873	2726	1	DmelGATCr5chr2L02876	2	1	1	0	1	0	3	0	2	1	1	1
r5GATC2L02898	2L	891870	891899	30	0	DmelGATCr5chr2L02877	0	0	0	0	1	0	0	0	1	0	0	0
r5GATC2L02899	2L	891896	891906	11	0	DmelGATCr5chr2L02878	0	0	0	0	0	0	0	0	0	0	0	0
r5GATC2L02900	2L	891903	892209	307	1	DmelGATCr5chr2L02879	13	2	7	12	5	3	9	9	6	5	10	8
r5GATC2L02901	2L	892206	892952	747	1	DmelGATCr5chr2L02880	69	20	51	80	39	37	31	30	31	38	54	76
r5GATC2L02902	2L	892949	893629	681	1	DmelGATCr5chr2L02881	88	15	66	79	48	25	44	40	37	47	51	35
r5GATC2L02903	2L	893626	893921	296	1	DmelGATCr5chr2L02882	29	4	42	61	34	16	29	17	21	29	38	26
r5GATC2L02904	2L	893918	894652	735	1	DmelGATCr5chr2L02883	57	45	68	104	63	54	49	37	53	96	76	80
r5GATC2L02905	2L	894649	895592	944	1	DmelGATCr5chr2L02884	54	28	61	61	59	51	71	30	36	31	75	106
r5GATC2L02906	2L	895589	897069	1481	1	DmelGATCr5chr2L02885	21	11	47	12	67	41	41	17	8	3	68	77
r5GATC2L02907	2L	897066	897719	654	1	DmelGATCr5chr2L02886	64	24	49	94	71	60	41	35	54	68	90	77
r5GATC2L02908	2L	897716	898007	292	1	DmelGATCr5chr2L02887	13	2	22	24	22	12	12	4	8	8	25	28
r5GATC2L02909	2L	898004	898514	511	1	DmelGATCr5chr2L02888	44	9	39	36	18	12	12	16	15	20	22	64
r5GATC2L02910	2L	898511	898596	86	1	DmelGATCr5chr2L02889	3	0	5	1	1	3	2	1	2	2	1	3
r5GATC2L02911	2L	898593	898668	76	0	DmelGATCr5chr2L02890	6	1	6	0	4	2	1	0	1	1	0	5
r5GATC2L02912	2L	898665	898686	22	0	DmelGATCr5chr2L02891	0	0	0	0	0	0	0	0	0	1	0	1
r5GATC2L02913	2L	898683	898740	58	0	DmelGATCr5chr2L02892	1	0	0	0	1	0	0	0	1	0	0	1
r5GATC2L02914	2L	898737	898812	76	0	DmelGATCr5chr2L02893	0	2	0	0	0	0	0	1	0	0	0	0
r5GATC2L02915	2L	898809	898857	49	0	DmelGATCr5chr2L02894	4	0	2	5	0	0	2	0	2	2	3	1
r5GATC2L02916	2L	898854	898876	23	0	DmelGATCr5chr2L02895	0	0	0	0	0	0	0	0	0	0	0	0
r5GATC2L02917	2L	898873	898992	120	0	DmelGATCr5chr2L02896	2	0	4	0	1	0	1	2	3	1	3	1
r5GATC2L02918	2L	898989	899001	13	0	DmelGATCr5chr2L02897	0	0	0	0	0	0	0	0	0	0	0	0
r5GATC2L02919	2L	898998	899240	243	0	DmelGATCr5chr2L02898	7	1	4	2	1	0	1	2	1	2	3	1
r5GATC2L02920	2L	899237	899279	43	0	DmelGATCr5chr2L02899	1	1	1	0	0	1	1	3	0	0	2	0
r5GATC2L02921	2L	899276	899288	13	0	DmelGATCr5chr2L02900	0	0	0	0	0	0	1	1	0	0	0	0
r5GATC2L02922	2L	899285	899679	395	1	DmelGATCr5chr2L02901	42	14	19	16	10	7	21	14	13	22	21	21
r5GATC2L02923	2L	899676	899751	76	0	DmelGATCr5chr2L02902	5	1	1	1	0	0	3	4	1	4	1	3
r5GATC2L02924	2L	899748	899849	102	0	DmelGATCr5chr2L02903	2	1	1	0	0	1	0	2	0	3	0	1
r5GATC2L02925	2L	899846	899876	31	0	DmelGATCr5chr2L02904	0	0	0	0	0	1	0	0	0	1	1	0
r5GATC2L02926	2L	899873	899903	31	0	DmelGATCr5chr2L02905	0	0	0	0	1	0	0	1	0	0	0	0
r5GATC2L02927	2L	899900	899987	88	0	DmelGATCr5chr2L02906	3	0	3	1	1	1	1	1	2	4	1	0
r5GATC2L02928	2L	899984	900063	80	1	DmelGATCr5chr2L02907	1	1	2	2	0	1	0	0	3	0	0	0
r5GATC2L02929	2L	900060	900437	378	1	DmelGATCr5chr2L02908	60	14	23	30	9	12	18	19	24	20	17	42
r5GATC2L02930	2L	900434	900638	205	0	DmelGATCr5chr2L02909	5	3	8	3	6	1	1	2	6	9	0	4
r5GATC2L02931	2L	900635	900680	46	1	DmelGATCr5chr2L02910	2	3	0	3	0	1	3	0	1	1	2	1
r5GATC2L02932	2L	900677	900952	276	1	DmelGATCr5chr2L02911	10	5	8	7	4	2	4	3	2	3	4	6
r5GATC2L02933	2L	900949	901007	59	0	DmelGATCr5chr2L02912	15	1	12	25	3	3	9	3	39	29	7	10
r5GATC2L02934	2L	901004	901218	215	0	DmelGATCr5chr2L02913	3	3	8	5	3	2	1	1	2	1	5	4
r5GATC2L02935	2L	901215	901229	15	0	DmelGATCr5chr2L02914	0	0	0	0	0	0	0	0	0	0	0	0
r5GATC2L02936	2L	901226	901626	401	1	DmelGATCr5chr2L02915	128	43	66	93	66	33	35	33	36	50	54	59
r5GATC2L02937	2L	901623	902160	538	1	DmelGATCr5chr2L02916	494	173	304	360	313	182	140	86	122	166	193	228
r5GATC2L02938	2L	902157	902806	650	1	DmelGATCr5chr2L02917	19	12	45	38	24	14	22	6	10	14	17	18
r5GATC2L02939	2L	902803	904221	1419	1	DmelGATCr5chr2L02918	35	30	78	54	26	47	31	34	17	33	45	86
r5GATC2L02940	2L	904218	904807	590	1	DmelGATCr5chr2L02919	109	65	87	162	71	50	55	36	100	104	81	109
r5GATC2L02941	2L	904804	905089	286	1	DmelGATCr5chr2L02920	10	7	20	7	12	2	8	4	7	9	6	4
r5GATC2L02942	2L	905086	905188	103	1	DmelGATCr5chr2L02921	5	1	5	6	5	1	1	3	5	1	3	4
r5GATC2L02943	2L	905185	905938	754	1	DmelGATCr5chr2L02922	169	98	143	281	253	162	131	85	176	225	269	188
r5GATC2L02944	2L	905935	906492	558	1	DmelGATCr5chr2L02923	7	0	13	1	1	3	5	1	0	1	3	2
r5GATC2L02945	2L	906489	906609	121	0	DmelGATCr5chr2L02924	8	1	8	10	9	7	5	3	4	5	7	7
r5GATC2L02946	2L	906606	906936	331	1	DmelGATCr5chr2L02925	31	14	23	34	35	22	14	11	19	27	28	28
r5GATC2L02947	2L	906933	907381	449	1	DmelGATCr5chr2L02926	99	40	41	85	70	40	35	24	62	57	73	46
r5GATC2L02948	2L	907378	908309	932	1	DmelGATCr5chr2L02927	53	16	28	22	15	5	31	20	15	24	18	34
r5GATC2L02949	2L	908306	911057	2752	1	DmelGATCr5chr2L02928	2	0	10	8	4	8	5	3	3	5	3	6
r5GATC2L02950	2L	911054	911758	705	1	DmelGATCr5chr2L02929	3	1	6	1	2	2	1	0	3	6	1	4
r5GATC2L02951	2L	911755	911764	10	0	DmelGATCr5chr2L02930	0	0	0	0	0	0	0	0	0	0	0	0
r5GATC2L02952	2L	911761	912513	753	1	DmelGATCr5chr2L02931	4	2	4	3	3	2	4	4	0	2	6	14
r5GATC2L02953	2L	912510	913376	867	1	DmelGATCr5chr2L02932	2	1	2	2	9	12	4	3	1	0	5	9
r5GATC2L02954	2L	913373	913936	564	1	DmelGATCr5chr2L02933	43	2	20	18	13	12	17	9	9	20	27	32
r5GATC2L02955	2L	913933	914038	106	0	DmelGATCr5chr2L02934	5	1	0	1	1	0	1	0	0	0	1	0
r5GATC2L02956	2L	914035	914045	11	0	DmelGATCr5chr2L02935	0	0	0	0	0	0	0	0	0	0	0	0
r5GATC2L02957	2L	914042	914065	24	0	DmelGATCr5chr2L02936	0	0	0	0	1	0	0	0	0	0	0	0
r5GATC2L02958	2L	914062	914561	500	1	DmelGATCr5chr2L02937	60	8	18	17	14	7	19	18	10	15	16	37
r5GATC2L02959	2L	914558	915084	527	1	DmelGATCr5chr2L02938	114	23	60	103	52	44	56	31	46	77	86	70
r5GATC2L02960	2L	915081	915288	208	0	DmelGATCr5chr2L02939	7	0	1	5	3	2	3	3	3	6	4	3
r5GATC2L02961	2L	915285	915361	77	1	DmelGATCr5chr2L02940	1	0	4	1	0	0	2	0	0	0	0	1
r5GATC2L02962	2L	915358	915439	82	0	DmelGATCr5chr2L02941	2	1	1	3	1	0	0	2	3	1	3	0
r5GATC2L02963	2L	915436	915568	133	0	DmelGATCr5chr2L02942	2	0	5	5	0	0	1	0	1	1	1	1
r5GATC2L02964	2L	915565	916163	599	1	DmelGATCr5chr2L02943	28	13	39	29	17	9	9	14	22	16	17	23
r5GATC2L02965	2L	916160	916452	293	1	DmelGATCr5chr2L02944	21	1	17	11	8	1	7	4	6	10	7	16
r5GATC2L02966	2L	916449	916509	61	0	DmelGATCr5chr2L02945	4	2	4	3	4	1	2	0	2	3	3	7
r5GATC2L02967	2L	916506	916552	47	1	DmelGATCr5chr2L02946	2	2	6	4	2	2	4	0	2	2	4	4
r5GATC2L02968	2L	916549	916830	282	0	DmelGATCr5chr2L02947	22	6	14	16	8	4	6	7	7	10	6	12
r5GATC2L02969	2L	916827	917143	317	1	DmelGATCr5chr2L02948	16	4	19	19	6	2	7	3	9	12	8	10
r5GATC2L02970	2L	917140	917196	57	0	DmelGATCr5chr2L02949	4	0	4	2	0	2	0	0	3	3	2	1
r5GATC2L02971	2L	917193	917250	58	0	DmelGATCr5chr2L02950	0	1	2	1	0	3	0	0	1	0	0	0
r5GATC2L02972	2L	917247	917409	163	0	DmelGATCr5chr2L02951	1	0	2	1	2	1	1	2	0	1	3	2
r5GATC2L02973	2L	917406	917414	9	0	DmelGATCr5chr2L02952	0	0	0	0	0	0	0	0	0	0	0	0
r5GATC2L02974	2L	917411	917499	89	1	DmelGATCr5chr2L02953	2	2	1	5	2	0	1	0	1	5	1	3
r5GATC2L02975	2L	917496	917585	90	0	DmelGATCr5chr2L02954	2	0	2	1	2	0	2	1	1	3	3	0
r5GATC2L02976	2L	917582	917678	97	0	DmelGATCr5chr2L02955	4	2	1	6	4	1	1	1	2	4	4	1
r5GATC2L02977	2L	917675	918523	849	1	DmelGATCr5chr2L02956	99	46	103	147	108	87	57	53	69	98	96	102
r5GATC2L02978	2L	918520	918556	37	0	DmelGATCr5chr2L02957	6	3	9	17	13	6	4	2	10	12	14	6
r5GATC2L02979	2L	918553	919229	677	1	DmelGATCr5chr2L02958	172	48	82	114	77	58	73	68	51	61	89	92
r5GATC2L02980	2L	919226	919331	106	1	DmelGATCr5chr2L02959	5	3	10	6	4	2	7	1	3	2	5	4
r5GATC2L02981	2L	919328	920460	1133	1	DmelGATCr5chr2L02960	62	15	42	28	17	19	45	24	14	24	30	51
r5GATC2L02982	2L	920457	923381	2925	1	DmelGATCr5chr2L02961	0	0	2	1	2	2	1	0	0	0	0	0
r5GATC2L02983	2L	923378	923986	609	1	DmelGATCr5chr2L02962	96	33	90	146	108	87	96	44	57	83	118	107
r5GATC2L02984	2L	923983	924086	104	1	DmelGATCr5chr2L02963	6	2	3	1	5	0	4	0	1	1	1	1
r5GATC2L02985	2L	924083	924134	52	0	DmelGATCr5chr2L02964	2	0	3	2	1	1	2	1	3	1	0	1
r5GATC2L02986	2L	924131	925339	1209	1	DmelGATCr5chr2L02965	121	25	163	159	63	62	111	38	40	56	73	119
r5GATC2L02987	2L	925336	925912	577	1	DmelGATCr5chr2L02966	53	16	53	53	42	26	32	13	13	28	45	72
r5GATC2L02988	2L	925909	927944	2036	1	DmelGATCr5chr2L02967	5	5	45	4	28	22	18	14	2	2	22	29
r5GATC2L02989	2L	927941	928146	206	1	DmelGATCr5chr2L02968	0	0	2	1	2	0	1	0	0	0	1	1
r5GATC2L02990	2L	928143	929557	1415	1	DmelGATCr5chr2L02969	24	6	35	10	16	16	16	14	5	6	22	29
r5GATC2L02991	2L	929554	929793	240	1	DmelGATCr5chr2L02970	21	5	18	20	15	5	13	4	9	7	11	15
r5GATC2L02992	2L	929790	930326	537	0	DmelGATCr5chr2L02971	129	24	68	150	103	44	55	36	67	81	90	106
r5GATC2L02993	2L	930323	932044	1722	1	DmelGATCr5chr2L02972	2	0	13	1	3	7	7	1	1	3	2	2
r5GATC2L02994	2L	932041	932049	9	0	DmelGATCr5chr2L02973	0	0	0	0	0	0	0	0	0	0	0	0
r5GATC2L02995	2L	932046	933669	1624	1	DmelGATCr5chr2L02974	7	3	32	14	10	17	17	11	4	12	10	14
r5GATC2L02996	2L	933666	934368	703	1	DmelGATCr5chr2L02975	94	44	67	124	98	77	57	51	66	92	131	99
r5GATC2L02997	2L	934365	934824	460	1	DmelGATCr5chr2L02976	30	12	30	26	28	13	20	10	23	27	20	19
r5GATC2L02998	2L	934821	936690	1870	1	DmelGATCr5chr2L02977	62	36	76	76	24	20	42	24	21	38	28	26
r5GATC2L02999	2L	936687	936768	82	0	DmelGATCr5chr2L02978	11	5	8	13	3	2	2	4	5	4	4	8
r5GATC2L03000	2L	936765	937606	842	1	DmelGATCr5chr2L02979	74	16	59	83	47	31	42	35	38	47	48	55
r5GATC2L03001	2L	937603	938786	1184	1	DmelGATCr5chr2L02980	38	17	49	60	53	63	35	38	28	41	54	47
r5GATC2L03002	2L	938783	940274	1492	1	DmelGATCr5chr2L02981	5	5	8	2	6	2	11	2	2	3	11	3
r5GATC2L03003	2L	940271	940433	163	0	DmelGATCr5chr2L02982	0	0	0	0	2	0	0	0	0	0	0	0
r5GATC2L03004	2L	940430	941616	1187	1	DmelGATCr5chr2L02983	5	3	21	5	8	13	6	4	3	3	8	8
r5GATC2L03005	2L	941613	942482	870	1	DmelGATCr5chr2L02984	47	3	19	33	11	11	20	6	8	11	22	25
r5GATC2L03006	2L	942479	943165	687	1	DmelGATCr5chr2L02985	35	10	8	10	7	6	21	19	1	3	13	14
r5GATC2L03007	2L	943162	944026	865	1	DmelGATCr5chr2L02986	10	23	6	4	1	3	17	11	10	3	11	9
r5GATC2L03008	2L	944023	944506	484	1	DmelGATCr5chr2L02987	24	11	18	23	16	22	13	9	28	25	26	22
r5GATC2L03009	2L	944503	946094	1592	1	DmelGATCr5chr2L02988	3	1	11	4	8	4	5	4	2	1	6	14
r5GATC2L03010	2L	946091	946618	528	1	DmelGATCr5chr2L02989	51	9	23	41	14	18	24	20	14	16	33	36
r5GATC2L03011	2L	946615	946892	278	1	DmelGATCr5chr2L02990	10	2	6	6	1	2	3	3	0	4	2	5
r5GATC2L03012	2L	946889	947923	1035	1	DmelGATCr5chr2L02991	59	36	47	59	92	74	59	42	45	60	124	108
r5GATC2L03013	2L	947920	948026	107	0	DmelGATCr5chr2L02992	3	1	1	3	3	2	2	0	2	1	2	2
r5GATC2L03014	2L	948023	949296	1274	1	DmelGATCr5chr2L02993	7	2	5	3	5	5	9	10	0	2	14	14
r5GATC2L03015	2L	949293	949491	199	0	DmelGATCr5chr2L02994	1	0	3	2	0	0	4	1	0	0	1	3
r5GATC2L03016	2L	949488	950099	612	1	DmelGATCr5chr2L02995	0	0	0	0	1	1	1	0	1	1	0	0
r5GATC2L03017	2L	950096	950134	39	0	DmelGATCr5chr2L02996	1	0	1	2	0	0	0	0	0	0	0	0
r5GATC2L03018	2L	950131	950268	138	1	DmelGATCr5chr2L02997	1	0	4	2	1	0	1	0	0	2	0	2
r5GATC2L03019	2L	950265	951442	1178	1	DmelGATCr5chr2L02998	5	2	5	5	1	0	4	2	0	0	1	0
r5GATC2L03020	2L	951439	951685	247	1	DmelGATCr5chr2L02999	7	2	2	5	7	1	6	4	4	4	7	15
r5GATC2L03021	2L	951682	951890	209	0	DmelGATCr5chr2L03000	1	0	0	0	0	0	1	1	0	0	0	3
r5GATC2L03022	2L	951887	952005	119	1	DmelGATCr5chr2L03001	1	0	4	2	1	0	0	0	1	1	3	2
r5GATC2L03023	2L	952002	952040	39	0	DmelGATCr5chr2L03002	1	0	1	1	2	0	2	1	1	4	1	1
r5GATC2L03024	2L	952037	952269	233	1	DmelGATCr5chr2L03003	14	1	9	15	3	1	2	4	3	4	5	12
r5GATC2L03025	2L	952266	952369	104	0	DmelGATCr5chr2L03004	1	0	1	2	0	0	0	1	1	0	0	2
r5GATC2L03026	2L	952366	952511	146	0	DmelGATCr5chr2L03005	1	0	0	1	1	0	1	0	0	0	0	0
r5GATC2L03027	2L	952508	953041	534	1	DmelGATCr5chr2L03006	1	0	5	5	1	0	0	1	2	2	1	4
r5GATC2L03028	2L	953038	953353	316	1	DmelGATCr5chr2L03007	4	1	7	5	0	0	2	2	0	0	5	4
r5GATC2L03029	2L	953350	954468	1119	1	DmelGATCr5chr2L03008	39	16	92	55	45	39	51	19	22	37	57	51
r5GATC2L03030	2L	954465	955095	631	1	DmelGATCr5chr2L03009	43	22	89	96	47	37	28	20	40	40	69	87
r5GATC2L03031	2L	955092	955583	492	1	DmelGATCr5chr2L03010	79	53	93	226	150	83	63	45	89	134	135	110
r5GATC2L03032	2L	955580	955926	347	0	DmelGATCr5chr2L03011	96	53	75	132	118	83	42	27	62	93	73	59
r5GATC2L03033	2L	955923	956193	271	1	DmelGATCr5chr2L03012	39	33	59	68	87	39	29	22	44	52	43	42
r5GATC2L03034	2L	956190	956511	322	1	DmelGATCr5chr2L03013	24	16	42	40	33	19	23	16	17	22	21	29
r5GATC2L03035	2L	956508	956526	19	0	DmelGATCr5chr2L03014	0	0	0	0	0	0	0	0	0	0	0	0
r5GATC2L03036	2L	956523	956669	147	0	DmelGATCr5chr2L03015	0	0	3	4	4	1	1	0	2	2	1	1
r5GATC2L03037	2L	956666	956802	137	1	DmelGATCr5chr2L03016	7	1	0	3	1	0	3	1	1	1	2	1
r5GATC2L03038	2L	956799	957016	218	0	DmelGATCr5chr2L03017	13	2	5	16	1	3	11	3	6	4	3	7
r5GATC2L03039	2L	957013	957224	212	1	DmelGATCr5chr2L03018	7	1	6	6	3	1	3	5	6	4	5	4
r5GATC2L03040	2L	957221	957705	485	1	DmelGATCr5chr2L03019	103	29	50	113	31	36	40	35	59	74	51	63
r5GATC2L03041	2L	957702	957827	126	0	DmelGATCr5chr2L03020	15	5	11	18	10	5	6	12	20	13	16	10
r5GATC2L03042	2L	957824	958033	210	1	DmelGATCr5chr2L03021	0	1	0	3	1	1	1	1	0	2	2	0
r5GATC2L03043	2L	958030	960151	2122	1	DmelGATCr5chr2L03022	10	6	30	3	16	7	26	7	3	3	21	22
r5GATC2L03044	2L	960148	960293	146	0	DmelGATCr5chr2L03023	1	0	0	0	1	0	2	0	1	0	1	0
r5GATC2L03045	2L	960290	961471	1182	1	DmelGATCr5chr2L03024	79	42	108	88	62	58	64	52	45	35	70	113
r5GATC2L03046	2L	961468	961523	56	0	DmelGATCr5chr2L03025	15	6	12	12	10	12	4	6	9	6	10	15
r5GATC2L03047	2L	961520	961780	261	1	DmelGATCr5chr2L03026	2	1	5	5	8	5	3	5	2	5	6	3
r5GATC2L03048	2L	961777	963210	1434	1	DmelGATCr5chr2L03027	1	1	9	2	3	5	5	0	0	3	7	2
r5GATC2L03049	2L	963207	963650	444	1	DmelGATCr5chr2L03028	18	9	18	18	16	11	13	4	10	6	10	17
r5GATC2L03050	2L	963647	963823	177	0	DmelGATCr5chr2L03029	6	4	4	2	3	1	4	0	1	5	5	7
r5GATC2L03051	2L	963820	964040	221	1	DmelGATCr5chr2L03030	1	0	5	0	0	1	4	1	1	1	0	0
r5GATC2L03052	2L	964037	964839	803	1	DmelGATCr5chr2L03031	94	18	49	29	36	46	62	23	16	18	65	102
r5GATC2L03053	2L	964836	965144	309	0	DmelGATCr5chr2L03032	12	0	3	3	3	5	6	2	2	5	6	5
r5GATC2L03054	2L	965141	965331	191	1	DmelGATCr5chr2L03033	7	2	10	7	3	0	12	4	2	7	5	7
r5GATC2L03055	2L	965328	965926	599	1	DmelGATCr5chr2L03034	90	19	54	41	33	17	46	22	19	37	32	59
r5GATC2L03056	2L	965923	965967	45	0	DmelGATCr5chr2L03035	2	1	2	5	0	1	2	1	2	2	0	1
r5GATC2L03057	2L	965964	966595	632	1	DmelGATCr5chr2L03036	82	11	35	47	26	30	35	41	20	30	27	39
r5GATC2L03059	2L	966596	967173	578	1	DmelGATCr5chr2L03037	1	0	0	1	0	0	0	1	0	0	2	0
r5GATC2L03060	2L	967170	969129	1960	1	DmelGATCr5chr2L03038	60	17	92	69	139	77	57	47	43	81	70	88
r5GATC2L03061	2L	969126	969443	318	1	DmelGATCr5chr2L03039	15	4	7	6	8	10	8	3	3	6	5	9
r5GATC2L03062	2L	969440	969728	289	1	DmelGATCr5chr2L03040	30	5	7	19	17	14	13	4	8	7	10	18
r5GATC2L03063	2L	969725	970183	459	1	DmelGATCr5chr2L03041	93	22	69	61	49	33	34	15	24	28	39	65
r5GATC2L03064	2L	970180	970644	465	1	DmelGATCr5chr2L03042	102	26	74	117	96	47	46	17	78	80	84	78
r5GATC2L03065	2L	970641	970916	276	1	DmelGATCr5chr2L03043	12	2	4	6	3	1	4	1	3	3	2	8
r5GATC2L03066	2L	970913	971183	271	1	DmelGATCr5chr2L03044	9	3	5	10	3	1	5	4	7	5	5	12
r5GATC2L03067	2L	971180	971692	513	1	DmelGATCr5chr2L03045	59	11	38	47	24	21	20	19	29	43	35	38
r5GATC2L03068	2L	971689	972240	552	1	DmelGATCr5chr2L03046	78	34	34	73	59	39	32	31	47	74	111	78
r5GATC2L03069	2L	972237	975617	3381	1	DmelGATCr5chr2L03047	4	1	2	2	1	1	4	0	1	1	2	0
r5GATC2L03070	2L	975614	975672	59	0	DmelGATCr5chr2L03048	3	0	0	1	0	0	1	0	0	0	0	1
r5GATC2L03071	2L	975669	976080	412	1	DmelGATCr5chr2L03049	6	8	2	14	33	22	2	4	41	48	16	3
r5GATC2L03072	2L	976077	977115	1039	1	DmelGATCr5chr2L03050	0	1	1	5	2	0	0	1	4	0	0	6
r5GATC2L03073	2L	977112	978311	1200	0	DmelGATCr5chr2L03051	6	1	4	4	1	2	1	0	7	2	1	3
r5GATC2L03074	2L	978308	978324	17	0	DmelGATCr5chr2L03052	0	0	0	0	0	0	0	0	0	0	0	0
r5GATC2L03075	2L	978321	978891	571	0	DmelGATCr5chr2L03053	0	0	0	2	0	0	0	0	0	3	1	0
r5GATC2L03076	2L	978888	978936	49	0	DmelGATCr5chr2L03054	0	0	0	1	0	0	0	0	0	0	0	0
r5GATC2L03077	2L	978933	979095	163	0	DmelGATCr5chr2L03055	0	0	0	0	0	1	0	0	0	0	0	0
r5GATC2L03078	2L	979092	979987	896	0	DmelGATCr5chr2L03056	1	1	4	1	0	0	1	0	2	2	0	0
r5GATC2L03079	2L	979984	980219	236	0	DmelGATCr5chr2L03057	0	0	0	0	0	0	0	0	0	1	0	0
r5GATC2L03080	2L	980216	980741	526	0	DmelGATCr5chr2L03058	0	0	0	0	0	0	0	1	0	3	1	0
r5GATC2L03081	2L	980738	981233	496	0	DmelGATCr5chr2L03059	0	0	0	1	0	0	0	0	1	3	0	0
r5GATC2L03082	2L	981230	981314	85	0	DmelGATCr5chr2L03060	0	0	0	0	0	0	0	0	1	0	0	0
r5GATC2L03083	2L	981311	981618	308	0	DmelGATCr5chr2L03061	1	0	0	0	0	1	0	0	1	0	1	1
r5GATC2L03084	2L	981615	981640	26	0	DmelGATCr5chr2L03062	0	0	0	0	0	0	0	0	0	0	0	0
r5GATC2L03085	2L	981637	981700	64	0	DmelGATCr5chr2L03063	0	0	0	0	0	0	0	0	0	0	0	0
r5GATC2L03086	2L	981697	981823	127	0	DmelGATCr5chr2L03064	0	0	0	0	0	0	0	0	1	0	0	0
r5GATC2L03087	2L	981820	981947	128	0	DmelGATCr5chr2L03065	1	0	0	1	0	0	0	0	0	0	0	0
r5GATC2L03088	2L	981944	982644	701	0	DmelGATCr5chr2L03066	1	0	0	1	1	2	0	2	1	2	3	0
r5GATC2L03089	2L	982641	982761	121	0	DmelGATCr5chr2L03067	0	1	0	0	0	0	0	0	0	1	0	0
r5GATC2L03090	2L	982758	983535	778	0	DmelGATCr5chr2L03068	5	1	1	3	1	0	0	1	1	0	1	2
r5GATC2L03091	2L	983532	984265	734	0	DmelGATCr5chr2L03069	1	0	3	4	0	1	0	0	3	2	3	0
r5GATC2L03092	2L	984262	985405	1144	1	DmelGATCr5chr2L03070	3	0	11	1	3	3	5	0	2	3	4	11
r5GATC2L03093	2L	985402	986036	635	1	DmelGATCr5chr2L03071	43	8	24	30	15	13	13	15	20	17	21	39
r5GATC2L03094	2L	986033	986411	379	1	DmelGATCr5chr2L03072	29	14	19	35	22	16	13	5	17	24	16	29
r5GATC2L03095	2L	986408	986541	134	1	DmelGATCr5chr2L03073	4	2	5	0	9	0	2	3	4	1	2	6
r5GATC2L03096	2L	986538	987960	1423	1	DmelGATCr5chr2L03074	69	27	92	128	54	43	59	40	45	70	67	103
r5GATC2L03097	2L	987957	987966	10	1	DmelGATCr5chr2L03075	0	0	0	0	0	0	0	0	0	0	0	0
r5GATC2L03098	2L	987963	988065	103	0	DmelGATCr5chr2L03076	1	1	4	1	1	3	1	0	0	1	3	2
r5GATC2L03099	2L	988062	988386	325	1	DmelGATCr5chr2L03077	5	2	12	15	6	4	2	4	4	11	6	17
r5GATC2L03100	2L	988383	989358	976	1	DmelGATCr5chr2L03078	34	28	41	62	36	18	32	27	28	42	67	70
r5GATC2L03101	2L	989355	989643	289	1	DmelGATCr5chr2L03079	9	0	9	12	9	1	4	3	4	3	3	6
r5GATC2L03102	2L	989640	989890	251	1	DmelGATCr5chr2L03080	5	1	5	9	2	2	1	0	3	2	2	7
r5GATC2L03103	2L	989887	990067	181	1	DmelGATCr5chr2L03081	6	2	9	4	2	1	4	0	2	6	0	2
r5GATC2L03104	2L	990064	992190	2127	1	DmelGATCr5chr2L03082	56	23	64	41	97	65	51	16	31	32	82	51
r5GATC2L03105	2L	992187	993342	1156	1	DmelGATCr5chr2L03083	52	71	93	128	74	76	63	33	47	86	70	115
r5GATC2L03106	2L	993339	994480	1142	1	DmelGATCr5chr2L03084	29	14	55	61	37	29	43	13	19	32	28	69
r5GATC2L03107	2L	994477	994671	195	1	DmelGATCr5chr2L03085	4	1	2	3	3	1	2	4	2	3	1	1
r5GATC2L03108	2L	994668	995367	700	1	DmelGATCr5chr2L03086	47	25	32	41	14	16	24	14	17	31	24	37
r5GATC2L03109	2L	995364	997030	1667	1	DmelGATCr5chr2L03087	5	2	11	4	4	5	3	6	7	3	2	1
r5GATC2L03110	2L	997027	997760	734	0	DmelGATCr5chr2L03088	1	0	0	5	2	0	1	1	1	1	4	0
r5GATC2L03111	2L	997757	998258	502	0	DmelGATCr5chr2L03089	0	0	0	1	1	1	1	0	0	1	2	0
r5GATC2L03112	2L	998255	998340	86	0	DmelGATCr5chr2L03090	0	0	0	2	0	0	0	1	1	1	0	1
r5GATC2L03113	2L	998337	998902	566	0	DmelGATCr5chr2L03091	104	15	3	13	23	27	1	25	2	13	31	53
r5GATC2L03114	2L	998899	999071	173	0	DmelGATCr5chr2L03092	0	0	1	2	0	0	0	0	2	0	0	1
r5GATC2L03115	2L	999068	999258	191	0	DmelGATCr5chr2L03093	0	0	0	0	0	0	0	0	0	0	1	0
r5GATC2L03116	2L	999255	999977	723	0	DmelGATCr5chr2L03094	2	0	4	2	2	0	1	1	3	3	2	0
r5GATC2L03117	2L	999974	1000094	121	0	DmelGATCr5chr2L03095	0	0	0	0	0	0	0	0	0	0	1	0
r5GATC2L03118	2L	1000091	1000805	715	0	DmelGATCr5chr2L03096	1	0	0	4	1	0	0	0	2	0	2	0
r5GATC2L03119	2L	1000802	1000929	128	0	DmelGATCr5chr2L03097	1	0	1	0	1	0	0	1	0	0	0	0
r5GATC2L03120	2L	1000926	1001052	127	0	DmelGATCr5chr2L03098	0	0	0	0	1	0	0	0	0	1	0	0
r5GATC2L03121	2L	1001049	1001112	64	0	DmelGATCr5chr2L03099	0	0	0	0	0	0	0	0	0	0	0	0
r5GATC2L03122	2L	1001109	1001134	26	0	DmelGATCr5chr2L03100	0	0	0	0	0	0	1	0	0	0	0	0
r5GATC2L03123	2L	1001131	1001438	308	0	DmelGATCr5chr2L03101	0	0	0	1	2	0	1	0	0	1	0	1
r5GATC2L03124	2L	1001435	1001519	85	0	DmelGATCr5chr2L03102	1	0	0	0	0	0	1	0	0	1	0	0
r5GATC2L03125	2L	1001516	1002011	496	0	DmelGATCr5chr2L03103	0	1	0	1	1	1	1	0	0	2	0	0
r5GATC2L03126	2L	1002008	1002533	526	0	DmelGATCr5chr2L03104	0	0	0	0	0	0	0	0	0	0	0	0
r5GATC2L03127	2L	1002530	1002764	235	0	DmelGATCr5chr2L03105	0	0	0	0	2	1	2	0	0	1	0	0
r5GATC2L03128	2L	1002761	1003655	895	0	DmelGATCr5chr2L03106	2	0	1	1	1	2	0	0	4	2	1	4
r5GATC2L03129	2L	1003652	1003814	163	0	DmelGATCr5chr2L03107	0	0	0	3	0	0	0	0	0	1	0	0
r5GATC2L03130	2L	1003811	1003859	49	0	DmelGATCr5chr2L03108	0	0	0	0	1	0	0	0	0	1	0	0
r5GATC2L03131	2L	1003856	1004426	571	0	DmelGATCr5chr2L03109	3	0	0	1	2	2	1	0	1	0	1	0
r5GATC2L03132	2L	1004423	1004439	17	0	DmelGATCr5chr2L03110	1	0	0	0	0	0	0	0	0	0	0	0
r5GATC2L03133	2L	1004436	1005639	1204	0	DmelGATCr5chr2L03111	0	0	4	3	3	0	0	0	3	1	2	0
r5GATC2L03134	2L	1005636	1005949	314	0	DmelGATCr5chr2L03112	1	0	0	0	2	1	0	0	1	1	1	0
r5GATC2L03135	2L	1005946	1006123	178	0	DmelGATCr5chr2L03113	1	0	0	0	0	0	0	0	0	0	0	0
r5GATC2L03136	2L	1006120	1006222	103	0	DmelGATCr5chr2L03114	0	0	0	0	0	0	0	0	0	0	0	0
r5GATC2L03137	2L	1006219	1006446	228	0	DmelGATCr5chr2L03115	10	0	2	2	4	0	2	0	2	2	4	3
r5GATC2L03138	2L	1006443	1007531	1089	1	DmelGATCr5chr2L03116	74	42	67	70	51	39	56	25	40	47	52	93
r5GATC2L03139	2L	1007528	1007537	10	0	DmelGATCr5chr2L03117	0	0	0	0	0	0	0	0	0	0	0	0
r5GATC2L03140	2L	1007534	1008802	1269	1	DmelGATCr5chr2L03118	88	67	282	148	627	257	243	163	138	147	179	252
r5GATC2L03141	2L	1008799	1008943	145	0	DmelGATCr5chr2L03119	9	5	21	12	24	13	7	11	13	12	15	9
r5GATC2L03142	2L	1008940	1009007	68	1	DmelGATCr5chr2L03120	19	6	13	24	17	13	20	16	19	27	22	27
r5GATC2L03143	2L	1009004	1009639	636	1	DmelGATCr5chr2L03121	141	50	139	170	118	67	183	97	138	199	170	183
r5GATC2L03144	2L	1009636	1010531	896	1	DmelGATCr5chr2L03122	112	29	212	159	46	68	156	87	98	159	121	169
r5GATC2L03145	2L	1010528	1010872	345	1	DmelGATCr5chr2L03123	31	6	44	66	62	20	35	20	43	59	26	44
r5GATC2L03146	2L	1010869	1010893	25	0	DmelGATCr5chr2L03124	2	0	1	1	0	0	0	0	1	1	0	0
r5GATC2L03147	2L	1010890	1010949	60	0	DmelGATCr5chr2L03125	2	1	0	0	0	0	1	0	2	2	1	1
r5GATC2L03148	2L	1010946	1011190	245	1	DmelGATCr5chr2L03126	6	2	13	9	3	2	8	4	7	5	5	18
r5GATC2L03149	2L	1011187	1011198	12	0	DmelGATCr5chr2L03127	0	0	0	0	0	0	0	0	0	0	0	1
r5GATC2L03150	2L	1011195	1011216	22	0	DmelGATCr5chr2L03128	0	0	0	0	0	0	0	0	0	0	0	0
r5GATC2L03151	2L	1011213	1011315	103	0	DmelGATCr5chr2L03129	0	0	4	0	0	0	2	0	1	0	1	2
r5GATC2L03152	2L	1011312	1013937	2626	1	DmelGATCr5chr2L03130	1	0	29	0	8	2	7	4	0	3	4	11
r5GATC2L03153	2L	1013934	1013944	11	0	DmelGATCr5chr2L03131	0	0	0	0	0	0	0	0	0	0	0	0
r5GATC2L03154	2L	1013941	1014015	75	0	DmelGATCr5chr2L03132	0	0	0	0	1	0	0	1	0	1	1	2
r5GATC2L03155	2L	1014012	1014186	175	0	DmelGATCr5chr2L03133	0	0	0	1	2	0	0	3	0	0	0	0
r5GATC2L03156	2L	1014183	1014352	170	1	DmelGATCr5chr2L03134	0	0	0	0	1	0	1	0	1	2	1	0
r5GATC2L03157	2L	1014349	1014894	546	1	DmelGATCr5chr2L03135	37	10	21	39	13	11	24	22	40	72	34	26
r5GATC2L03158	2L	1014891	1014965	75	0	DmelGATCr5chr2L03136	0	2	4	1	0	0	0	0	1	4	0	1
r5GATC2L03159	2L	1014962	1014971	10	1	DmelGATCr5chr2L03137	0	0	0	0	0	0	0	0	0	0	0	0
r5GATC2L03160	2L	1014968	1015244	277	1	DmelGATCr5chr2L03138	3	2	3	5	1	0	2	2	5	4	2	3
r5GATC2L03161	2L	1015241	1015388	148	0	DmelGATCr5chr2L03139	9	4	10	16	11	3	4	2	14	9	1	6
r5GATC2L03162	2L	1015385	1015624	240	1	DmelGATCr5chr2L03140	5	3	4	14	1	2	2	1	6	7	2	8
r5GATC2L03163	2L	1015621	1015630	10	0	DmelGATCr5chr2L03141	0	0	0	0	0	0	0	0	0	0	0	0
r5GATC2L03164	2L	1015627	1015645	19	0	DmelGATCr5chr2L03142	0	0	0	0	0	0	0	0	0	1	0	0
r5GATC2L03165	2L	1015642	1015729	88	0	DmelGATCr5chr2L03143	1	1	4	4	0	1	2	3	4	5	1	1
r5GATC2L03166	2L	1015726	1015768	43	0	DmelGATCr5chr2L03144	2	0	2	6	4	3	1	2	7	6	0	3
r5GATC2L03167	2L	1015765	1016194	430	1	DmelGATCr5chr2L03145	63	17	66	93	66	35	28	22	96	111	35	55
r5GATC2L03168	2L	1016191	1016662	472	1	DmelGATCr5chr2L03146	4	7	12	17	6	5	4	4	14	18	10	13
r5GATC2L03169	2L	1016659	1017052	394	1	DmelGATCr5chr2L03147	2	0	1	6	2	0	2	1	4	4	4	4
r5GATC2L03170	2L	1017049	1017112	64	1	DmelGATCr5chr2L03148	2	0	1	0	0	0	0	1	1	0	0	0
r5GATC2L03171	2L	1017109	1017262	154	0	DmelGATCr5chr2L03149	2	0	3	0	3	0	1	0	1	0	0	0
r5GATC2L03172	2L	1017259	1017283	25	0	DmelGATCr5chr2L03150	0	0	0	0	0	0	0	0	1	0	0	0
r5GATC2L03173	2L	1017280	1017451	172	1	DmelGATCr5chr2L03151	3	1	4	3	2	0	1	0	0	1	2	1
r5GATC2L03174	2L	1017448	1018020	573	1	DmelGATCr5chr2L03152	112	18	67	75	60	26	51	34	38	62	66	100
r5GATC2L03175	2L	1018017	1019411	1395	1	DmelGATCr5chr2L03153	42	23	80	58	53	30	54	29	35	46	74	76
r5GATC2L03176	2L	1019408	1022173	2766	1	DmelGATCr5chr2L03154	67	20	57	71	0	0	35	26	33	48	1	3
r5GATC2L03177	2L	1022170	1024176	2007	1	DmelGATCr5chr2L03155	26	5	63	18	40	28	44	16	3	13	38	44
r5GATC2L03178	2L	1024173	1024370	198	1	DmelGATCr5chr2L03156	5	0	6	9	8	3	3	2	2	1	3	2
r5GATC2L03179	2L	1024367	1025297	931	1	DmelGATCr5chr2L03157	196	68	144	239	138	111	130	74	123	184	149	202
r5GATC2L03180	2L	1025294	1028103	2810	1	DmelGATCr5chr2L03158	16	7	39	38	12	4	20	16	18	20	10	10
r5GATC2L03181	2L	1028100	1028550	451	1	DmelGATCr5chr2L03159	56	3	37	77	47	32	30	32	35	59	54	80
r5GATC2L03182	2L	1028547	1028592	46	0	DmelGATCr5chr2L03160	0	0	0	0	0	0	1	0	0	1	0	0
r5GATC2L03183	2L	1028589	1028658	70	0	DmelGATCr5chr2L03161	1	0	0	0	0	0	0	0	1	0	2	0
r5GATC2L03184	2L	1028655	1028687	33	0	DmelGATCr5chr2L03162	0	0	0	1	1	0	0	0	1	0	1	1
r5GATC2L03185	2L	1028684	1031024	2341	1	DmelGATCr5chr2L03163	98	17	67	64	81	51	78	33	34	43	90	81
r5GATC2L03186	2L	1031021	1032081	1061	1	DmelGATCr5chr2L03164	45	15	39	58	27	17	28	24	36	40	39	60
r5GATC2L03187	2L	1032078	1032767	690	1	DmelGATCr5chr2L03165	85	14	58	93	35	37	32	30	62	68	57	89
r5GATC2L03188	2L	1032764	1033714	951	1	DmelGATCr5chr2L03166	81	18	75	98	52	33	80	34	53	61	63	138
r5GATC2L03189	2L	1033711	1033739	29	0	DmelGATCr5chr2L03167	0	0	1	0	0	0	0	0	0	0	0	0
r5GATC2L03190	2L	1033736	1033865	130	1	DmelGATCr5chr2L03168	1	0	0	0	0	0	0	0	0	0	0	0
r5GATC2L03191	2L	1033862	1033990	129	0	DmelGATCr5chr2L03169	0	0	1	0	1	0	1	0	0	1	0	0
r5GATC2L03192	2L	1033987	1034002	16	0	DmelGATCr5chr2L03170	0	0	0	0	0	0	0	0	0	0	0	1
r5GATC2L03193	2L	1033999	1034805	807	1	DmelGATCr5chr2L03171	31	18	69	103	47	44	17	15	54	59	61	99
r5GATC2L03194	2L	1034802	1035510	709	1	DmelGATCr5chr2L03172	109	54	82	194	105	117	59	81	119	153	214	178
r5GATC2L03195	2L	1035507	1036361	855	1	DmelGATCr5chr2L03173	117	42	92	127	92	70	67	39	67	114	109	143
r5GATC2L03196	2L	1036358	1036506	149	0	DmelGATCr5chr2L03174	4	4	12	10	4	7	11	6	6	7	5	5
r5GATC2L03197	2L	1036503	1036534	32	0	DmelGATCr5chr2L03175	0	0	0	1	0	0	1	0	0	0	0	0
r5GATC2L03198	2L	1036531	1037346	816	1	DmelGATCr5chr2L03176	171	49	125	134	97	78	108	66	95	121	175	134
r5GATC2L03199	2L	1037343	1037597	255	1	DmelGATCr5chr2L03177	7	3	15	6	3	3	6	2	6	3	4	12
r5GATC2L03200	2L	1037594	1037711	118	0	DmelGATCr5chr2L03178	6	0	7	3	2	4	4	2	4	2	5	3
r5GATC2L03201	2L	1037708	1037823	116	1	DmelGATCr5chr2L03179	1	0	2	0	1	0	0	0	0	1	4	1
r5GATC2L03202	2L	1037820	1037853	34	0	DmelGATCr5chr2L03180	0	0	0	0	0	0	0	0	0	1	0	1
r5GATC2L03203	2L	1037850	1037868	19	0	DmelGATCr5chr2L03181	0	0	1	0	0	0	0	0	0	0	0	0
r5GATC2L03204	2L	1037865	1037972	108	0	DmelGATCr5chr2L03182	2	0	1	2	2	0	1	1	1	0	1	0
r5GATC2L03205	2L	1037969	1038057	89	1	DmelGATCr5chr2L03183	1	0	0	0	0	0	0	0	1	1	0	0
r5GATC2L03206	2L	1038054	1038113	60	0	DmelGATCr5chr2L03184	0	1	1	0	0	1	0	0	0	0	1	0
r5GATC2L03207	2L	1038110	1038359	250	0	DmelGATCr5chr2L03185	5	1	4	6	2	0	4	3	5	3	3	2
r5GATC2L03208	2L	1038356	1038677	322	1	DmelGATCr5chr2L03186	12	0	6	18	14	3	8	4	10	5	9	13
r5GATC2L03209	2L	1038674	1040401	1728	1	DmelGATCr5chr2L03187	10	1	18	8	5	7	16	2	2	2	9	14
r5GATC2L03210	2L	1040398	1041201	804	1	DmelGATCr5chr2L03188	78	42	65	126	99	69	55	41	102	119	108	135
r5GATC2L03211	2L	1041198	1041573	376	1	DmelGATCr5chr2L03189	33	13	30	28	31	23	21	11	18	25	45	57
r5GATC2L03212	2L	1041570	1042358	789	1	DmelGATCr5chr2L03190	58	16	54	60	28	23	34	24	31	32	47	76
r5GATC2L03213	2L	1042355	1042747	393	1	DmelGATCr5chr2L03191	34	15	28	78	85	42	15	16	29	44	56	15
r5GATC2L03214	2L	1042744	1043234	491	1	DmelGATCr5chr2L03192	61	34	65	67	72	34	40	26	37	36	43	68
r5GATC2L03215	2L	1043231	1043770	540	1	DmelGATCr5chr2L03193	19	9	6	6	15	12	13	4	4	1	20	14
r5GATC2L03216	2L	1043767	1045726	1960	1	DmelGATCr5chr2L03194	29	12	16	13	29	14	36	9	13	11	38	0
r5GATC2L03217	2L	1045723	1045867	145	1	DmelGATCr5chr2L03195	1	0	0	3	3	3	2	1	3	1	4	1
r5GATC2L03218	2L	1045864	1046021	158	0	DmelGATCr5chr2L03196	1	0	6	1	2	1	7	0	1	2	5	1
r5GATC2L03219	2L	1046018	1047029	1012	1	DmelGATCr5chr2L03197	149	68	95	123	97	62	98	77	90	119	166	135
r5GATC2L03220	2L	1047026	1047896	871	1	DmelGATCr5chr2L03198	140	32	78	46	46	40	52	39	22	27	70	93
r5GATC2L03221	2L	1047893	1049163	1271	1	DmelGATCr5chr2L03199	70	34	88	93	46	30	25	29	15	32	34	55
r5GATC2L03222	2L	1049160	1049169	10	1	DmelGATCr5chr2L03200	0	0	0	0	0	0	0	0	0	0	0	0
r5GATC2L03223	2L	1049166	1049319	154	0	DmelGATCr5chr2L03201	6	0	9	4	6	3	3	0	2	2	2	4
r5GATC2L03224	2L	1049316	1050784	1469	1	DmelGATCr5chr2L03202	135	32	180	78	52	49	82	46	20	24	51	98
r5GATC2L03225	2L	1050781	1050993	213	1	DmelGATCr5chr2L03203	3	0	2	7	8	0	1	0	1	1	3	2
r5GATC2L03226	2L	1050990	1051060	71	0	DmelGATCr5chr2L03204	3	1	2	6	1	4	0	0	1	1	0	4
r5GATC2L03227	2L	1051057	1052009	953	1	DmelGATCr5chr2L03205	227	105	200	259	216	159	56	75	71	126	132	134
r5GATC2L03228	2L	1052006	1052125	120	0	DmelGATCr5chr2L03206	0	0	2	3	2	0	0	1	1	0	0	2
r5GATC2L03229	2L	1052122	1052202	81	1	DmelGATCr5chr2L03207	2	0	0	3	1	2	0	0	0	0	0	1
r5GATC2L03230	2L	1052199	1052266	68	0	DmelGATCr5chr2L03208	0	0	2	1	0	0	1	1	0	0	0	2
r5GATC2L03231	2L	1052263	1052369	107	0	DmelGATCr5chr2L03209	1	0	2	1	3	0	0	0	1	0	0	1
r5GATC2L03232	2L	1052366	1052529	164	1	DmelGATCr5chr2L03210	3	1	5	4	3	1	1	1	1	4	0	2
r5GATC2L03233	2L	1052526	1052540	15	0	DmelGATCr5chr2L03211	0	0	0	1	0	0	0	0	0	0	0	0
r5GATC2L03234	2L	1052537	1052722	186	0	DmelGATCr5chr2L03212	2	2	4	2	0	0	0	0	0	3	1	2
r5GATC2L03235	2L	1052719	1052755	37	1	DmelGATCr5chr2L03213	0	0	1	0	1	0	1	0	1	1	0	0
r5GATC2L03236	2L	1052752	1052811	60	0	DmelGATCr5chr2L03214	1	0	1	1	0	1	2	1	3	2	3	0
r5GATC2L03237	2L	1052808	1052956	149	0	DmelGATCr5chr2L03215	1	0	1	0	1	0	1	0	0	1	1	0
r5GATC2L03238	2L	1052953	1052985	33	0	DmelGATCr5chr2L03216	0	0	2	1	0	0	0	0	0	0	0	0
r5GATC2L03239	2L	1052982	1054279	1298	1	DmelGATCr5chr2L03217	45	9	50	18	21	13	45	28	9	14	21	45
r5GATC2L03240	2L	1054276	1054667	392	1	DmelGATCr5chr2L03218	69	17	38	70	70	44	54	42	74	92	89	89
r5GATC2L03241	2L	1054664	1054807	144	0	DmelGATCr5chr2L03219	1	0	3	5	4	1	5	3	3	4	4	2
r5GATC2L03242	2L	1054804	1054846	43	0	DmelGATCr5chr2L03220	3	1	6	9	4	4	3	2	2	5	1	6
r5GATC2L03243	2L	1054843	1055195	353	1	DmelGATCr5chr2L03221	44	22	59	59	55	31	52	26	43	58	59	53
r5GATC2L03244	2L	1055192	1055740	549	1	DmelGATCr5chr2L03222	67	47	117	111	92	57	73	18	83	112	77	123
r5GATC2L03245	2L	1055737	1055765	29	0	DmelGATCr5chr2L03223	7	2	5	2	1	1	2	0	4	6	2	2
r5GATC2L03246	2L	1055762	1056005	244	0	DmelGATCr5chr2L03224	14	5	18	19	8	2	6	3	6	6	4	7
r5GATC2L03247	2L	1056002	1056086	85	1	DmelGATCr5chr2L03225	14	4	15	17	7	3	7	3	10	9	10	4
r5GATC2L03248	2L	1056083	1056696	614	1	DmelGATCr5chr2L03226	152	31	171	175	71	44	93	49	73	111	105	125
r5GATC2L03249	2L	1056693	1057097	405	1	DmelGATCr5chr2L03227	89	35	74	78	55	51	44	30	82	84	70	97
r5GATC2L03250	2L	1057094	1058072	979	1	DmelGATCr5chr2L03228	176	90	167	195	232	129	162	100	166	248	229	353
r5GATC2L03251	2L	1058069	1058319	251	1	DmelGATCr5chr2L03229	10	4	18	21	9	4	18	11	17	17	13	6
r5GATC2L03252	2L	1058316	1058362	47	0	DmelGATCr5chr2L03230	1	2	13	12	9	0	4	3	6	8	2	0
r5GATC2L03253	2L	1058359	1059578	1220	1	DmelGATCr5chr2L03231	155	128	286	175	153	98	221	134	102	165	167	277
r5GATC2L03254	2L	1059575	1059964	390	1	DmelGATCr5chr2L03232	115	35	132	84	25	21	59	35	31	46	33	64
r5GATC2L03255	2L	1059961	1060114	154	0	DmelGATCr5chr2L03233	24	12	40	30	14	7	16	11	18	16	9	21
r5GATC2L03256	2L	1060111	1060211	101	0	DmelGATCr5chr2L03234	4	1	9	6	3	1	4	0	5	2	5	3
r5GATC2L03257	2L	1060208	1060307	100	1	DmelGATCr5chr2L03235	3	0	9	10	1	0	5	1	6	4	3	6
r5GATC2L03258	2L	1060304	1060470	167	0	DmelGATCr5chr2L03236	7	3	24	16	18	9	8	6	8	25	14	5
r5GATC2L03259	2L	1060467	1060928	462	1	DmelGATCr5chr2L03237	200	57	257	245	94	61	111	77	187	223	120	178
r5GATC2L03260	2L	1060925	1061059	135	0	DmelGATCr5chr2L03238	18	7	42	35	18	10	15	1	24	41	17	13
r5GATC2L03261	2L	1061056	1061342	287	1	DmelGATCr5chr2L03239	71	23	79	138	30	18	42	23	83	102	40	69
r5GATC2L03262	2L	1061339	1061365	27	0	DmelGATCr5chr2L03240	0	0	0	2	0	1	1	1	1	1	0	0
r5GATC2L03263	2L	1061362	1061371	10	0	DmelGATCr5chr2L03241	0	0	0	0	0	0	0	0	0	0	0	0
r5GATC2L03264	2L	1061368	1061487	120	1	DmelGATCr5chr2L03242	2	2	8	3	5	0	1	3	12	11	13	8
r5GATC2L03265	2L	1061484	1061625	142	0	DmelGATCr5chr2L03243	0	0	4	0	0	0	0	1	1	2	1	0
r5GATC2L03266	2L	1061622	1061639	18	0	DmelGATCr5chr2L03244	1	0	1	0	0	0	0	0	0	0	0	0
r5GATC2L03267	2L	1061636	1061735	100	1	DmelGATCr5chr2L03245	0	0	1	1	0	1	1	0	1	1	1	0
r5GATC2L03268	2L	1061732	1061965	234	0	DmelGATCr5chr2L03246	6	1	7	8	7	0	2	1	6	7	2	7
r5GATC2L03269	2L	1061962	1062043	82	0	DmelGATCr5chr2L03247	3	2	3	1	0	0	2	1	3	2	1	1
r5GATC2L03270	2L	1062040	1062820	781	1	DmelGATCr5chr2L03248	100	50	176	179	50	49	87	49	84	97	80	129
r5GATC2L03271	2L	1062817	1063052	236	1	DmelGATCr5chr2L03249	16	6	28	22	21	6	11	6	13	19	11	18
r5GATC2L03272	2L	1063049	1063460	412	1	DmelGATCr5chr2L03250	159	53	112	142	87	42	62	43	103	122	128	99
r5GATC2L03273	2L	1063457	1063570	114	1	DmelGATCr5chr2L03251	1	0	8	3	1	0	6	2	3	4	2	4
r5GATC2L03274	2L	1063567	1063766	200	0	DmelGATCr5chr2L03252	13	2	9	26	20	5	12	13	11	20	12	2
r5GATC2L03275	2L	1063763	1063884	122	1	DmelGATCr5chr2L03253	2	4	9	2	3	1	7	3	2	5	1	1
r5GATC2L03276	2L	1063881	1063913	33	0	DmelGATCr5chr2L03254	2	0	5	7	0	2	3	4	4	2	1	0
r5GATC2L03277	2L	1063910	1064639	730	1	DmelGATCr5chr2L03255	198	164	329	356	149	154	154	102	152	241	172	206
r5GATC2L03278	2L	1064636	1065357	722	1	DmelGATCr5chr2L03256	337	219	734	779	170	167	282	170	230	301	204	323
r5GATC2L03279	2L	1065354	1065679	326	1	DmelGATCr5chr2L03257	120	31	195	103	62	30	75	46	42	51	51	80
r5GATC2L03280	2L	1065676	1065868	193	0	DmelGATCr5chr2L03258	18	8	44	13	4	0	14	3	5	6	6	5
r5GATC2L03281	2L	1065865	1065941	77	1	DmelGATCr5chr2L03259	12	14	32	23	9	3	7	8	13	9	9	9
r5GATC2L03282	2L	1065938	1066243	306	1	DmelGATCr5chr2L03260	39	18	87	65	28	13	31	14	24	46	30	40
r5GATC2L03283	2L	1066240	1066998	759	1	DmelGATCr5chr2L03261	306	255	581	786	313	286	250	131	492	611	314	389
r5GATC2L03284	2L	1066995	1067636	642	1	DmelGATCr5chr2L03262	585	285	432	823	476	306	358	201	662	849	560	574
r5GATC2L03285	2L	1067633	1067993	361	1	DmelGATCr5chr2L03263	71	20	89	54	38	22	53	27	52	42	60	68
r5GATC2L03286	2L	1067990	1068308	319	1	DmelGATCr5chr2L03264	82	16	87	86	52	22	52	34	51	51	55	65
r5GATC2L03287	2L	1068305	1068797	493	1	DmelGATCr5chr2L03265	113	49	146	142	53	55	64	44	85	100	76	117
r5GATC2L03288	2L	1068794	1069347	554	1	DmelGATCr5chr2L03266	46	27	117	88	62	38	57	36	57	67	63	92
r5GATC2L03289	2L	1069344	1071194	1851	1	DmelGATCr5chr2L03267	3	3	42	6	10	4	5	3	2	1	13	11
r5GATC2L03290	2L	1071191	1071947	757	1	DmelGATCr5chr2L03268	202	57	305	366	218	145	196	68	160	228	231	218
r5GATC2L03291	2L	1071944	1072046	103	0	DmelGATCr5chr2L03269	13	2	25	23	15	5	6	1	7	15	7	8
r5GATC2L03292	2L	1072043	1072311	269	1	DmelGATCr5chr2L03270	14	2	14	7	2	3	7	3	7	7	6	6
r5GATC2L03293	2L	1072308	1072497	190	0	DmelGATCr5chr2L03271	11	6	15	12	4	3	9	6	13	15	15	16
r5GATC2L03294	2L	1072494	1072529	36	0	DmelGATCr5chr2L03272	1	0	2	1	0	2	0	0	0	0	0	0
r5GATC2L03295	2L	1072526	1072579	54	1	DmelGATCr5chr2L03273	3	2	4	1	2	1	1	1	1	0	4	3
r5GATC2L03296	2L	1072576	1072697	122	0	DmelGATCr5chr2L03274	9	4	9	15	14	8	10	14	24	29	11	11
r5GATC2L03297	2L	1072694	1072944	251	1	DmelGATCr5chr2L03275	65	21	21	58	49	17	13	13	61	58	37	35
r5GATC2L03298	2L	1072941	1073068	128	0	DmelGATCr5chr2L03276	8	5	19	7	17	3	8	5	26	23	9	8
r5GATC2L03299	2L	1073065	1073077	13	0	DmelGATCr5chr2L03277	0	0	0	0	0	0	0	0	0	0	1	0
r5GATC2L03300	2L	1073074	1073254	181	1	DmelGATCr5chr2L03278	18	5	28	24	25	10	9	2	19	31	24	19
r5GATC2L03301	2L	1073251	1074047	797	1	DmelGATCr5chr2L03279	748	171	393	532	386	217	402	218	302	429	415	573
r5GATC2L03302	2L	1074044	1074299	256	0	DmelGATCr5chr2L03280	31	9	48	35	24	9	23	13	23	32	22	12
r5GATC2L03303	2L	1074296	1074722	427	1	DmelGATCr5chr2L03281	134	18	92	91	57	29	61	29	43	67	51	118
r5GATC2L03304	2L	1074719	1074749	31	0	DmelGATCr5chr2L03282	3	0	2	4	1	2	1	0	0	4	0	1
r5GATC2L03305	2L	1074746	1075216	471	1	DmelGATCr5chr2L03283	201	54	186	260	183	81	135	64	161	201	163	173
r5GATC2L03306	2L	1075213	1075239	27	1	DmelGATCr5chr2L03284	1	1	2	0	0	0	3	1	0	0	1	0
r5GATC2L03307	2L	1075236	1075260	25	0	DmelGATCr5chr2L03285	1	0	0	1	0	0	2	0	0	0	0	1
r5GATC2L03308	2L	1075257	1076267	1011	1	DmelGATCr5chr2L03286	228	51	301	223	89	81	149	81	117	136	106	115
r5GATC2L03309	2L	1076264	1077081	818	1	DmelGATCr5chr2L03287	271	88	280	228	118	83	174	73	110	141	98	191
r5GATC2L03310	2L	1077078	1077181	104	0	DmelGATCr5chr2L03288	1	0	8	4	1	0	6	1	1	3	1	2
r5GATC2L03311	2L	1077178	1077187	10	0	DmelGATCr5chr2L03289	0	0	0	0	0	0	0	0	0	0	0	0
r5GATC2L03312	2L	1077184	1078082	899	1	DmelGATCr5chr2L03290	23	12	19	11	10	8	14	5	3	6	7	8
r5GATC2L03313	2L	1078079	1078340	262	1	DmelGATCr5chr2L03291	2	3	0	5	3	0	0	1	1	0	0	0
r5GATC2L03314	2L	1078337	1078553	217	1	DmelGATCr5chr2L03292	18	5	20	12	15	11	4	1	7	4	3	6
r5GATC2L03315	2L	1078550	1078682	133	0	DmelGATCr5chr2L03293	20	10	22	15	6	7	3	3	1	2	3	4
r5GATC2L03316	2L	1078679	1079325	647	1	DmelGATCr5chr2L03294	502	207	364	570	241	176	113	102	101	152	167	140
r5GATC2L03317	2L	1079322	1079549	228	1	DmelGATCr5chr2L03295	12	12	29	29	10	14	5	3	5	8	6	3
r5GATC2L03318	2L	1079546	1079781	236	1	DmelGATCr5chr2L03296	21	6	21	9	10	10	4	4	4	7	3	6
r5GATC2L03319	2L	1079778	1079966	189	0	DmelGATCr5chr2L03297	20	3	19	21	15	4	14	3	6	4	4	5
r5GATC2L03320	2L	1079963	1080147	185	1	DmelGATCr5chr2L03298	9	2	14	9	4	6	8	0	3	3	3	2
r5GATC2L03321	2L	1080144	1080224	81	0	DmelGATCr5chr2L03299	12	2	5	6	5	2	0	1	0	2	1	1
r5GATC2L03322	2L	1080221	1080534	314	1	DmelGATCr5chr2L03300	101	30	66	82	68	24	21	23	34	39	25	28
r5GATC2L03323	2L	1080531	1080624	94	0	DmelGATCr5chr2L03301	8	4	10	8	4	6	2	0	4	1	1	1
r5GATC2L03324	2L	1080621	1080654	34	1	DmelGATCr5chr2L03302	1	0	1	2	0	0	0	0	0	0	1	1
r5GATC2L03325	2L	1080651	1080675	25	0	DmelGATCr5chr2L03303	1	1	1	3	0	3	0	1	0	0	0	0
r5GATC2L03326	2L	1080672	1081007	336	1	DmelGATCr5chr2L03304	90	43	40	160	55	38	14	23	34	34	12	15
r5GATC2L03327	2L	1081004	1081279	276	1	DmelGATCr5chr2L03305	56	9	57	76	26	13	18	12	13	13	8	18
r5GATC2L03328	2L	1081276	1081729	454	1	DmelGATCr5chr2L03306	112	40	53	81	20	15	19	13	17	18	12	17
r5GATC2L03329	2L	1081726	1081795	70	0	DmelGATCr5chr2L03307	8	4	2	9	3	3	2	0	3	3	1	3
r5GATC2L03330	2L	1081792	1082259	468	1	DmelGATCr5chr2L03308	99	22	45	38	22	14	16	17	9	9	11	24
r5GATC2L03331	2L	1082256	1082326	71	0	DmelGATCr5chr2L03309	3	1	1	4	1	0	2	0	0	3	0	0
r5GATC2L03332	2L	1082323	1082553	231	1	DmelGATCr5chr2L03310	19	3	10	7	4	2	1	4	3	1	1	5
r5GATC2L03333	2L	1082550	1083200	651	1	DmelGATCr5chr2L03311	130	63	84	98	41	26	29	19	20	25	15	24
r5GATC2L03334	2L	1083197	1083248	52	0	DmelGATCr5chr2L03312	11	6	11	8	4	2	2	0	6	4	3	0
r5GATC2L03335	2L	1083245	1083634	390	1	DmelGATCr5chr2L03313	119	19	58	45	38	9	22	21	10	16	20	45
r5GATC2L03336	2L	1083631	1083847	217	0	DmelGATCr5chr2L03314	14	6	15	19	8	9	5	1	1	4	2	4
r5GATC2L03337	2L	1083844	1084136	293	1	DmelGATCr5chr2L03315	23	12	19	25	7	4	8	9	4	10	12	9
r5GATC2L03338	2L	1084133	1084187	55	0	DmelGATCr5chr2L03316	1	0	3	2	1	1	0	1	0	2	1	0
r5GATC2L03339	2L	1084184	1084223	40	0	DmelGATCr5chr2L03317	2	0	4	2	0	0	0	0	1	0	0	0
r5GATC2L03340	2L	1084220	1084264	45	1	DmelGATCr5chr2L03318	1	0	0	4	0	0	0	1	1	0	1	1
r5GATC2L03341	2L	1084261	1084364	104	0	DmelGATCr5chr2L03319	3	0	3	3	1	1	2	0	1	2	0	2
r5GATC2L03342	2L	1084361	1084553	193	0	DmelGATCr5chr2L03320	5	0	4	5	0	0	0	1	3	4	1	1
r5GATC2L03343	2L	1084550	1084642	93	1	DmelGATCr5chr2L03321	0	2	3	2	1	0	2	1	0	0	1	1
r5GATC2L03344	2L	1084639	1084730	92	0	DmelGATCr5chr2L03322	1	1	1	0	0	1	0	0	0	0	0	0
r5GATC2L03345	2L	1084727	1084747	21	0	DmelGATCr5chr2L03323	3	0	2	2	1	1	1	0	0	1	0	0
r5GATC2L03346	2L	1084744	1085106	363	1	DmelGATCr5chr2L03324	45	9	34	49	14	12	17	11	26	24	15	37
r5GATC2L03347	2L	1085103	1085249	147	1	DmelGATCr5chr2L03325	2	3	3	5	0	1	0	1	3	0	0	3
r5GATC2L03348	2L	1085246	1085832	587	1	DmelGATCr5chr2L03326	85	7	27	48	17	8	26	26	17	22	27	69
r5GATC2L03349	2L	1085829	1087715	1887	1	DmelGATCr5chr2L03327	23	12	50	19	38	27	50	20	5	7	49	58
r5GATC2L03350	2L	1087712	1088982	1271	1	DmelGATCr5chr2L03328	5	1	11	5	2	1	12	0	6	1	0	3
r5GATC2L03351	2L	1088979	1088990	12	0	DmelGATCr5chr2L03329	1	0	0	0	0	0	0	0	0	0	0	0
r5GATC2L03352	2L	1088987	1090408	1422	1	DmelGATCr5chr2L03330	42	14	43	14	10	17	37	18	5	4	18	25
r5GATC2L03353	2L	1090405	1090659	255	1	DmelGATCr5chr2L03331	24	6	8	9	14	8	4	6	5	6	14	6
r5GATC2L03354	2L	1090656	1090913	258	1	DmelGATCr5chr2L03332	8	1	11	7	11	4	9	5	0	5	3	8
r5GATC2L03355	2L	1090910	1091347	438	1	DmelGATCr5chr2L03333	0	0	0	0	0	0	0	0	0	0	0	0
r5GATC2L03356	2L	1091344	1092163	820	1	DmelGATCr5chr2L03334	66	17	24	32	34	11	32	19	17	21	30	39
r5GATC2L03357	2L	1092160	1093385	1226	1	DmelGATCr5chr2L03335	130	79	130	107	70	61	91	53	66	87	85	80
r5GATC2L03358	2L	1093382	1094270	889	1	DmelGATCr5chr2L03336	205	109	117	154	197	133	186	89	112	185	144	159
r5GATC2L03359	2L	1094267	1095029	763	1	DmelGATCr5chr2L03337	145	26	89	93	85	68	115	44	44	53	79	109
r5GATC2L03360	2L	1095026	1095248	223	1	DmelGATCr5chr2L03338	23	5	23	21	18	10	14	5	10	28	13	12
r5GATC2L03361	2L	1095245	1095593	349	0	DmelGATCr5chr2L03339	94	16	74	112	61	34	43	25	51	64	59	73
r5GATC2L03362	2L	1095590	1096308	719	1	DmelGATCr5chr2L03340	102	26	27	37	13	7	49	23	16	12	20	43
r5GATC2L03363	2L	1096305	1096438	134	0	DmelGATCr5chr2L03341	4	3	1	2	2	1	4	2	1	1	1	1
r5GATC2L03364	2L	1096435	1096712	278	1	DmelGATCr5chr2L03342	3	1	1	2	1	2	4	0	0	1	1	2
r5GATC2L03365	2L	1096709	1099435	2727	1	DmelGATCr5chr2L03343	1	1	9	1	8	8	14	7	2	1	6	6
r5GATC2L03366	2L	1099432	1102332	2901	1	DmelGATCr5chr2L03344	1	2	13	0	0	0	1	4	0	1	0	3
r5GATC2L03367	2L	1102329	1103552	1224	1	DmelGATCr5chr2L03345	79	49	66	72	45	70	52	21	30	43	57	59
r5GATC2L03368	2L	1103549	1103792	244	1	DmelGATCr5chr2L03346	15	7	12	14	10	7	2	5	4	5	6	6
r5GATC2L03369	2L	1103789	1104499	711	1	DmelGATCr5chr2L03347	165	145	102	181	67	77	37	35	52	52	27	38
r5GATC2L03370	2L	1104496	1104741	246	1	DmelGATCr5chr2L03348	11	6	12	5	2	1	1	3	3	2	4	3
r5GATC2L03371	2L	1104738	1104868	131	0	DmelGATCr5chr2L03349	4	1	3	4	5	2	1	0	1	1	0	1
r5GATC2L03372	2L	1104865	1104984	120	1	DmelGATCr5chr2L03350	7	2	4	3	1	3	1	0	0	0	2	0
r5GATC2L03373	2L	1104981	1105792	812	1	DmelGATCr5chr2L03351	53	12	39	18	19	15	11	7	4	13	4	10
r5GATC2L03374	2L	1105789	1105875	87	1	DmelGATCr5chr2L03352	2	1	0	0	3	0	1	1	1	1	2	0
r5GATC2L03375	2L	1105872	1105993	122	0	DmelGATCr5chr2L03353	6	3	4	5	3	1	0	1	1	1	0	0
r5GATC2L03376	2L	1105990	1106235	246	1	DmelGATCr5chr2L03354	26	10	18	22	18	12	6	4	4	10	9	4
r5GATC2L03377	2L	1106232	1106559	328	1	DmelGATCr5chr2L03355	72	20	50	62	27	24	17	10	7	12	23	11
r5GATC2L03378	2L	1106556	1106859	304	1	DmelGATCr5chr2L03356	36	8	24	31	9	7	7	3	10	8	11	11
r5GATC2L03379	2L	1106856	1106867	12	0	DmelGATCr5chr2L03357	0	0	0	0	0	0	0	0	1	0	1	0
r5GATC2L03380	2L	1106864	1107273	410	1	DmelGATCr5chr2L03358	69	32	63	93	52	23	17	10	25	26	34	17
r5GATC2L03381	2L	1107270	1107395	126	1	DmelGATCr5chr2L03359	14	5	16	6	4	1	3	0	4	4	4	0
r5GATC2L03382	2L	1107392	1107521	130	0	DmelGATCr5chr2L03360	5	3	8	8	2	3	2	1	2	4	3	1
r5GATC2L03383	2L	1107518	1107550	33	0	DmelGATCr5chr2L03361	0	0	3	1	5	2	2	0	0	0	0	2
r5GATC2L03384	2L	1107547	1107608	62	0	DmelGATCr5chr2L03362	6	1	6	9	5	6	1	1	8	8	2	3
r5GATC2L03385	2L	1107605	1107641	37	1	DmelGATCr5chr2L03363	3	0	9	5	2	3	1	0	4	3	5	2
r5GATC2L03386	2L	1107638	1107981	344	1	DmelGATCr5chr2L03364	187	27	123	194	122	52	31	28	50	61	50	61
r5GATC2L03387	2L	1107978	1108752	775	1	DmelGATCr5chr2L03365	111	33	89	79	47	40	41	34	16	51	52	34
r5GATC2L03388	2L	1108749	1109222	474	1	DmelGATCr5chr2L03366	20	16	22	16	10	20	7	9	12	7	15	13
r5GATC2L03389	2L	1109219	1109252	34	0	DmelGATCr5chr2L03367	1	0	0	0	0	1	0	0	0	0	0	3
r5GATC2L03390	2L	1109249	1109534	286	1	DmelGATCr5chr2L03368	8	5	3	1	2	1	2	7	7	6	4	6
r5GATC2L03391	2L	1109531	1110120	590	1	DmelGATCr5chr2L03369	68	37	26	40	42	30	31	27	65	49	65	61
r5GATC2L03392	2L	1110117	1110542	426	1	DmelGATCr5chr2L03370	39	20	31	37	22	15	23	26	35	37	25	43
r5GATC2L03393	2L	1110539	1110572	34	0	DmelGATCr5chr2L03371	0	0	0	2	0	0	0	0	0	0	0	0
r5GATC2L03394	2L	1110569	1110584	16	0	DmelGATCr5chr2L03372	0	0	0	0	0	0	0	0	0	0	0	0
r5GATC2L03395	2L	1110581	1110904	324	1	DmelGATCr5chr2L03373	44	10	13	49	22	19	15	17	45	55	19	21
r5GATC2L03396	2L	1110901	1111589	689	1	DmelGATCr5chr2L03374	278	74	133	212	102	71	160	121	127	187	113	201
r5GATC2L03397	2L	1111586	1111662	77	0	DmelGATCr5chr2L03375	8	4	5	2	1	4	2	0	6	3	3	7
r5GATC2L03398	2L	1111659	1111996	338	1	DmelGATCr5chr2L03376	8	2	7	8	3	2	7	3	6	13	9	19
r5GATC2L03399	2L	1111993	1112048	56	0	DmelGATCr5chr2L03377	4	1	5	1	4	1	2	1	6	1	3	5
r5GATC2L03400	2L	1112045	1112538	494	1	DmelGATCr5chr2L03378	66	31	32	31	21	13	20	22	42	40	32	50
r5GATC2L03401	2L	1112535	1113144	610	1	DmelGATCr5chr2L03379	126	47	62	114	47	43	53	33	103	123	97	108
r5GATC2L03402	2L	1113141	1113299	159	0	DmelGATCr5chr2L03380	8	4	7	7	3	1	6	3	4	7	4	4
r5GATC2L03403	2L	1113296	1113449	154	1	DmelGATCr5chr2L03381	4	0	2	7	1	0	2	1	3	2	2	3
r5GATC2L03404	2L	1113446	1113467	22	0	DmelGATCr5chr2L03382	1	0	2	2	0	1	0	1	1	0	0	1
r5GATC2L03405	2L	1113464	1113511	48	0	DmelGATCr5chr2L03383	1	0	4	3	2	2	2	2	1	1	0	1
r5GATC2L03406	2L	1113508	1113753	246	1	DmelGATCr5chr2L03384	9	7	25	19	10	5	2	0	9	6	10	11
r5GATC2L03407	2L	1113750	1114580	831	1	DmelGATCr5chr2L03385	312	105	256	307	106	104	150	68	142	209	130	140
r5GATC2L03408	2L	1114577	1114586	10	0	DmelGATCr5chr2L03386	0	0	0	0	0	0	0	0	0	0	0	0
r5GATC2L03409	2L	1114583	1115048	466	1	DmelGATCr5chr2L03387	426	93	166	235	179	111	100	66	96	143	104	145
r5GATC2L03410	2L	1115045	1115187	143	1	DmelGATCr5chr2L03388	9	2	8	5	2	1	6	1	6	5	4	4
r5GATC2L03411	2L	1115184	1115201	18	0	DmelGATCr5chr2L03389	0	0	1	0	0	0	2	0	0	0	0	0
r5GATC2L03412	2L	1115198	1116633	1436	1	DmelGATCr5chr2L03390	104	65	99	35	39	35	77	26	15	28	33	48
r5GATC2L03413	2L	1116630	1116656	27	0	DmelGATCr5chr2L03391	2	0	0	0	0	0	0	0	0	1	0	0
r5GATC2L03414	2L	1116653	1116938	286	0	DmelGATCr5chr2L03392	6	0	3	4	3	3	4	1	2	0	0	3
r5GATC2L03415	2L	1116935	1117411	477	1	DmelGATCr5chr2L03393	411	122	352	420	158	126	137	63	220	156	147	178
r5GATC2L03416	2L	1117408	1117494	87	0	DmelGATCr5chr2L03394	3	3	10	12	3	1	3	2	6	5	7	2
r5GATC2L03417	2L	1117491	1117625	135	1	DmelGATCr5chr2L03395	10	10	29	15	11	2	5	4	5	4	5	1
r5GATC2L03418	2L	1117622	1117720	99	0	DmelGATCr5chr2L03396	6	4	12	8	1	4	2	2	0	3	1	2
r5GATC2L03419	2L	1117717	1117882	166	1	DmelGATCr5chr2L03397	26	12	53	54	15	6	10	7	11	9	3	11
r5GATC2L03420	2L	1117879	1118226	348	1	DmelGATCr5chr2L03398	219	114	277	222	57	42	61	41	62	97	67	82
r5GATC2L03421	2L	1118223	1118409	187	0	DmelGATCr5chr2L03399	37	25	82	31	12	9	10	3	14	14	5	6
r5GATC2L03422	2L	1118406	1119044	639	1	DmelGATCr5chr2L03400	1030	466	1140	857	300	301	393	192	248	382	251	419
r5GATC2L03423	2L	1119041	1119065	25	0	DmelGATCr5chr2L03401	1	0	1	2	0	0	3	0	0	0	0	0
r5GATC2L03424	2L	1119062	1119266	205	0	DmelGATCr5chr2L03402	30	5	54	25	17	11	15	3	8	20	26	30
r5GATC2L03425	2L	1119263	1120040	778	1	DmelGATCr5chr2L03403	466	213	307	640	324	239	204	110	343	434	278	332
r5GATC2L03426	2L	1120037	1120082	46	0	DmelGATCr5chr2L03404	20	7	23	24	7	10	8	3	12	14	6	7
r5GATC2L03427	2L	1120079	1121128	1050	1	DmelGATCr5chr2L03405	105	35	165	61	35	35	104	32	17	45	41	86
r5GATC2L03428	2L	1121125	1121564	440	1	DmelGATCr5chr2L03406	403	131	211	331	330	181	162	100	315	320	294	216
r5GATC2L03429	2L	1121561	1121913	353	1	DmelGATCr5chr2L03407	144	17	22	72	75	26	18	46	55	75	72	74
r5GATC2L03430	2L	1121910	1122084	175	1	DmelGATCr5chr2L03408	28	16	12	26	12	3	9	5	17	32	11	7
r5GATC2L03431	2L	1122081	1122426	346	1	DmelGATCr5chr2L03409	180	43	106	141	54	29	72	37	109	132	64	91
r5GATC2L03432	2L	1122423	1122655	233	1	DmelGATCr5chr2L03410	34	12	42	43	18	10	11	6	19	23	26	24
r5GATC2L03433	2L	1122652	1122674	23	0	DmelGATCr5chr2L03411	1	0	1	0	2	1	0	1	0	0	1	1
r5GATC2L03434	2L	1122671	1123003	333	1	DmelGATCr5chr2L03412	23	6	22	7	9	4	11	4	3	8	10	18
r5GATC2L03435	2L	1123000	1123014	15	0	DmelGATCr5chr2L03413	0	0	0	0	0	0	1	0	0	1	0	0
r5GATC2L03436	2L	1123011	1123168	158	0	DmelGATCr5chr2L03414	10	2	5	4	2	1	1	3	3	5	1	2
r5GATC2L03437	2L	1123165	1123263	99	1	DmelGATCr5chr2L03415	5	2	5	3	7	0	2	0	5	5	4	1
r5GATC2L03438	2L	1123260	1123314	55	0	DmelGATCr5chr2L03416	5	1	11	4	1	2	3	0	3	8	3	4
r5GATC2L03439	2L	1123311	1123714	404	1	DmelGATCr5chr2L03417	40	11	46	43	29	7	20	14	24	44	14	19
r5GATC2L03440	2L	1123711	1123733	23	0	DmelGATCr5chr2L03418	2	0	1	0	0	1	3	1	0	0	0	0
r5GATC2L03441	2L	1123730	1123827	98	0	DmelGATCr5chr2L03419	3	1	4	1	5	2	1	0	1	0	2	0
r5GATC2L03442	2L	1123824	1123886	63	1	DmelGATCr5chr2L03420	1	3	2	3	4	2	0	0	1	1	5	0
r5GATC2L03443	2L	1123883	1124161	279	1	DmelGATCr5chr2L03421	3	7	9	10	18	8	5	17	24	21	22	2
r5GATC2L03444	2L	1124158	1124698	541	1	DmelGATCr5chr2L03422	239	49	107	159	68	52	109	75	110	135	109	147
r5GATC2L03445	2L	1124695	1125051	357	1	DmelGATCr5chr2L03423	120	28	36	76	66	43	62	34	77	102	75	58
r5GATC2L03446	2L	1125048	1125319	272	0	DmelGATCr5chr2L03424	31	9	38	28	19	8	19	6	21	17	19	19
r5GATC2L03447	2L	1125316	1126029	714	1	DmelGATCr5chr2L03425	230	49	175	185	82	74	147	48	94	109	110	173
r5GATC2L03448	2L	1126026	1126051	26	0	DmelGATCr5chr2L03426	0	0	0	2	1	0	2	0	0	1	1	0
r5GATC2L03449	2L	1126048	1126176	129	0	DmelGATCr5chr2L03427	11	2	10	10	1	0	2	5	5	8	8	9
r5GATC2L03450	2L	1126173	1126197	25	0	DmelGATCr5chr2L03428	16	1	16	38	6	1	9	5	7	14	2	3
r5GATC2L03451	2L	1126194	1126734	541	1	DmelGATCr5chr2L03429	85	18	77	56	38	11	34	27	22	37	35	47
r5GATC2L03452	2L	1126731	1126811	81	0	DmelGATCr5chr2L03430	4	2	2	1	1	0	0	0	0	2	3	1
r5GATC2L03453	2L	1126808	1126816	9	0	DmelGATCr5chr2L03431	0	0	0	0	0	0	0	0	0	0	0	0
r5GATC2L03454	2L	1126813	1126895	83	1	DmelGATCr5chr2L03432	11	7	9	13	12	5	4	2	3	9	4	2
r5GATC2L03455	2L	1126892	1127473	582	1	DmelGATCr5chr2L03433	164	68	86	93	80	50	44	23	50	50	57	63
r5GATC2L03456	2L	1127470	1127505	36	0	DmelGATCr5chr2L03434	2	0	1	1	0	1	2	1	0	1	1	2
r5GATC2L03457	2L	1127502	1127510	9	0	DmelGATCr5chr2L03435	0	0	0	0	0	0	0	0	0	0	0	0
r5GATC2L03458	2L	1127507	1127700	194	0	DmelGATCr5chr2L03436	3	4	11	4	6	0	2	0	5	3	5	2
r5GATC2L03459	2L	1127697	1127921	225	1	DmelGATCr5chr2L03437	24	6	17	14	8	2	5	3	2	5	0	13
r5GATC2L03460	2L	1127918	1128174	257	1	DmelGATCr5chr2L03438	53	7	31	19	8	1	5	3	3	5	5	15
r5GATC2L03461	2L	1128171	1129098	928	1	DmelGATCr5chr2L03439	9	0	0	4	1	2	2	6	1	4	1	2
r5GATC2L03462	2L	1129095	1129344	250	1	DmelGATCr5chr2L03440	10	0	2	4	10	3	0	4	0	2	1	1
r5GATC2L03463	2L	1129341	1129822	482	1	DmelGATCr5chr2L03441	464	84	187	395	163	113	97	64	98	122	89	115
r5GATC2L03464	2L	1129819	1129958	140	1	DmelGATCr5chr2L03442	13	0	4	4	2	3	0	0	0	1	0	3
r5GATC2L03465	2L	1129955	1129981	27	0	DmelGATCr5chr2L03443	0	0	1	0	0	2	0	1	0	0	1	0
r5GATC2L03466	2L	1129978	1130036	59	0	DmelGATCr5chr2L03444	20	2	22	27	6	10	8	5	12	22	7	4
r5GATC2L03467	2L	1130033	1130300	268	1	DmelGATCr5chr2L03445	4	1	6	3	0	2	1	2	1	0	1	2
r5GATC2L03468	2L	1130297	1130335	39	0	DmelGATCr5chr2L03446	1	1	1	0	0	0	0	0	0	0	0	0
r5GATC2L03469	2L	1130332	1130404	73	0	DmelGATCr5chr2L03447	5	1	0	0	0	0	0	0	0	1	0	1
r5GATC2L03470	2L	1130401	1130441	41	1	DmelGATCr5chr2L03448	0	0	0	1	0	0	1	0	0	0	0	0
r5GATC2L03471	2L	1130438	1130479	42	0	DmelGATCr5chr2L03449	1	0	0	1	0	0	0	0	1	1	0	1
r5GATC2L03472	2L	1130476	1130497	22	0	DmelGATCr5chr2L03450	1	0	1	0	0	0	0	0	0	4	1	0
r5GATC2L03473	2L	1130494	1130530	37	0	DmelGATCr5chr2L03451	0	0	0	2	1	0	0	0	0	1	0	0
r5GATC2L03474	2L	1130527	1131110	584	1	DmelGATCr5chr2L03452	68	30	18	33	7	10	7	8	7	8	2	9
r5GATC2L03475	2L	1131107	1131134	28	0	DmelGATCr5chr2L03453	0	0	0	0	0	0	0	0	0	0	1	2
r5GATC2L03476	2L	1131131	1131596	466	1	DmelGATCr5chr2L03454	137	55	58	86	42	19	13	12	26	28	21	30
r5GATC2L03477	2L	1131593	1131695	103	1	DmelGATCr5chr2L03455	6	1	5	2	4	1	0	0	2	1	0	4
r5GATC2L03478	2L	1131692	1131788	97	0	DmelGATCr5chr2L03456	9	0	6	5	6	4	4	1	1	1	0	2
r5GATC2L03479	2L	1131785	1132224	440	1	DmelGATCr5chr2L03457	142	20	71	79	25	25	30	22	12	28	23	32
r5GATC2L03480	2L	1132221	1132258	38	1	DmelGATCr5chr2L03458	5	0	3	2	4	1	0	1	0	2	0	1
r5GATC2L03481	2L	1132255	1132537	283	1	DmelGATCr5chr2L03459	32	12	43	42	19	10	15	9	7	17	14	10
r5GATC2L03482	2L	1132534	1132739	206	0	DmelGATCr5chr2L03460	10	7	21	12	11	1	8	2	7	9	6	14
r5GATC2L03483	2L	1132736	1133206	471	1	DmelGATCr5chr2L03461	52	14	35	43	13	7	37	13	19	23	18	38
r5GATC2L03484	2L	1133203	1133413	211	0	DmelGATCr5chr2L03462	9	5	9	4	9	2	8	1	4	4	5	6
r5GATC2L03485	2L	1133410	1133993	584	1	DmelGATCr5chr2L03463	217	49	147	156	74	37	95	62	83	114	114	171
r5GATC2L03486	2L	1133990	1134004	15	0	DmelGATCr5chr2L03464	0	0	0	0	0	0	0	0	0	0	0	0
r5GATC2L03487	2L	1134001	1134094	94	1	DmelGATCr5chr2L03465	2	3	5	8	6	3	1	2	7	7	5	4
r5GATC2L03488	2L	1134091	1134201	111	0	DmelGATCr5chr2L03466	3	3	11	6	6	2	4	5	7	13	7	14
r5GATC2L03489	2L	1134198	1134206	9	0	DmelGATCr5chr2L03467	0	0	0	0	0	0	0	0	0	0	0	0
r5GATC2L03490	2L	1134203	1134461	259	1	DmelGATCr5chr2L03468	34	10	31	53	27	15	16	14	32	35	28	26
r5GATC2L03491	2L	1134458	1134741	284	1	DmelGATCr5chr2L03469	4	2	13	12	8	5	7	2	5	5	3	7
r5GATC2L03492	2L	1134738	1134800	63	0	DmelGATCr5chr2L03470	2	2	3	1	0	0	3	0	0	0	1	1
r5GATC2L03493	2L	1134797	1134912	116	0	DmelGATCr5chr2L03471	1	0	1	3	0	1	0	0	1	0	1	1
r5GATC2L03494	2L	1134909	1136223	1315	1	DmelGATCr5chr2L03472	29	17	25	26	6	9	18	8	26	18	17	41
r5GATC2L03495	2L	1136220	1138199	1980	1	DmelGATCr5chr2L03473	37	14	73	23	49	28	75	31	9	15	51	54
r5GATC2L03496	2L	1138196	1138805	610	1	DmelGATCr5chr2L03474	86	64	45	99	31	38	41	24	118	107	67	77
r5GATC2L03497	2L	1138802	1139031	230	1	DmelGATCr5chr2L03475	1	0	1	0	3	0	2	5	1	3	2	2
r5GATC2L03498	2L	1139028	1139042	15	0	DmelGATCr5chr2L03476	0	0	0	0	0	0	0	0	0	0	0	0
r5GATC2L03499	2L	1139039	1139928	890	1	DmelGATCr5chr2L03477	41	39	25	55	20	14	25	8	37	31	21	32
r5GATC2L03500	2L	1139925	1139961	37	0	DmelGATCr5chr2L03478	12	4	15	4	2	1	4	3	4	4	5	14
r5GATC2L03501	2L	1139958	1140636	679	1	DmelGATCr5chr2L03479	424	157	233	329	217	144	255	122	269	440	297	393
r5GATC2L03502	2L	1140633	1141701	1069	1	DmelGATCr5chr2L03480	89	85	151	91	206	145	168	68	47	81	260	283
r5GATC2L03503	2L	1141698	1142285	588	1	DmelGATCr5chr2L03481	128	89	138	113	322	213	116	78	84	99	252	265
r5GATC2L03504	2L	1142282	1142437	156	0	DmelGATCr5chr2L03482	14	20	22	27	23	6	5	7	16	32	12	1
r5GATC2L03505	2L	1142434	1142635	202	1	DmelGATCr5chr2L03483	33	26	27	64	39	22	17	11	32	49	27	11
r5GATC2L03506	2L	1142632	1143077	446	1	DmelGATCr5chr2L03484	226	151	272	377	203	104	123	97	170	216	149	152
r5GATC2L03507	2L	1143074	1144202	1129	1	DmelGATCr5chr2L03485	497	193	609	640	434	319	529	273	321	472	375	531
r5GATC2L03508	2L	1144199	1144289	91	1	DmelGATCr5chr2L03486	20	12	25	15	3	8	7	3	9	8	4	13
r5GATC2L03509	2L	1144286	1145176	891	1	DmelGATCr5chr2L03487	513	126	356	446	218	123	296	135	200	354	239	387
r5GATC2L03510	2L	1145173	1145958	786	1	DmelGATCr5chr2L03488	97	114	77	185	52	53	56	40	105	134	54	96
r5GATC2L03511	2L	1145955	1146198	244	1	DmelGATCr5chr2L03489	7	3	6	11	2	5	6	4	3	8	4	7
r5GATC2L03512	2L	1146195	1146423	229	1	DmelGATCr5chr2L03490	10	5	11	18	4	1	7	1	2	6	2	5
r5GATC2L03513	2L	1146420	1146546	127	0	DmelGATCr5chr2L03491	5	7	18	16	6	4	3	2	2	6	1	2
r5GATC2L03514	2L	1146543	1146594	52	0	DmelGATCr5chr2L03492	5	4	5	7	4	3	3	2	1	1	3	7
r5GATC2L03515	2L	1146591	1146978	388	1	DmelGATCr5chr2L03493	42	11	38	67	19	9	11	6	32	24	14	10
r5GATC2L03516	2L	1146975	1147022	48	0	DmelGATCr5chr2L03494	8	1	4	8	1	1	2	1	3	1	1	5
r5GATC2L03517	2L	1147019	1147280	262	1	DmelGATCr5chr2L03495	19	10	28	49	34	10	11	10	18	18	13	32
r5GATC2L03518	2L	1147277	1147588	312	1	DmelGATCr5chr2L03496	19	3	22	28	13	5	11	8	8	4	8	16
r5GATC2L03519	2L	1147585	1147668	84	0	DmelGATCr5chr2L03497	2	2	1	4	5	2	0	0	0	2	2	2
r5GATC2L03520	2L	1147665	1148159	495	1	DmelGATCr5chr2L03498	53	34	85	101	51	34	16	9	22	22	31	24
r5GATC2L03521	2L	1148156	1148348	193	0	DmelGATCr5chr2L03499	11	4	4	9	6	1	1	4	1	1	0	1
r5GATC2L03522	2L	1148345	1148438	94	1	DmelGATCr5chr2L03500	8	0	4	0	0	0	1	0	2	0	1	3
r5GATC2L03523	2L	1148435	1148971	537	1	DmelGATCr5chr2L03501	40	19	35	35	17	15	10	8	12	8	13	12
r5GATC2L03524	2L	1148968	1148999	32	0	DmelGATCr5chr2L03502	0	0	0	1	0	0	0	0	0	1	0	0
r5GATC2L03525	2L	1148996	1149236	241	1	DmelGATCr5chr2L03503	5	2	7	4	4	4	0	2	0	1	3	3
r5GATC2L03526	2L	1149233	1149725	493	1	DmelGATCr5chr2L03504	202	58	123	162	95	62	42	37	32	33	41	66
r5GATC2L03527	2L	1149722	1149800	79	0	DmelGATCr5chr2L03505	5	3	5	8	5	3	1	0	1	2	2	2
r5GATC2L03528	2L	1149797	1149938	142	0	DmelGATCr5chr2L03506	3	1	6	4	4	3	0	0	0	3	1	0
r5GATC2L03529	2L	1149935	1150534	600	1	DmelGATCr5chr2L03507	66	25	55	36	22	9	17	4	13	9	9	13
r5GATC2L03530	2L	1150531	1150638	108	1	DmelGATCr5chr2L03508	10	1	2	5	0	1	1	1	2	1	1	0
r5GATC2L03531	2L	1150635	1151108	474	1	DmelGATCr5chr2L03509	246	63	80	160	59	42	42	31	38	53	46	41
r5GATC2L03532	2L	1151105	1151198	94	1	DmelGATCr5chr2L03510	2	0	4	9	4	2	0	0	1	1	1	0
r5GATC2L03533	2L	1151195	1151263	69	0	DmelGATCr5chr2L03511	1	4	2	3	2	4	1	0	1	1	0	2
r5GATC2L03534	2L	1151260	1151366	107	0	DmelGATCr5chr2L03512	2	5	4	4	1	0	1	1	0	0	1	0
r5GATC2L03535	2L	1151363	1151408	46	0	DmelGATCr5chr2L03513	7	2	6	5	0	1	1	0	1	3	0	2
r5GATC2L03536	2L	1151405	1151737	333	1	DmelGATCr5chr2L03514	111	25	44	53	68	35	15	20	15	29	24	16
r5GATC2L03537	2L	1151734	1151921	188	1	DmelGATCr5chr2L03515	13	6	9	10	20	6	0	2	6	7	3	5
r5GATC2L03538	2L	1151918	1152012	95	0	DmelGATCr5chr2L03516	10	1	15	8	7	1	3	0	2	3	1	3
r5GATC2L03539	2L	1152009	1152237	229	1	DmelGATCr5chr2L03517	23	4	29	26	13	7	6	3	8	7	6	10
r5GATC2L03540	2L	1152234	1152294	61	0	DmelGATCr5chr2L03518	8	2	3	3	0	1	2	0	0	1	0	1
r5GATC2L03541	2L	1152291	1152448	158	1	DmelGATCr5chr2L03519	3	4	3	4	1	1	0	0	0	2	0	0
r5GATC2L03542	2L	1152445	1152534	90	0	DmelGATCr5chr2L03520	4	4	10	7	6	1	0	0	1	2	0	1
r5GATC2L03543	2L	1152531	1152799	269	1	DmelGATCr5chr2L03521	30	3	28	16	18	6	10	2	4	7	7	10
r5GATC2L03544	2L	1152796	1152822	27	0	DmelGATCr5chr2L03522	2	0	0	0	0	0	4	0	0	1	0	0
r5GATC2L03545	2L	1152819	1152858	40	0	DmelGATCr5chr2L03523	2	0	2	1	2	0	0	1	0	1	0	1
r5GATC2L03546	2L	1152855	1153228	374	1	DmelGATCr5chr2L03524	0	0	0	0	0	0	1	0	0	0	1	0
r5GATC2L03547	2L	1153225	1153285	61	1	DmelGATCr5chr2L03525	0	2	2	2	0	2	2	0	1	1	1	0
r5GATC2L03548	2L	1153282	1154236	955	1	DmelGATCr5chr2L03526	181	87	144	135	63	57	84	67	53	80	50	98
r5GATC2L03549	2L	1154233	1154537	305	1	DmelGATCr5chr2L03527	35	6	46	33	17	7	10	11	19	21	15	22
r5GATC2L03550	2L	1154534	1154751	218	0	DmelGATCr5chr2L03528	11	3	11	15	8	0	8	3	3	7	5	9
r5GATC2L03551	2L	1154748	1154764	17	0	DmelGATCr5chr2L03529	0	0	1	1	0	0	1	0	0	0	1	1
r5GATC2L03552	2L	1154761	1154800	40	1	DmelGATCr5chr2L03530	2	2	6	3	0	0	0	2	1	6	1	2
r5GATC2L03553	2L	1154797	1155110	314	1	DmelGATCr5chr2L03531	26	6	33	24	6	8	13	12	12	19	7	18
r5GATC2L03554	2L	1155107	1155376	270	1	DmelGATCr5chr2L03532	36	17	43	37	18	9	23	22	28	36	16	15
r5GATC2L03555	2L	1155373	1155582	210	0	DmelGATCr5chr2L03533	16	6	24	30	16	10	9	15	18	20	13	13
r5GATC2L03556	2L	1155579	1155952	374	1	DmelGATCr5chr2L03534	98	25	66	77	15	21	32	27	55	52	46	46
r5GATC2L03557	2L	1155949	1156734	786	1	DmelGATCr5chr2L03535	47	9	40	31	7	4	34	17	13	20	15	26
r5GATC2L03558	2L	1156731	1156832	102	0	DmelGATCr5chr2L03536	5	1	3	4	2	4	2	0	6	3	3	2
r5GATC2L03559	2L	1156829	1156909	81	1	DmelGATCr5chr2L03537	1	2	7	3	0	0	2	0	0	0	1	1
r5GATC2L03560	2L	1156906	1158110	1205	1	DmelGATCr5chr2L03538	502	266	506	473	336	199	309	190	226	329	323	423
r5GATC2L03561	2L	1158107	1158981	875	1	DmelGATCr5chr2L03539	659	611	853	1298	768	646	234	174	322	527	423	403
r5GATC2L03562	2L	1158978	1159011	34	0	DmelGATCr5chr2L03540	2	0	4	1	1	1	0	0	1	0	0	1
r5GATC2L03563	2L	1159008	1159239	232	0	DmelGATCr5chr2L03541	15	4	16	15	17	5	16	15	18	12	18	36
r5GATC2L03564	2L	1159236	1159327	92	1	DmelGATCr5chr2L03542	15	2	7	3	2	0	0	1	1	4	4	0
r5GATC2L03565	2L	1159324	1159337	14	0	DmelGATCr5chr2L03543	0	0	0	0	0	0	0	0	0	0	0	0
r5GATC2L03566	2L	1159334	1159794	461	1	DmelGATCr5chr2L03544	279	94	104	108	82	51	55	56	28	43	59	57
r5GATC2L03567	2L	1159791	1159887	97	1	DmelGATCr5chr2L03545	8	2	6	8	10	5	3	1	4	2	1	2
r5GATC2L03568	2L	1159884	1160248	365	1	DmelGATCr5chr2L03546	82	14	32	34	33	11	11	9	17	17	20	22
r5GATC2L03569	2L	1160245	1160306	62	0	DmelGATCr5chr2L03547	0	1	2	0	1	0	0	0	0	0	1	1
r5GATC2L03570	2L	1160303	1160578	276	1	DmelGATCr5chr2L03548	13	0	11	7	4	1	4	2	4	1	2	3
r5GATC2L03571	2L	1160575	1160678	104	0	DmelGATCr5chr2L03549	4	0	5	2	4	0	1	0	2	0	2	1
r5GATC2L03572	2L	1160675	1160798	124	1	DmelGATCr5chr2L03550	5	0	3	0	1	0	0	2	1	0	0	0
r5GATC2L03573	2L	1160795	1160813	19	0	DmelGATCr5chr2L03551	1	0	1	0	0	0	0	0	1	0	0	0
r5GATC2L03574	2L	1160810	1161377	568	1	DmelGATCr5chr2L03552	41	36	27	34	8	7	5	4	14	13	8	16
r5GATC2L03575	2L	1161374	1161549	176	0	DmelGATCr5chr2L03553	1	2	1	3	1	2	1	2	0	2	0	1
r5GATC2L03576	2L	1161546	1161605	60	0	DmelGATCr5chr2L03554	2	0	2	4	0	1	2	1	0	3	0	0
r5GATC2L03577	2L	1161602	1161663	62	0	DmelGATCr5chr2L03555	0	2	2	1	0	0	0	0	0	0	0	0
r5GATC2L03578	2L	1161660	1161698	39	1	DmelGATCr5chr2L03556	1	0	0	2	2	0	0	0	0	0	0	0
r5GATC2L03579	2L	1161695	1161753	59	0	DmelGATCr5chr2L03557	0	0	1	1	0	0	0	0	1	1	0	0
r5GATC2L03580	2L	1161750	1161878	129	0	DmelGATCr5chr2L03558	2	1	3	3	1	1	0	0	1	0	0	0
r5GATC2L03581	2L	1161875	1161933	59	1	DmelGATCr5chr2L03559	1	2	0	2	1	0	1	0	1	1	1	0
r5GATC2L03582	2L	1161930	1161981	52	0	DmelGATCr5chr2L03560	1	0	1	2	0	0	0	1	0	0	0	0
r5GATC2L03583	2L	1161978	1162113	136	0	DmelGATCr5chr2L03561	1	1	3	3	1	0	0	0	4	5	1	0
r5GATC2L03584	2L	1162110	1162284	175	1	DmelGATCr5chr2L03562	7	0	4	5	5	1	4	1	4	5	1	5
r5GATC2L03585	2L	1162281	1162797	517	1	DmelGATCr5chr2L03563	77	60	63	77	28	28	39	28	47	76	47	68
r5GATC2L03586	2L	1162794	1162821	28	0	DmelGATCr5chr2L03564	0	2	2	0	0	0	1	0	1	0	0	0
r5GATC2L03587	2L	1162818	1162951	134	1	DmelGATCr5chr2L03565	6	1	6	4	2	1	2	1	3	5	3	2
r5GATC2L03588	2L	1162948	1163114	167	0	DmelGATCr5chr2L03566	6	3	6	1	0	3	3	6	5	6	1	5
r5GATC2L03589	2L	1163111	1163824	714	1	DmelGATCr5chr2L03567	488	266	333	770	416	222	228	119	355	486	323	328
r5GATC2L03590	2L	1163821	1163922	102	0	DmelGATCr5chr2L03568	18	12	12	33	12	9	8	1	18	16	7	9
r5GATC2L03591	2L	1163919	1163946	28	0	DmelGATCr5chr2L03569	1	0	1	0	2	1	1	0	0	3	0	0
r5GATC2L03592	2L	1163943	1164908	966	1	DmelGATCr5chr2L03570	144	70	81	58	53	59	40	53	32	42	31	24
r5GATC2L03593	2L	1164905	1165463	559	1	DmelGATCr5chr2L03571	79	25	27	20	24	31	14	6	13	10	21	13
r5GATC2L03594	2L	1165460	1165979	520	1	DmelGATCr5chr2L03572	42	15	25	30	9	8	11	6	11	7	2	11
r5GATC2L03595	2L	1165976	1166587	612	1	DmelGATCr5chr2L03573	118	47	69	110	43	25	32	36	32	33	34	27
r5GATC2L03596	2L	1166584	1166722	139	0	DmelGATCr5chr2L03574	5	2	6	8	3	2	2	0	0	4	1	1
r5GATC2L03597	2L	1166719	1166899	181	1	DmelGATCr5chr2L03575	17	10	15	17	14	4	3	0	1	5	7	5
r5GATC2L03598	2L	1166896	1167218	323	1	DmelGATCr5chr2L03576	139	39	110	122	52	22	31	24	19	23	25	28
r5GATC2L03599	2L	1167215	1167242	28	0	DmelGATCr5chr2L03577	1	0	3	0	0	0	0	0	1	0	0	1
r5GATC2L03600	2L	1167239	1167596	358	1	DmelGATCr5chr2L03578	54	30	29	57	19	14	14	4	15	10	17	10
r5GATC2L03601	2L	1167593	1167603	11	0	DmelGATCr5chr2L03579	0	0	0	0	0	0	0	0	0	0	0	0
r5GATC2L03602	2L	1167600	1167860	261	1	DmelGATCr5chr2L03580	4	1	7	5	2	4	1	1	1	1	1	2
r5GATC2L03603	2L	1167857	1167878	22	0	DmelGATCr5chr2L03581	1	0	0	1	1	0	0	0	0	0	0	0
r5GATC2L03604	2L	1167875	1168169	295	1	DmelGATCr5chr2L03582	69	14	22	37	19	12	10	3	5	11	12	9
r5GATC2L03605	2L	1168166	1168207	42	0	DmelGATCr5chr2L03583	1	0	0	3	1	2	1	0	0	0	0	0
r5GATC2L03606	2L	1168204	1168241	38	0	DmelGATCr5chr2L03584	1	0	4	1	2	0	1	1	0	1	1	0
r5GATC2L03607	2L	1168238	1168376	139	1	DmelGATCr5chr2L03585	10	0	11	14	9	4	3	1	1	2	0	3
r5GATC2L03608	2L	1168373	1168680	308	1	DmelGATCr5chr2L03586	17	9	22	21	11	8	2	4	1	3	3	1
r5GATC2L03609	2L	1168677	1168928	252	1	DmelGATCr5chr2L03587	21	4	11	18	12	5	3	2	6	1	4	5
r5GATC2L03610	2L	1168925	1169480	556	1	DmelGATCr5chr2L03588	108	64	57	86	15	17	13	20	17	17	18	11
r5GATC2L03611	2L	1169477	1169572	96	0	DmelGATCr5chr2L03589	12	6	4	3	2	1	2	0	2	1	0	1
r5GATC2L03612	2L	1169569	1169801	233	1	DmelGATCr5chr2L03590	9	3	13	3	3	3	0	2	1	0	0	1
r5GATC2L03613	2L	1169798	1169918	121	0	DmelGATCr5chr2L03591	1	0	5	3	5	2	1	1	0	1	1	1
r5GATC2L03614	2L	1169915	1170288	374	1	DmelGATCr5chr2L03592	86	19	26	50	59	42	19	26	14	23	18	17
r5GATC2L03615	2L	1170285	1170421	137	1	DmelGATCr5chr2L03593	17	5	8	8	10	7	5	3	2	4	4	2
r5GATC2L03616	2L	1170418	1170921	504	1	DmelGATCr5chr2L03594	78	19	109	65	43	12	25	6	6	11	13	10
r5GATC2L03617	2L	1170918	1171162	245	1	DmelGATCr5chr2L03595	19	4	20	7	10	1	4	2	1	1	0	3
r5GATC2L03618	2L	1171159	1171887	729	1	DmelGATCr5chr2L03596	290	85	150	137	66	36	70	62	28	50	30	53
r5GATC2L03619	2L	1171884	1172053	170	0	DmelGATCr5chr2L03597	9	1	11	9	5	0	3	1	3	2	2	2
r5GATC2L03620	2L	1172050	1172108	59	0	DmelGATCr5chr2L03598	5	0	4	2	2	0	0	1	1	0	0	0
r5GATC2L03621	2L	1172105	1172175	71	1	DmelGATCr5chr2L03599	3	1	7	2	0	0	0	0	1	1	0	1
r5GATC2L03622	2L	1172172	1172398	227	0	DmelGATCr5chr2L03600	34	26	73	65	24	10	16	10	11	21	12	20
r5GATC2L03623	2L	1172395	1172548	154	1	DmelGATCr5chr2L03601	26	20	43	32	22	6	6	3	11	12	8	9
r5GATC2L03624	2L	1172545	1172649	105	0	DmelGATCr5chr2L03602	8	1	12	3	0	1	3	0	4	1	1	0
r5GATC2L03625	2L	1172646	1172721	76	0	DmelGATCr5chr2L03603	1	1	6	4	0	1	1	1	1	2	4	0
r5GATC2L03626	2L	1172718	1173129	412	1	DmelGATCr5chr2L03604	228	125	251	341	197	108	42	40	86	83	72	67
r5GATC2L03627	2L	1173126	1173277	152	0	DmelGATCr5chr2L03605	16	18	25	33	17	9	4	4	9	9	3	7
r5GATC2L03628	2L	1173274	1173304	31	0	DmelGATCr5chr2L03606	0	0	2	1	2	0	0	0	1	1	0	0
r5GATC2L03629	2L	1173301	1173349	49	1	DmelGATCr5chr2L03607	0	0	1	1	0	0	0	0	1	0	0	0
r5GATC2L03630	2L	1173346	1173441	96	0	DmelGATCr5chr2L03608	0	0	1	1	2	1	0	1	1	0	0	0
r5GATC2L03631	2L	1173438	1173447	10	0	DmelGATCr5chr2L03609	0	0	0	0	0	0	0	0	0	0	0	0
r5GATC2L03632	2L	1173444	1173471	28	0	DmelGATCr5chr2L03610	0	0	0	0	0	0	0	0	0	1	1	0
r5GATC2L03633	2L	1173468	1173533	66	0	DmelGATCr5chr2L03611	0	0	2	0	0	0	0	0	0	1	0	0
r5GATC2L03634	2L	1173530	1173552	23	0	DmelGATCr5chr2L03612	0	0	1	1	0	0	0	0	1	2	0	0
r5GATC2L03635	2L	1173549	1173657	109	1	DmelGATCr5chr2L03613	0	1	0	1	0	0	0	1	0	0	0	0
r5GATC2L03636	2L	1173654	1173714	61	0	DmelGATCr5chr2L03614	1	0	1	0	1	0	0	0	0	0	0	1
r5GATC2L03637	2L	1173711	1173897	187	0	DmelGATCr5chr2L03615	9	0	2	3	0	0	2	1	0	0	1	1
r5GATC2L03638	2L	1173894	1173939	46	0	DmelGATCr5chr2L03616	0	0	2	0	0	0	1	0	0	0	0	0
r5GATC2L03639	2L	1173936	1173945	10	0	DmelGATCr5chr2L03617	0	0	0	0	0	0	0	0	0	0	0	0
r5GATC2L03640	2L	1173942	1173951	10	1	DmelGATCr5chr2L03618	0	0	0	0	0	0	0	0	0	0	0	0
r5GATC2L03641	2L	1173948	1173981	34	0	DmelGATCr5chr2L03619	1	0	1	0	0	0	0	0	0	0	0	0
r5GATC2L03642	2L	1173978	1173987	10	0	DmelGATCr5chr2L03620	0	0	0	0	0	0	0	0	0	0	0	0
r5GATC2L03643	2L	1173984	1173993	10	0	DmelGATCr5chr2L03621	0	0	0	0	0	0	0	0	0	0	0	0
r5GATC2L03644	2L	1173990	1173999	10	0	DmelGATCr5chr2L03622	0	0	0	0	0	0	0	0	0	0	0	0
r5GATC2L03645	2L	1173996	1174066	71	0	DmelGATCr5chr2L03623	2	0	3	2	1	2	0	1	0	1	0	0
r5GATC2L03646	2L	1174063	1174593	531	1	DmelGATCr5chr2L03624	454	140	258	378	182	147	75	79	91	117	99	98
r5GATC2L03647	2L	1174590	1174610	21	0	DmelGATCr5chr2L03625	3	0	4	2	1	1	1	0	0	0	0	1
r5GATC2L03648	2L	1174607	1174857	251	1	DmelGATCr5chr2L03626	30	4	20	17	8	5	2	3	3	5	7	4
r5GATC2L03649	2L	1174854	1175007	154	0	DmelGATCr5chr2L03627	10	4	16	8	13	2	3	1	4	4	2	2
r5GATC2L03650	2L	1175004	1175223	220	1	DmelGATCr5chr2L03628	16	3	28	11	16	5	2	3	2	9	4	4
r5GATC2L03651	2L	1175220	1175291	72	0	DmelGATCr5chr2L03629	5	1	7	3	2	0	0	0	0	0	0	1
r5GATC2L03652	2L	1175288	1175364	77	0	DmelGATCr5chr2L03630	2	0	3	6	4	0	0	0	1	1	0	1
r5GATC2L03653	2L	1175361	1175496	136	1	DmelGATCr5chr2L03631	11	0	10	6	1	1	1	1	0	2	2	2
r5GATC2L03654	2L	1175493	1175940	448	1	DmelGATCr5chr2L03632	186	38	112	108	72	34	31	37	19	23	33	35
r5GATC2L03655	2L	1175937	1176235	299	1	DmelGATCr5chr2L03633	14	5	18	18	5	3	3	3	4	6	3	4
r5GATC2L03656	2L	1176232	1176396	165	1	DmelGATCr5chr2L03634	7	2	10	7	4	1	4	2	1	0	2	0
r5GATC2L03657	2L	1176393	1176952	560	1	DmelGATCr5chr2L03635	63	12	34	23	15	3	15	5	6	6	9	13
r5GATC2L03658	2L	1176949	1176991	43	0	DmelGATCr5chr2L03636	0	0	2	2	0	0	0	0	0	0	0	1
r5GATC2L03659	2L	1176988	1177035	48	0	DmelGATCr5chr2L03637	2	3	3	2	0	0	1	0	0	2	0	0
r5GATC2L03660	2L	1177032	1177185	154	0	DmelGATCr5chr2L03638	3	3	11	4	4	1	2	2	3	1	2	2
r5GATC2L03661	2L	1177182	1178035	854	1	DmelGATCr5chr2L03639	188	168	209	150	57	61	52	45	31	43	33	56
r5GATC2L03662	2L	1178032	1178041	10	0	DmelGATCr5chr2L03640	0	0	0	0	0	0	0	0	0	0	0	0
r5GATC2L03663	2L	1178038	1178205	168	1	DmelGATCr5chr2L03641	2	1	3	4	0	1	0	0	1	4	2	1
r5GATC2L03664	2L	1178202	1178211	10	0	DmelGATCr5chr2L03642	0	0	0	0	0	0	0	0	0	0	0	0
r5GATC2L03665	2L	1178208	1178228	21	0	DmelGATCr5chr2L03643	0	0	1	0	1	0	0	0	1	0	0	0
r5GATC2L03666	2L	1178225	1178247	23	0	DmelGATCr5chr2L03644	0	0	0	1	0	0	0	0	0	1	0	0
r5GATC2L03667	2L	1178244	1178307	64	0	DmelGATCr5chr2L03645	2	1	0	0	0	0	0	1	1	1	0	1
r5GATC2L03668	2L	1178304	1178340	37	0	DmelGATCr5chr2L03646	0	0	0	0	1	0	0	0	0	0	0	0
r5GATC2L03669	2L	1178337	1178391	55	0	DmelGATCr5chr2L03647	1	0	1	1	0	0	0	0	0	0	0	0
r5GATC2L03670	2L	1178388	1178412	25	0	DmelGATCr5chr2L03648	1	0	1	0	0	0	1	0	0	0	0	0
r5GATC2L03671	2L	1178409	1178448	40	0	DmelGATCr5chr2L03649	0	0	2	0	2	0	1	0	1	1	0	1
r5GATC2L03672	2L	1178445	1178455	11	1	DmelGATCr5chr2L03650	0	0	0	0	0	0	0	0	0	0	0	0
r5GATC2L03673	2L	1178452	1178908	457	1	DmelGATCr5chr2L03651	96	11	10	50	17	12	10	23	9	14	18	25
r5GATC2L03674	2L	1178905	1178926	22	0	DmelGATCr5chr2L03652	0	0	0	1	0	0	0	0	0	0	0	0
r5GATC2L03675	2L	1178923	1179129	207	1	DmelGATCr5chr2L03653	16	0	6	7	6	1	8	2	1	0	3	2
r5GATC2L03676	2L	1179126	1179144	19	0	DmelGATCr5chr2L03654	1	0	1	4	0	1	0	0	0	0	0	0
r5GATC2L03677	2L	1179141	1179593	453	1	DmelGATCr5chr2L03655	234	60	139	206	140	90	39	51	43	57	55	44
r5GATC2L03678	2L	1179590	1179685	96	1	DmelGATCr5chr2L03656	10	0	10	11	12	3	1	0	2	0	1	2
r5GATC2L03679	2L	1179682	1179808	127	0	DmelGATCr5chr2L03657	1	2	8	3	0	2	1	2	1	1	0	1
r5GATC2L03680	2L	1179805	1179881	77	0	DmelGATCr5chr2L03658	5	0	2	7	2	1	0	0	1	2	1	0
r5GATC2L03681	2L	1179878	1180104	227	1	DmelGATCr5chr2L03659	16	5	22	23	13	4	6	1	3	5	5	2
r5GATC2L03682	2L	1180101	1180217	117	0	DmelGATCr5chr2L03660	13	4	7	11	8	0	1	0	2	5	1	4
r5GATC2L03683	2L	1180214	1180422	209	1	DmelGATCr5chr2L03661	19	9	25	12	11	6	5	1	4	5	5	2
r5GATC2L03684	2L	1180419	1180758	340	1	DmelGATCr5chr2L03662	102	32	59	65	39	23	23	20	23	23	26	20
r5GATC2L03685	2L	1180755	1181129	375	1	DmelGATCr5chr2L03663	56	17	43	43	15	11	17	8	10	13	8	18
r5GATC2L03686	2L	1181126	1181302	177	1	DmelGATCr5chr2L03664	6	1	13	9	4	1	3	3	5	0	3	1
r5GATC2L03687	2L	1181299	1181865	567	1	DmelGATCr5chr2L03665	106	37	81	73	18	24	26	31	12	21	15	27
r5GATC2L03688	2L	1181862	1181904	43	0	DmelGATCr5chr2L03666	1	0	3	1	0	0	0	0	0	0	0	0
r5GATC2L03689	2L	1181901	1182098	198	1	DmelGATCr5chr2L03667	11	4	5	6	2	3	1	1	1	5	2	2
r5GATC2L03690	2L	1182095	1182549	455	1	DmelGATCr5chr2L03668	192	57	133	180	95	54	34	36	35	53	28	42
r5GATC2L03691	2L	1182546	1182773	228	1	DmelGATCr5chr2L03669	8	3	8	3	4	2	1	2	2	2	2	1
r5GATC2L03692	2L	1182770	1182825	56	0	DmelGATCr5chr2L03670	2	0	2	1	3	0	2	0	0	1	1	0
r5GATC2L03693	2L	1182822	1182864	43	0	DmelGATCr5chr2L03671	3	0	13	4	2	0	0	1	0	0	0	3
r5GATC2L03694	2L	1182861	1183058	198	1	DmelGATCr5chr2L03672	6	1	2	4	5	1	1	1	0	0	1	0
r5GATC2L03695	2L	1183055	1183211	157	0	DmelGATCr5chr2L03673	7	2	6	3	2	0	2	1	0	2	1	0
r5GATC2L03696	2L	1183208	1183382	175	1	DmelGATCr5chr2L03674	9	3	10	7	6	0	2	1	2	3	1	0
r5GATC2L03697	2L	1183379	1183635	257	1	DmelGATCr5chr2L03675	9	2	14	6	8	2	1	1	0	2	3	0
r5GATC2L03698	2L	1183632	1183653	22	0	DmelGATCr5chr2L03676	0	0	1	0	0	0	1	0	0	2	0	0
r5GATC2L03699	2L	1183650	1184575	926	1	DmelGATCr5chr2L03677	53	24	40	32	23	22	20	12	14	24	13	13
r5GATC2L03700	2L	1184572	1184765	194	0	DmelGATCr5chr2L03678	5	10	8	3	2	1	2	0	1	3	2	2
r5GATC2L03701	2L	1184762	1185014	253	1	DmelGATCr5chr2L03679	6	2	3	2	0	0	1	0	0	1	1	1
r5GATC2L03702	2L	1185011	1185425	415	1	DmelGATCr5chr2L03680	73	24	45	70	23	10	11	15	15	14	12	18
r5GATC2L03703	2L	1185422	1185928	507	1	DmelGATCr5chr2L03681	182	52	154	129	34	33	44	19	16	38	50	76
r5GATC2L03704	2L	1185925	1185935	11	0	DmelGATCr5chr2L03682	0	0	0	0	0	0	0	0	0	0	0	0
r5GATC2L03705	2L	1185932	1186146	215	1	DmelGATCr5chr2L03683	19	3	22	21	11	4	6	6	5	7	5	3
r5GATC2L03706	2L	1186143	1186169	27	0	DmelGATCr5chr2L03684	1	1	0	1	0	0	0	0	2	0	0	0
r5GATC2L03707	2L	1186166	1186252	87	0	DmelGATCr5chr2L03685	4	3	16	15	2	0	5	4	7	6	2	1
r5GATC2L03708	2L	1186249	1186437	189	1	DmelGATCr5chr2L03686	10	3	18	16	7	5	4	2	9	5	3	4
r5GATC2L03709	2L	1186434	1187126	693	1	DmelGATCr5chr2L03687	409	163	380	331	250	208	193	106	157	199	252	339
r5GATC2L03710	2L	1187123	1188713	1591	1	DmelGATCr5chr2L03688	68	63	193	73	115	112	135	63	30	45	132	174
r5GATC2L03711	2L	1188710	1188900	191	0	DmelGATCr5chr2L03689	19	5	30	34	24	11	21	9	15	24	17	34
r5GATC2L03712	2L	1188897	1189183	287	1	DmelGATCr5chr2L03690	80	32	51	88	83	48	40	25	51	71	41	32
r5GATC2L03713	2L	1189180	1189277	98	1	DmelGATCr5chr2L03691	20	9	15	17	19	13	3	1	12	13	8	12
r5GATC2L03714	2L	1189274	1190172	899	1	DmelGATCr5chr2L03692	355	204	365	307	182	130	267	135	111	211	155	270
r5GATC2L03715	2L	1190169	1190191	23	0	DmelGATCr5chr2L03693	6	0	4	5	2	1	3	0	0	3	0	2
r5GATC2L03716	2L	1190188	1190198	11	0	DmelGATCr5chr2L03694	0	0	0	0	0	0	0	0	0	0	0	0
r5GATC2L03717	2L	1190195	1190284	90	0	DmelGATCr5chr2L03695	3	1	8	1	1	0	0	0	0	2	2	3
r5GATC2L03718	2L	1190281	1190519	239	1	DmelGATCr5chr2L03696	3	2	19	4	0	3	3	2	5	3	1	3
r5GATC2L03719	2L	1190516	1190562	47	0	DmelGATCr5chr2L03697	2	0	6	5	3	1	2	3	5	3	4	1
r5GATC2L03720	2L	1190559	1190571	13	0	DmelGATCr5chr2L03698	0	0	0	0	0	0	1	0	0	1	0	0
r5GATC2L03721	2L	1190568	1190590	23	0	DmelGATCr5chr2L03699	1	2	0	0	0	0	0	0	0	0	0	0
r5GATC2L03722	2L	1190587	1190624	38	0	DmelGATCr5chr2L03700	1	0	1	1	1	3	1	0	2	1	2	1
r5GATC2L03723	2L	1190621	1190827	207	1	DmelGATCr5chr2L03701	7	3	3	10	12	4	0	3	13	16	7	1
r5GATC2L03724	2L	1190824	1190869	46	0	DmelGATCr5chr2L03702	1	1	1	2	4	6	0	2	6	3	5	0
r5GATC2L03725	2L	1190866	1190931	66	0	DmelGATCr5chr2L03703	2	0	0	1	0	0	1	0	3	2	0	1
r5GATC2L03726	2L	1190928	1190975	48	0	DmelGATCr5chr2L03704	1	0	0	0	0	0	0	0	2	4	0	0
r5GATC2L03727	2L	1190972	1191049	78	0	DmelGATCr5chr2L03705	1	0	2	2	3	1	1	0	2	1	1	5
r5GATC2L03728	2L	1191046	1191057	12	0	DmelGATCr5chr2L03706	0	0	0	0	0	0	0	0	0	0	0	0
r5GATC2L03729	2L	1191054	1191341	288	1	DmelGATCr5chr2L03707	72	17	30	63	53	34	35	21	40	56	31	43
r5GATC2L03730	2L	1191338	1191405	68	0	DmelGATCr5chr2L03708	1	0	2	4	0	2	2	3	3	3	2	0
r5GATC2L03731	2L	1191402	1191566	165	0	DmelGATCr5chr2L03709	1	4	4	6	4	1	5	2	3	8	3	2
r5GATC2L03732	2L	1191563	1191743	181	1	DmelGATCr5chr2L03710	6	0	13	12	4	3	8	4	9	10	4	8
r5GATC2L03733	2L	1191740	1192026	287	1	DmelGATCr5chr2L03711	24	6	12	28	4	2	7	10	8	11	6	22
r5GATC2L03734	2L	1192023	1192122	100	0	DmelGATCr5chr2L03712	4	2	7	3	5	2	1	6	2	0	1	1
r5GATC2L03735	2L	1192119	1192270	152	1	DmelGATCr5chr2L03713	3	1	0	3	3	0	1	0	0	1	2	3
r5GATC2L03736	2L	1192267	1192320	54	0	DmelGATCr5chr2L03714	0	0	0	0	3	0	1	0	0	0	1	0
r5GATC2L03737	2L	1192317	1192338	22	0	DmelGATCr5chr2L03715	0	0	1	0	0	0	0	0	0	0	0	0
r5GATC2L03738	2L	1192335	1192361	27	0	DmelGATCr5chr2L03716	0	0	1	0	0	0	1	0	1	0	0	0
r5GATC2L03739	2L	1192358	1192593	236	1	DmelGATCr5chr2L03717	4	0	0	0	2	0	3	0	1	1	2	2
r5GATC2L03740	2L	1192590	1192638	49	0	DmelGATCr5chr2L03718	0	1	5	1	2	1	0	1	0	0	1	1
r5GATC2L03741	2L	1192635	1192644	10	0	DmelGATCr5chr2L03719	0	0	0	0	0	0	0	0	0	0	0	0
r5GATC2L03742	2L	1192641	1194684	2044	1	DmelGATCr5chr2L03720	11	6	92	9	37	36	49	18	4	5	28	51
r5GATC2L03743	2L	1194681	1195233	553	1	DmelGATCr5chr2L03721	430	171	259	463	437	287	187	134	271	291	378	292
r5GATC2L03744	2L	1195230	1195400	171	0	DmelGATCr5chr2L03722	7	10	15	19	8	7	7	1	7	5	9	6
r5GATC2L03745	2L	1195397	1196290	894	1	DmelGATCr5chr2L03723	390	303	306	475	307	207	246	182	443	565	315	295
r5GATC2L03746	2L	1196287	1196452	166	1	DmelGATCr5chr2L03724	0	0	6	2	3	5	3	0	5	0	3	1
r5GATC2L03747	2L	1196449	1196464	16	0	DmelGATCr5chr2L03725	0	0	0	0	0	0	0	1	0	0	0	0
r5GATC2L03748	2L	1196461	1196552	92	0	DmelGATCr5chr2L03726	1	0	5	3	1	1	2	0	1	0	1	4
r5GATC2L03749	2L	1196549	1196582	34	0	DmelGATCr5chr2L03727	0	0	1	0	0	0	0	0	0	1	1	0
r5GATC2L03750	2L	1196579	1197553	975	1	DmelGATCr5chr2L03728	132	64	113	102	71	50	99	50	46	60	119	126
r5GATC2L03751	2L	1197550	1197741	192	1	DmelGATCr5chr2L03729	2	1	11	7	5	2	4	1	0	5	5	5
r5GATC2L03752	2L	1197738	1198664	927	1	DmelGATCr5chr2L03730	199	96	173	216	161	87	131	103	133	171	155	177
r5GATC2L03753	2L	1198661	1198688	28	0	DmelGATCr5chr2L03731	0	0	0	0	1	0	0	0	1	1	1	0
r5GATC2L03754	2L	1198685	1198864	180	1	DmelGATCr5chr2L03732	0	0	2	1	1	1	0	3	0	1	1	2
r5GATC2L03755	2L	1198861	1198917	57	0	DmelGATCr5chr2L03733	0	0	0	0	0	0	1	1	1	1	0	0
r5GATC2L03756	2L	1198914	1198980	67	0	DmelGATCr5chr2L03734	1	0	2	1	1	1	1	1	0	0	1	1
r5GATC2L03757	2L	1198977	1199214	238	1	DmelGATCr5chr2L03735	9	2	6	4	6	4	1	6	3	5	7	7
r5GATC2L03758	2L	1199211	1199516	306	1	DmelGATCr5chr2L03736	20	5	11	13	17	10	17	6	17	17	17	9
r5GATC2L03759	2L	1199513	1199552	40	0	DmelGATCr5chr2L03737	3	0	1	0	4	1	0	3	0	1	1	5
r5GATC2L03760	2L	1199549	1199755	207	1	DmelGATCr5chr2L03738	0	2	3	5	12	5	5	2	5	14	5	1
r5GATC2L03761	2L	1199752	1199830	79	0	DmelGATCr5chr2L03739	2	0	1	4	7	2	2	1	1	4	0	0
r5GATC2L03762	2L	1199827	1201124	1298	1	DmelGATCr5chr2L03740	91	58	62	56	46	43	55	50	52	65	62	69
r5GATC2L03763	2L	1201121	1202484	1364	1	DmelGATCr5chr2L03741	52	29	51	43	38	18	49	44	11	21	38	77
r5GATC2L03764	2L	1202481	1203099	619	1	DmelGATCr5chr2L03742	131	69	51	124	100	47	67	70	83	125	113	104
r5GATC2L03765	2L	1203096	1204267	1172	1	DmelGATCr5chr2L03743	129	77	93	122	136	69	134	90	57	106	162	153
r5GATC2L03766	2L	1204264	1204997	734	1	DmelGATCr5chr2L03744	97	40	100	174	64	58	89	49	110	112	85	86
r5GATC2L03767	2L	1204994	1205278	285	1	DmelGATCr5chr2L03745	20	8	23	11	14	6	25	3	11	17	10	19
r5GATC2L03768	2L	1205275	1208622	3348	1	DmelGATCr5chr2L03746	1	3	12	2	5	6	14	2	0	2	7	6
r5GATC2L03769	2L	1208619	1209337	719	1	DmelGATCr5chr2L03747	69	17	44	51	15	23	49	33	16	39	33	53
r5GATC2L03770	2L	1209334	1209345	12	0	DmelGATCr5chr2L03748	0	0	0	0	0	0	1	1	0	0	0	0
r5GATC2L03771	2L	1209342	1209649	308	1	DmelGATCr5chr2L03749	10	5	18	12	5	4	14	4	6	7	5	7
r5GATC2L03772	2L	1209646	1210079	434	1	DmelGATCr5chr2L03750	73	18	31	52	29	20	48	25	14	40	36	55
r5GATC2L03773	2L	1210076	1210363	288	1	DmelGATCr5chr2L03751	27	7	25	25	18	8	14	8	12	15	19	17
r5GATC2L03774	2L	1210360	1210405	46	0	DmelGATCr5chr2L03752	5	1	3	4	3	0	1	2	1	3	3	1
r5GATC2L03775	2L	1210402	1210778	377	1	DmelGATCr5chr2L03753	10	14	12	19	15	4	12	9	12	12	10	13
r5GATC2L03776	2L	1210775	1211605	831	1	DmelGATCr5chr2L03754	61	19	75	78	107	63	43	22	29	54	90	99
r5GATC2L03777	2L	1211602	1214249	2648	1	DmelGATCr5chr2L03755	10	5	18	2	3	3	6	2	3	7	3	7
r5GATC2L03778	2L	1214246	1215112	867	1	DmelGATCr5chr2L03756	100	47	45	104	39	49	51	35	34	63	59	64
r5GATC2L03779	2L	1215109	1216354	1246	1	DmelGATCr5chr2L03757	100	50	143	146	77	63	117	49	42	49	80	100
r5GATC2L03780	2L	1216351	1216406	56	0	DmelGATCr5chr2L03758	8	1	8	12	8	7	4	0	5	9	5	2
r5GATC2L03781	2L	1216403	1216928	526	1	DmelGATCr5chr2L03759	122	51	20	85	103	51	14	45	68	75	89	21
r5GATC2L03782	2L	1216925	1218222	1298	1	DmelGATCr5chr2L03760	160	122	185	138	144	95	167	86	72	95	156	144
r5GATC2L03783	2L	1218219	1218399	181	1	DmelGATCr5chr2L03761	25	13	21	21	22	7	7	4	7	14	11	7
r5GATC2L03784	2L	1218396	1218759	364	1	DmelGATCr5chr2L03762	114	41	70	92	36	14	29	13	19	41	21	27
r5GATC2L03785	2L	1218756	1219021	266	1	DmelGATCr5chr2L03763	35	2	19	28	11	0	15	5	2	11	20	7
r5GATC2L03786	2L	1219018	1219033	16	0	DmelGATCr5chr2L03764	0	1	0	0	0	0	0	0	0	0	0	0
r5GATC2L03787	2L	1219030	1219368	339	1	DmelGATCr5chr2L03765	39	12	24	12	15	2	13	9	16	13	14	23
r5GATC2L03788	2L	1219365	1219380	16	0	DmelGATCr5chr2L03766	1	0	1	0	1	1	0	0	1	1	0	0
r5GATC2L03789	2L	1219377	1219386	10	0	DmelGATCr5chr2L03767	0	0	0	0	0	0	0	0	0	0	0	0
r5GATC2L03790	2L	1219383	1219746	364	1	DmelGATCr5chr2L03768	71	24	35	80	30	16	26	14	32	48	27	31
r5GATC2L03791	2L	1219743	1220007	265	1	DmelGATCr5chr2L03769	14	7	26	34	15	8	8	7	16	21	12	17
r5GATC2L03792	2L	1220004	1220079	76	0	DmelGATCr5chr2L03770	7	1	11	14	6	1	4	2	5	7	2	4
r5GATC2L03793	2L	1220076	1220286	211	1	DmelGATCr5chr2L03771	37	12	43	46	20	9	18	7	10	26	18	31
r5GATC2L03794	2L	1220283	1220611	329	0	DmelGATCr5chr2L03772	2	0	0	1	0	0	0	1	0	0	0	0
r5GATC2L03795	2L	1220608	1221201	594	0	DmelGATCr5chr2L03773	0	0	0	0	0	0	0	0	0	0	0	0
r5GATC2L03796	2L	1221198	1221234	37	0	DmelGATCr5chr2L03774	1	0	0	0	0	0	0	0	1	1	0	0
r5GATC2L03797	2L	1221231	1221733	503	0	DmelGATCr5chr2L03775	0	0	0	0	0	0	0	0	1	0	1	0
r5GATC2L03798	2L	1221730	1221943	214	0	DmelGATCr5chr2L03776	0	0	0	0	0	0	0	0	0	0	0	0
r5GATC2L03799	2L	1221940	1222135	196	0	DmelGATCr5chr2L03777	0	0	1	0	0	0	0	1	0	0	1	1
r5GATC2L03800	2L	1222132	1222592	461	0	DmelGATCr5chr2L03778	1	0	0	1	0	0	0	0	0	0	0	0
r5GATC2L03801	2L	1222589	1222607	19	0	DmelGATCr5chr2L03779	0	0	0	1	0	0	1	0	0	0	0	0
r5GATC2L03802	2L	1222604	1222942	339	0	DmelGATCr5chr2L03780	0	0	0	1	0	1	0	0	0	0	1	0
r5GATC2L03803	2L	1222939	1223291	353	0	DmelGATCr5chr2L03781	0	0	0	0	0	0	0	0	0	0	1	1
r5GATC2L03804	2L	1223288	1223509	222	0	DmelGATCr5chr2L03782	0	0	0	1	0	0	0	0	0	1	0	0
r5GATC2L03805	2L	1223506	1223919	414	0	DmelGATCr5chr2L03783	0	0	0	0	0	0	0	0	0	0	0	0
r5GATC2L03806	2L	1223916	1224391	476	0	DmelGATCr5chr2L03784	0	1	0	0	1	1	0	0	0	0	0	0
r5GATC2L03807	2L	1224388	1224904	517	0	DmelGATCr5chr2L03785	0	0	0	1	1	0	0	0	0	0	0	1
r5GATC2L03808	2L	1224901	1225099	199	0	DmelGATCr5chr2L03786	0	0	0	0	1	0	0	0	1	0	1	0
r5GATC2L03809	2L	1225096	1225258	163	0	DmelGATCr5chr2L03787	0	0	1	0	0	0	1	0	0	1	0	0
r5GATC2L03810	2L	1225255	1225414	160	0	DmelGATCr5chr2L03788	0	0	0	0	0	0	0	0	0	0	0	0
r5GATC2L03811	2L	1225411	1225457	47	0	DmelGATCr5chr2L03789	0	0	1	0	0	0	0	0	0	0	0	0
r5GATC2L03812	2L	1225454	1225684	231	0	DmelGATCr5chr2L03790	0	0	0	0	0	0	0	0	0	0	0	0
r5GATC2L03813	2L	1225681	1225915	235	0	DmelGATCr5chr2L03791	0	0	0	0	0	0	0	0	1	0	0	0
r5GATC2L03814	2L	1225912	1226182	271	0	DmelGATCr5chr2L03792	1	0	0	1	1	1	0	1	0	0	0	0
r5GATC2L03815	2L	1226179	1226299	121	0	DmelGATCr5chr2L03793	0	0	0	0	0	0	0	0	0	0	1	0
r5GATC2L03816	2L	1226296	1226981	686	0	DmelGATCr5chr2L03794	0	0	0	0	0	0	0	0	0	0	2	0
r5GATC2L03817	2L	1226978	1227296	319	0	DmelGATCr5chr2L03795	0	0	0	0	2	0	0	0	0	1	1	1
r5GATC2L03818	2L	1227293	1227958	666	1	DmelGATCr5chr2L03796	234	114	166	275	181	95	131	55	112	162	188	93
r5GATC2L03819	2L	1227955	1228051	97	1	DmelGATCr5chr2L03797	1	0	3	4	7	2	1	0	2	1	2	0
r5GATC2L03820	2L	1228048	1228136	89	0	DmelGATCr5chr2L03798	4	2	4	9	3	2	0	0	5	5	9	1
r5GATC2L03821	2L	1228133	1228533	401	1	DmelGATCr5chr2L03799	47	4	40	33	18	5	21	10	4	22	12	24
r5GATC2L03822	2L	1228530	1228584	55	1	DmelGATCr5chr2L03800	0	0	1	0	0	0	0	0	1	0	1	2
r5GATC2L03823	2L	1228581	1228630	50	0	DmelGATCr5chr2L03801	2	0	3	2	0	0	0	0	0	1	0	1
r5GATC2L03824	2L	1228627	1228645	19	0	DmelGATCr5chr2L03802	0	0	2	0	0	0	0	0	0	1	0	0
r5GATC2L03825	2L	1228642	1229152	511	1	DmelGATCr5chr2L03803	42	4	11	10	4	5	13	7	3	6	8	12
r5GATC2L03826	2L	1229149	1230938	1790	1	DmelGATCr5chr2L03804	2	3	13	1	5	2	8	8	1	0	2	3
r5GATC2L03827	2L	1230935	1233107	2173	1	DmelGATCr5chr2L03805	8	14	23	7	25	25	29	19	5	2	35	26
r5GATC2L03828	2L	1233104	1233606	503	1	DmelGATCr5chr2L03806	41	19	27	41	63	34	44	22	25	26	75	48
r5GATC2L03829	2L	1233603	1233929	327	1	DmelGATCr5chr2L03807	13	3	9	7	9	5	7	1	5	2	5	9
r5GATC2L03830	2L	1233926	1234005	80	1	DmelGATCr5chr2L03808	8	4	0	6	6	2	3	1	3	1	4	1
r5GATC2L03831	2L	1234002	1234904	903	1	DmelGATCr5chr2L03809	74	30	56	48	58	48	58	43	44	66	85	50
r5GATC2L03832	2L	1234901	1235074	174	0	DmelGATCr5chr2L03810	4	1	4	1	1	0	2	2	0	0	4	2
r5GATC2L03833	2L	1235071	1235574	504	1	DmelGATCr5chr2L03811	63	16	45	34	28	8	43	26	17	16	24	22
r5GATC2L03834	2L	1235571	1236324	754	1	DmelGATCr5chr2L03812	62	17	57	44	15	20	58	26	15	24	28	48
r5GATC2L03835	2L	1236321	1236597	277	1	DmelGATCr5chr2L03813	23	3	22	16	9	5	5	8	9	10	12	9
r5GATC2L03836	2L	1236594	1236712	119	1	DmelGATCr5chr2L03814	6	3	7	2	10	3	2	3	1	4	0	4
r5GATC2L03837	2L	1236709	1237403	695	1	DmelGATCr5chr2L03815	170	48	65	71	40	32	121	57	34	42	53	76
r5GATC2L03838	2L	1237400	1238010	611	1	DmelGATCr5chr2L03816	142	57	60	55	39	36	78	59	44	45	73	55
r5GATC2L03839	2L	1238007	1238492	486	1	DmelGATCr5chr2L03817	112	79	77	85	107	57	90	52	45	75	121	80
r5GATC2L03840	2L	1238489	1238839	351	1	DmelGATCr5chr2L03818	58	31	36	50	42	31	26	30	18	42	45	30
r5GATC2L03841	2L	1238836	1240013	1178	1	DmelGATCr5chr2L03819	306	215	289	424	162	129	339	162	153	225	259	250
r5GATC2L03842	2L	1240010	1240124	115	0	DmelGATCr5chr2L03820	2	3	8	3	2	0	4	0	2	1	2	0
r5GATC2L03843	2L	1240121	1240215	95	0	DmelGATCr5chr2L03821	0	0	7	1	1	1	0	0	1	1	3	3
r5GATC2L03844	2L	1240212	1240223	12	0	DmelGATCr5chr2L03822	0	0	1	0	0	0	0	0	0	0	0	0
r5GATC2L03845	2L	1240220	1240242	23	1	DmelGATCr5chr2L03823	0	0	0	0	1	0	0	0	0	0	0	0
r5GATC2L03846	2L	1240239	1240549	311	1	DmelGATCr5chr2L03824	22	3	12	16	8	2	2	7	6	6	5	6
r5GATC2L03847	2L	1240546	1240624	79	0	DmelGATCr5chr2L03825	4	1	2	3	0	0	1	1	0	0	0	2
r5GATC2L03848	2L	1240621	1240768	148	0	DmelGATCr5chr2L03826	6	1	3	6	1	1	2	0	2	2	0	1
r5GATC2L03849	2L	1240765	1241018	254	1	DmelGATCr5chr2L03827	10	6	15	12	6	3	11	3	4	5	5	7
r5GATC2L03850	2L	1241015	1241325	311	1	DmelGATCr5chr2L03828	40	12	24	33	12	7	20	9	15	33	15	9
r5GATC2L03851	2L	1241322	1241346	25	0	DmelGATCr5chr2L03829	0	0	0	1	0	0	0	0	0	0	0	0
r5GATC2L03852	2L	1241343	1241410	68	0	DmelGATCr5chr2L03830	3	2	0	3	1	1	1	0	5	4	1	0
r5GATC2L03853	2L	1241407	1241498	92	1	DmelGATCr5chr2L03831	4	0	2	8	3	1	0	0	3	1	1	1
r5GATC2L03854	2L	1241495	1241716	222	0	DmelGATCr5chr2L03832	5	3	12	9	5	3	6	0	9	7	6	9
r5GATC2L03855	2L	1241713	1241789	77	1	DmelGATCr5chr2L03833	6	1	1	3	3	0	0	2	3	0	0	0
r5GATC2L03856	2L	1241786	1241816	31	0	DmelGATCr5chr2L03834	0	0	0	4	1	0	0	0	0	0	1	0
r5GATC2L03857	2L	1241813	1242657	845	1	DmelGATCr5chr2L03835	13	8	20	5	10	6	22	7	8	8	12	6
r5GATC2L03858	2L	1242654	1243478	825	1	DmelGATCr5chr2L03836	79	66	36	77	76	44	79	39	57	72	97	82
r5GATC2L03859	2L	1243475	1243875	401	1	DmelGATCr5chr2L03837	70	34	40	77	50	21	39	25	39	37	52	48
r5GATC2L03860	2L	1243872	1244597	726	1	DmelGATCr5chr2L03838	83	29	74	99	63	51	59	29	54	60	45	81
r5GATC2L03861	2L	1244594	1245784	1191	1	DmelGATCr5chr2L03839	12	2	16	9	6	6	30	7	2	4	4	9
r5GATC2L03862	2L	1245781	1246425	645	1	DmelGATCr5chr2L03840	62	18	37	44	68	33	52	38	36	36	86	54
r5GATC2L03863	2L	1246422	1247508	1087	1	DmelGATCr5chr2L03841	53	24	47	43	34	40	63	24	14	27	82	47
r5GATC2L03864	2L	1247505	1248458	954	1	DmelGATCr5chr2L03842	52	38	59	50	31	31	58	46	21	34	71	61
r5GATC2L03865	2L	1248455	1249065	611	1	DmelGATCr5chr2L03843	37	8	26	54	19	21	23	19	26	29	38	58
r5GATC2L03866	2L	1249062	1249294	233	1	DmelGATCr5chr2L03844	14	1	3	8	8	5	5	2	3	4	9	6
r5GATC2L03867	2L	1249291	1249544	254	0	DmelGATCr5chr2L03845	11	1	4	5	8	4	7	2	8	5	4	4
r5GATC2L03868	2L	1249541	1250245	705	1	DmelGATCr5chr2L03846	110	29	111	74	68	39	84	43	50	67	97	102
r5GATC2L03869	2L	1250242	1250771	530	1	DmelGATCr5chr2L03847	72	12	34	34	27	27	48	37	34	23	64	54
r5GATC2L03870	2L	1250768	1251623	856	1	DmelGATCr5chr2L03848	67	38	71	62	53	59	64	39	39	64	70	84
r5GATC2L03871	2L	1251620	1251660	41	1	DmelGATCr5chr2L03849	2	0	4	3	1	0	1	1	1	0	0	0
r5GATC2L03872	2L	1251657	1251917	261	0	DmelGATCr5chr2L03850	8	1	5	10	10	3	4	6	2	9	8	8
r5GATC2L03873	2L	1251914	1252527	614	1	DmelGATCr5chr2L03851	76	16	39	45	30	29	34	25	15	22	27	62
r5GATC2L03874	2L	1252524	1253063	540	1	DmelGATCr5chr2L03852	30	9	13	20	10	8	21	6	7	7	15	20
r5GATC2L03875	2L	1253060	1253408	349	1	DmelGATCr5chr2L03853	4	3	1	4	3	1	1	4	3	4	8	1
r5GATC2L03876	2L	1253405	1254530	1126	1	DmelGATCr5chr2L03854	3	1	1	2	0	0	1	0	1	1	1	1
r5GATC2L03877	2L	1254527	1255262	736	1	DmelGATCr5chr2L03855	72	15	59	74	48	27	41	24	26	36	57	77
r5GATC2L03878	2L	1255259	1255414	156	1	DmelGATCr5chr2L03856	3	4	2	1	4	3	2	2	5	3	0	3
r5GATC2L03879	2L	1255411	1256362	952	1	DmelGATCr5chr2L03857	60	18	79	66	46	39	47	26	15	47	73	85
r5GATC2L03880	2L	1256359	1257251	893	1	DmelGATCr5chr2L03858	33	10	37	11	12	8	15	7	1	12	12	27
r5GATC2L03881	2L	1257248	1258390	1143	1	DmelGATCr5chr2L03859	73	55	93	121	79	83	71	46	51	78	95	106
r5GATC2L03882	2L	1258387	1258668	282	1	DmelGATCr5chr2L03860	9	1	19	22	6	5	5	1	3	2	3	10
r5GATC2L03883	2L	1258665	1259276	612	1	DmelGATCr5chr2L03861	13	4	7	11	8	7	3	1	7	3	10	6
r5GATC2L03884	2L	1259273	1261574	2302	1	DmelGATCr5chr2L03862	3	6	4	0	6	5	10	1	0	0	5	9
r5GATC2L03885	2L	1261571	1263275	1705	1	DmelGATCr5chr2L03863	4	6	12	5	31	30	12	7	2	1	26	28
r5GATC2L03886	2L	1263272	1263576	305	1	DmelGATCr5chr2L03864	6	1	6	4	15	10	7	0	3	4	8	13
r5GATC2L03887	2L	1263573	1263676	104	1	DmelGATCr5chr2L03865	2	0	2	1	5	1	1	1	0	0	3	6
r5GATC2L03888	2L	1263673	1263934	262	0	DmelGATCr5chr2L03866	10	1	4	4	1	3	1	3	2	2	7	6
r5GATC2L03889	2L	1263931	1266339	2409	1	DmelGATCr5chr2L03867	46	16	74	60	66	52	43	35	41	39	71	97
r5GATC2L03890	2L	1266336	1267743	1408	1	DmelGATCr5chr2L03868	12	4	19	8	9	5	20	7	3	5	10	27
r5GATC2L03891	2L	1267740	1267858	119	1	DmelGATCr5chr2L03869	3	0	2	0	0	3	2	1	1	1	3	1
r5GATC2L03892	2L	1267855	1268296	442	1	DmelGATCr5chr2L03870	37	17	12	28	38	15	16	18	19	23	42	45
r5GATC2L03893	2L	1268293	1271758	3466	1	DmelGATCr5chr2L03871	5	0	2	3	3	3	0	3	1	3	2	3
r5GATC2L03894	2L	1271755	1271785	31	1	DmelGATCr5chr2L03872	0	0	0	0	0	1	1	0	0	0	0	0
r5GATC2L03895	2L	1271782	1272125	344	1	DmelGATCr5chr2L03873	12	3	24	32	20	10	17	11	16	19	8	12
r5GATC2L03896	2L	1272122	1272499	378	1	DmelGATCr5chr2L03874	37	6	26	28	17	13	16	19	12	22	20	18
r5GATC2L03897	2L	1272496	1272899	404	1	DmelGATCr5chr2L03875	20	4	18	14	9	1	16	14	1	6	8	20
r5GATC2L03898	2L	1272896	1273588	693	1	DmelGATCr5chr2L03876	73	27	52	50	44	23	41	47	27	24	77	56
r5GATC2L03899	2L	1273585	1273724	140	0	DmelGATCr5chr2L03877	4	1	5	0	3	4	1	0	2	4	6	1
r5GATC2L03900	2L	1273721	1274226	506	1	DmelGATCr5chr2L03878	45	26	37	50	30	45	21	16	39	50	65	49
r5GATC2L03901	2L	1274223	1275277	1055	1	DmelGATCr5chr2L03879	37	14	20	32	15	15	30	8	19	16	31	33
r5GATC2L03902	2L	1275274	1276543	1270	1	DmelGATCr5chr2L03880	32	20	33	33	30	24	37	14	28	16	41	35
r5GATC2L03903	2L	1276540	1276558	19	0	DmelGATCr5chr2L03881	1	0	0	0	0	0	0	0	0	1	0	0
r5GATC2L03904	2L	1276555	1276931	377	1	DmelGATCr5chr2L03882	14	8	14	15	26	8	7	12	14	16	22	17
r5GATC2L03905	2L	1276928	1280499	3572	1	DmelGATCr5chr2L03883	10	1	63	19	29	30	25	11	14	8	31	38
r5GATC2L03906	2L	1280496	1280883	388	1	DmelGATCr5chr2L03884	11	9	19	35	43	18	5	5	13	20	25	25
r5GATC2L03907	2L	1280880	1281510	631	1	DmelGATCr5chr2L03885	31	18	52	62	49	43	28	19	24	42	56	48
r5GATC2L03908	2L	1281507	1281954	448	1	DmelGATCr5chr2L03886	10	2	31	27	38	12	11	8	12	19	32	28
r5GATC2L03909	2L	1281951	1282272	322	1	DmelGATCr5chr2L03887	12	2	15	24	27	16	4	2	22	21	17	14
r5GATC2L03910	2L	1282269	1282873	605	1	DmelGATCr5chr2L03888	36	10	40	66	48	35	23	17	35	56	62	58
r5GATC2L03911	2L	1282870	1284049	1180	1	DmelGATCr5chr2L03889	34	16	51	55	53	32	34	26	19	29	43	62
r5GATC2L03912	2L	1284046	1284649	604	1	DmelGATCr5chr2L03890	73	27	74	132	64	51	37	30	69	81	86	77
r5GATC2L03913	2L	1284646	1285336	691	1	DmelGATCr5chr2L03891	11	1	9	12	7	5	13	9	6	13	6	11
r5GATC2L03914	2L	1285333	1285508	176	0	DmelGATCr5chr2L03892	2	2	3	3	3	2	0	0	1	1	1	1
r5GATC2L03915	2L	1285505	1285529	25	0	DmelGATCr5chr2L03893	1	0	0	0	0	0	0	0	0	0	0	1
r5GATC2L03916	2L	1285526	1285659	134	1	DmelGATCr5chr2L03894	4	1	2	5	5	1	3	4	2	1	3	3
r5GATC2L03917	2L	1285656	1285903	248	1	DmelGATCr5chr2L03895	7	1	2	2	4	4	1	0	2	6	4	7
r5GATC2L03918	2L	1285900	1285978	79	0	DmelGATCr5chr2L03896	0	0	0	0	0	1	0	0	0	1	0	1
r5GATC2L03919	2L	1285975	1286059	85	0	DmelGATCr5chr2L03897	0	0	2	0	0	0	0	1	0	0	0	0
r5GATC2L03920	2L	1286056	1286073	18	0	DmelGATCr5chr2L03898	0	0	1	1	0	0	0	0	0	0	0	1
r5GATC2L03921	2L	1286070	1286251	182	1	DmelGATCr5chr2L03899	0	0	0	0	2	0	3	0	1	0	0	2
r5GATC2L03922	2L	1286248	1286263	16	0	DmelGATCr5chr2L03900	0	0	0	0	0	0	0	0	0	0	0	0
r5GATC2L03923	2L	1286260	1287058	799	1	DmelGATCr5chr2L03901	68	24	63	135	64	50	30	21	75	88	76	88
r5GATC2L03924	2L	1287055	1287305	251	0	DmelGATCr5chr2L03902	9	4	7	8	12	8	4	3	5	8	8	10
r5GATC2L03925	2L	1287302	1288503	1202	1	DmelGATCr5chr2L03903	47	33	62	79	73	56	35	45	28	53	75	82
r5GATC2L03926	2L	1288500	1289579	1080	1	DmelGATCr5chr2L03904	50	18	79	68	56	35	51	16	24	34	37	71
r5GATC2L03928	2L	1289580	1289920	341	1	DmelGATCr5chr2L03905	13	0	10	9	6	7	5	4	11	8	7	10
r5GATC2L03929	2L	1289917	1290050	134	1	DmelGATCr5chr2L03906	0	0	0	2	2	0	3	0	1	5	0	2
r5GATC2L03930	2L	1290047	1291350	1304	1	DmelGATCr5chr2L03907	3	6	10	4	15	12	9	2	4	3	7	9
r5GATC2L03931	2L	1291347	1293044	1698	1	DmelGATCr5chr2L03908	8	15	41	19	33	26	20	14	14	6	33	27
r5GATC2L03932	2L	1293041	1293069	29	0	DmelGATCr5chr2L03909	0	0	1	1	0	0	0	0	0	0	2	1
r5GATC2L03933	2L	1293066	1293443	378	1	DmelGATCr5chr2L03910	6	3	4	5	4	2	2	3	7	4	0	5
r5GATC2L03934	2L	1293440	1293595	156	0	DmelGATCr5chr2L03911	1	0	2	4	0	2	0	1	1	4	0	3
r5GATC2L03935	2L	1293592	1294752	1161	1	DmelGATCr5chr2L03912	96	51	128	103	45	50	93	48	42	78	84	138
r5GATC2L03936	2L	1294749	1295848	1100	1	DmelGATCr5chr2L03913	61	22	53	63	38	23	61	25	21	38	42	71
r5GATC2L03937	2L	1295845	1299334	3490	1	DmelGATCr5chr2L03914	3	9	14	0	4	7	7	4	3	5	3	3
r5GATC2L03938	2L	1299331	1299580	250	1	DmelGATCr5chr2L03915	6	1	13	20	11	2	2	0	7	7	12	15
r5GATC2L03939	2L	1299577	1299628	52	0	DmelGATCr5chr2L03916	2	0	5	3	3	3	0	1	3	3	1	1
r5GATC2L03940	2L	1299625	1299981	357	1	DmelGATCr5chr2L03917	2	1	20	18	12	8	6	3	7	5	6	6
r5GATC2L03941	2L	1299978	1301730	1753	1	DmelGATCr5chr2L03918	10	5	31	9	20	12	14	10	5	5	19	24
r5GATC2L03942	2L	1301727	1301863	137	1	DmelGATCr5chr2L03919	1	1	2	3	2	1	4	2	1	4	2	1
r5GATC2L03943	2L	1301860	1303709	1850	1	DmelGATCr5chr2L03920	21	11	38	36	17	6	37	17	21	25	23	5
r5GATC2L03944	2L	1303706	1304689	984	1	DmelGATCr5chr2L03921	16	1	23	21	7	12	13	5	8	8	11	3
r5GATC2L03945	2L	1304686	1305563	878	1	DmelGATCr5chr2L03922	85	66	89	173	184	149	55	53	88	131	207	251
r5GATC2L03946	2L	1305560	1305670	111	1	DmelGATCr5chr2L03923	8	4	10	7	5	2	1	3	2	2	2	7
r5GATC2L03947	2L	1305667	1306554	888	1	DmelGATCr5chr2L03924	59	38	55	90	73	42	44	22	44	56	67	69
r5GATC2L03948	2L	1306551	1306639	89	1	DmelGATCr5chr2L03925	9	2	4	10	8	4	11	0	4	5	3	7
r5GATC2L03949	2L	1306636	1308537	1902	1	DmelGATCr5chr2L03926	11	6	46	8	18	20	29	14	5	4	19	31
r5GATC2L03950	2L	1308534	1309710	1177	1	DmelGATCr5chr2L03927	38	27	61	73	51	38	36	30	41	43	58	71
r5GATC2L03951	2L	1309707	1310824	1118	1	DmelGATCr5chr2L03928	22	24	36	44	63	33	25	15	21	25	76	57
r5GATC2L03952	2L	1310821	1311170	350	0	DmelGATCr5chr2L03929	2	8	1	19	34	10	4	3	18	19	10	0
r5GATC2L03953	2L	1311167	1311516	350	0	DmelGATCr5chr2L03930	5	8	10	15	40	23	9	5	21	22	20	10
r5GATC2L03954	2L	1311513	1312017	505	1	DmelGATCr5chr2L03931	28	19	11	36	43	29	17	12	20	35	46	29
r5GATC2L03955	2L	1312014	1312324	311	1	DmelGATCr5chr2L03932	3	0	5	5	1	4	4	0	0	1	1	3
r5GATC2L03956	2L	1312321	1312880	560	1	DmelGATCr5chr2L03933	52	8	38	37	31	20	16	7	15	21	25	49
r5GATC2L03957	2L	1312877	1313431	555	1	DmelGATCr5chr2L03934	54	14	25	35	17	19	19	8	17	22	24	26
r5GATC2L03958	2L	1313428	1314804	1377	1	DmelGATCr5chr2L03935	35	18	45	19	15	15	43	17	6	14	33	51
r5GATC2L03959	2L	1314801	1315270	470	1	DmelGATCr5chr2L03936	33	21	21	21	18	16	8	14	13	14	23	25
r5GATC2L03960	2L	1315267	1315475	209	0	DmelGATCr5chr2L03937	12	7	8	12	13	7	7	6	8	11	11	12
r5GATC2L03961	2L	1315472	1315616	145	1	DmelGATCr5chr2L03938	10	4	6	15	18	4	8	3	9	7	8	13
r5GATC2L03962	2L	1315613	1315721	109	0	DmelGATCr5chr2L03939	9	7	11	15	22	5	2	1	6	12	12	4
r5GATC2L03963	2L	1315718	1316164	447	1	DmelGATCr5chr2L03940	120	69	137	204	134	94	59	51	82	125	125	150
r5GATC2L03964	2L	1316161	1317173	1013	1	DmelGATCr5chr2L03941	50	27	76	64	78	48	45	19	40	50	55	54
r5GATC2L03965	2L	1317170	1317327	158	0	DmelGATCr5chr2L03942	4	0	11	6	1	1	2	1	3	6	3	6
r5GATC2L03966	2L	1317324	1317833	510	1	DmelGATCr5chr2L03943	42	4	25	17	19	3	23	13	8	9	13	32
r5GATC2L03967	2L	1317830	1318163	334	1	DmelGATCr5chr2L03944	7	2	7	3	1	1	4	1	1	2	3	3
r5GATC2L03968	2L	1318160	1318312	153	1	DmelGATCr5chr2L03945	1	2	5	2	10	6	7	2	4	2	10	8
r5GATC2L03969	2L	1318309	1319446	1138	1	DmelGATCr5chr2L03946	39	17	39	64	33	36	35	12	21	33	46	41
r5GATC2L03970	2L	1319443	1319921	479	1	DmelGATCr5chr2L03947	43	20	36	60	28	16	25	13	25	22	56	38
r5GATC2L03971	2L	1319918	1320002	85	0	DmelGATCr5chr2L03948	4	1	1	3	7	1	2	0	1	2	1	1
r5GATC2L03972	2L	1319999	1320408	410	1	DmelGATCr5chr2L03949	24	8	15	18	14	12	13	7	15	17	22	20
r5GATC2L03973	2L	1320405	1322042	1638	1	DmelGATCr5chr2L03950	10	5	17	11	10	9	14	9	5	3	20	16
r5GATC2L03974	2L	1322039	1326350	4312	1	DmelGATCr5chr2L03951	31	9	74	59	43	32	45	35	12	20	36	38
r5GATC2L03975	2L	1326347	1328177	1831	1	DmelGATCr5chr2L03952	19	15	35	24	43	45	42	24	12	18	53	51
r5GATC2L03976	2L	1328174	1328456	283	1	DmelGATCr5chr2L03953	10	1	16	15	19	9	10	1	10	3	10	11
r5GATC2L03977	2L	1328453	1329285	833	1	DmelGATCr5chr2L03954	82	109	92	154	155	126	70	41	95	128	163	135
r5GATC2L03978	2L	1329282	1329366	85	1	DmelGATCr5chr2L03955	2	3	5	1	5	1	1	0	1	2	1	0
r5GATC2L03979	2L	1329363	1329384	22	0	DmelGATCr5chr2L03956	0	0	0	1	0	1	0	0	0	0	0	0
r5GATC2L03980	2L	1329381	1329475	95	0	DmelGATCr5chr2L03957	6	0	0	1	3	1	2	1	1	1	2	7
r5GATC2L03981	2L	1329472	1329504	33	0	DmelGATCr5chr2L03958	0	0	0	0	1	0	0	0	0	0	0	1
r5GATC2L03982	2L	1329501	1330058	558	1	DmelGATCr5chr2L03959	67	28	38	105	62	33	27	22	60	68	84	85
r5GATC2L03983	2L	1330055	1330808	754	1	DmelGATCr5chr2L03960	50	16	47	51	41	20	44	27	20	18	39	74
r5GATC2L03984	2L	1330805	1331186	382	1	DmelGATCr5chr2L03961	19	0	4	9	9	8	2	13	6	4	10	26
r5GATC2L03985	2L	1331183	1332777	1595	1	DmelGATCr5chr2L03962	25	5	52	28	31	13	32	14	8	9	30	53
r5GATC2L03986	2L	1332774	1332948	175	1	DmelGATCr5chr2L03963	0	0	6	2	6	4	0	1	0	1	0	4
r5GATC2L03987	2L	1332945	1334377	1433	1	DmelGATCr5chr2L03964	12	10	36	10	16	28	15	19	4	6	32	25
r5GATC2L03988	2L	1334374	1334439	66	0	DmelGATCr5chr2L03965	0	0	1	0	0	2	0	0	0	0	0	0
r5GATC2L03989	2L	1334436	1334680	245	1	DmelGATCr5chr2L03966	10	0	2	7	2	2	3	1	4	2	6	7
r5GATC2L03990	2L	1334677	1335756	1080	1	DmelGATCr5chr2L03967	52	20	33	22	25	11	31	32	5	14	27	32
r5GATC2L03991	2L	1335753	1336561	809	1	DmelGATCr5chr2L03968	33	8	18	20	19	11	19	15	17	11	28	27
r5GATC2L03992	2L	1336558	1336924	367	1	DmelGATCr5chr2L03969	23	1	12	11	8	9	10	1	5	9	16	21
r5GATC2L03993	2L	1336921	1337423	503	0	DmelGATCr5chr2L03970	2	1	1	3	3	3	1	3	1	1	6	4
r5GATC2L03994	2L	1337420	1337874	455	1	DmelGATCr5chr2L03971	16	6	13	21	19	10	5	10	2	9	22	14
r5GATC2L03995	2L	1337871	1339226	1356	1	DmelGATCr5chr2L03972	25	52	33	39	48	52	27	15	27	29	81	76
r5GATC2L03996	2L	1339223	1340164	942	1	DmelGATCr5chr2L03973	41	29	27	35	54	42	36	22	13	13	57	65
r5GATC2L03997	2L	1340161	1341757	1597	1	DmelGATCr5chr2L03974	18	15	28	21	6	18	10	9	5	9	22	24
r5GATC2L03998	2L	1341754	1341939	186	0	DmelGATCr5chr2L03975	4	3	3	5	1	1	1	0	2	1	1	2
r5GATC2L03999	2L	1341936	1342445	510	1	DmelGATCr5chr2L03976	144	57	46	127	110	73	20	58	84	117	113	103
r5GATC2L04000	2L	1342442	1342725	284	1	DmelGATCr5chr2L03977	28	9	18	24	31	23	12	7	9	17	26	55
r5GATC2L04001	2L	1342722	1342899	178	1	DmelGATCr5chr2L03978	9	1	8	8	4	1	6	1	3	6	5	4
r5GATC2L04002	2L	1342896	1343735	840	1	DmelGATCr5chr2L03979	161	109	130	207	126	87	99	85	99	171	159	175
r5GATC2L04003	2L	1343732	1343827	96	1	DmelGATCr5chr2L03980	8	7	5	14	4	4	9	6	6	8	3	4
r5GATC2L04004	2L	1343824	1344014	191	0	DmelGATCr5chr2L03981	5	7	9	11	16	3	4	2	9	10	6	6
r5GATC2L04005	2L	1344011	1344625	615	1	DmelGATCr5chr2L03982	213	68	206	284	106	72	99	76	92	134	118	173
r5GATC2L04006	2L	1344622	1344639	18	1	DmelGATCr5chr2L03983	0	0	0	0	0	0	0	0	2	0	1	0
r5GATC2L04007	2L	1344636	1344806	171	0	DmelGATCr5chr2L03984	2	6	6	4	6	6	2	0	4	5	2	7
r5GATC2L04008	2L	1344803	1345812	1010	1	DmelGATCr5chr2L03985	30	42	104	145	84	72	55	23	55	68	80	103
r5GATC2L04009	2L	1345809	1347506	1698	1	DmelGATCr5chr2L03986	20	3	87	30	46	32	43	15	10	9	35	71
r5GATC2L04010	2L	1347503	1347981	479	1	DmelGATCr5chr2L03987	27	7	36	29	13	14	12	18	7	10	21	36
r5GATC2L04011	2L	1347978	1348209	232	0	DmelGATCr5chr2L03988	8	1	7	2	2	1	2	1	0	1	4	5
r5GATC2L04012	2L	1348206	1348330	125	1	DmelGATCr5chr2L03989	2	0	5	3	3	0	2	0	1	2	1	0
r5GATC2L04013	2L	1348327	1348577	251	1	DmelGATCr5chr2L03990	4	0	1	3	1	4	2	2	2	4	2	2
r5GATC2L04014	2L	1348574	1348684	111	0	DmelGATCr5chr2L03991	6	3	7	16	0	3	4	1	4	2	6	4
r5GATC2L04015	2L	1348681	1349379	699	1	DmelGATCr5chr2L03992	118	51	107	204	174	122	67	63	71	123	138	162
r5GATC2L04016	2L	1349376	1349932	557	1	DmelGATCr5chr2L03993	7	3	3	2	2	0	8	1	2	0	4	2
r5GATC2L04017	2L	1349929	1350446	518	1	DmelGATCr5chr2L03994	9	9	4	2	5	5	8	4	1	0	4	0
r5GATC2L04018	2L	1350443	1350501	59	0	DmelGATCr5chr2L03995	2	0	1	0	0	0	1	0	0	0	0	0
r5GATC2L04019	2L	1350498	1351427	930	1	DmelGATCr5chr2L03996	10	16	6	7	15	8	24	7	5	7	32	1
r5GATC2L04020	2L	1351424	1352370	947	1	DmelGATCr5chr2L03997	67	57	69	104	93	58	70	54	49	71	87	111
r5GATC2L04021	2L	1352367	1352507	141	1	DmelGATCr5chr2L03998	0	0	2	1	3	0	1	0	0	2	0	0
r5GATC2L04022	2L	1352504	1352523	20	0	DmelGATCr5chr2L03999	1	0	0	0	0	1	0	0	0	0	0	0
r5GATC2L04023	2L	1352520	1352586	67	0	DmelGATCr5chr2L04000	4	0	1	4	2	0	4	3	2	2	0	1
r5GATC2L04024	2L	1352583	1352719	137	0	DmelGATCr5chr2L04001	8	2	3	5	9	5	0	1	7	9	5	5
r5GATC2L04025	2L	1352716	1353199	484	1	DmelGATCr5chr2L04002	43	18	47	65	29	14	22	18	34	45	35	43
r5GATC2L04026	2L	1353196	1353476	281	1	DmelGATCr5chr2L04003	10	3	10	19	10	6	10	3	15	13	7	14
r5GATC2L04027	2L	1353473	1353531	59	0	DmelGATCr5chr2L04004	1	0	2	6	2	2	1	2	1	5	5	5
r5GATC2L04028	2L	1353528	1353567	40	0	DmelGATCr5chr2L04005	2	0	2	3	0	2	0	2	4	10	1	0
r5GATC2L04029	2L	1353564	1353909	346	1	DmelGATCr5chr2L04006	35	11	35	47	32	19	12	16	26	29	37	35
r5GATC2L04030	2L	1353906	1354230	325	1	DmelGATCr5chr2L04007	11	3	14	14	22	4	9	7	11	15	8	13
r5GATC2L04031	2L	1354227	1354279	53	0	DmelGATCr5chr2L04008	5	0	0	5	5	3	1	3	2	8	2	2
r5GATC2L04032	2L	1354276	1354738	463	1	DmelGATCr5chr2L04009	21	4	15	17	8	7	13	8	13	8	8	24
r5GATC2L04033	2L	1354735	1354765	31	0	DmelGATCr5chr2L04010	0	0	1	0	0	1	0	0	1	1	1	0
r5GATC2L04034	2L	1354762	1354955	194	1	DmelGATCr5chr2L04011	3	3	5	3	5	0	1	0	2	7	2	9
r5GATC2L04035	2L	1354952	1355122	171	0	DmelGATCr5chr2L04012	5	0	3	3	3	3	1	2	2	4	3	2
r5GATC2L04036	2L	1355119	1355186	68	1	DmelGATCr5chr2L04013	5	0	0	3	1	1	1	1	2	3	0	2
r5GATC2L04037	2L	1355183	1355267	85	0	DmelGATCr5chr2L04014	1	1	2	2	1	1	0	0	4	0	1	1
r5GATC2L04038	2L	1355264	1355402	139	0	DmelGATCr5chr2L04015	0	1	5	3	3	1	0	0	1	0	6	2
r5GATC2L04039	2L	1355399	1355501	103	1	DmelGATCr5chr2L04016	1	2	8	4	6	1	0	0	0	1	2	2
r5GATC2L04040	2L	1355498	1355558	61	0	DmelGATCr5chr2L04017	0	0	3	0	5	1	1	3	1	4	2	2
r5GATC2L04041	2L	1355555	1356383	829	1	DmelGATCr5chr2L04018	106	27	134	146	79	57	58	44	60	71	97	155
r5GATC2L04042	2L	1356380	1356402	23	0	DmelGATCr5chr2L04019	0	0	0	0	2	2	0	0	0	2	0	0
r5GATC2L04043	2L	1356399	1356466	68	0	DmelGATCr5chr2L04020	1	0	2	2	1	0	2	1	1	2	3	3
r5GATC2L04044	2L	1356463	1356542	80	0	DmelGATCr5chr2L04021	1	1	3	0	1	3	1	0	0	1	2	1
r5GATC2L04045	2L	1356539	1357657	1119	1	DmelGATCr5chr2L04022	32	14	35	34	33	9	25	14	15	28	28	12
r5GATC2L04046	2L	1357654	1359120	1467	1	DmelGATCr5chr2L04023	13	3	23	14	5	8	19	17	7	12	16	7
r5GATC2L04047	2L	1359117	1359769	653	1	DmelGATCr5chr2L04024	127	62	50	104	85	54	68	73	89	130	108	132
r5GATC2L04048	2L	1359766	1359781	16	0	DmelGATCr5chr2L04025	1	0	0	0	0	0	0	0	0	1	0	0
r5GATC2L04049	2L	1359778	1359945	168	1	DmelGATCr5chr2L04026	2	0	2	2	7	2	0	1	4	4	5	6
r5GATC2L04050	2L	1359942	1359983	42	0	DmelGATCr5chr2L04027	2	0	0	2	0	0	1	0	0	1	0	0
r5GATC2L04051	2L	1359980	1360309	330	1	DmelGATCr5chr2L04028	20	7	15	13	6	7	8	11	12	13	9	15
r5GATC2L04052	2L	1360306	1360363	58	0	DmelGATCr5chr2L04029	4	0	3	1	5	1	2	4	1	4	4	4
r5GATC2L04053	2L	1360360	1360879	520	1	DmelGATCr5chr2L04030	138	26	76	118	51	21	66	35	47	85	59	133
r5GATC2L04054	2L	1360876	1361237	362	1	DmelGATCr5chr2L04031	19	23	21	28	79	13	12	3	45	48	13	19
r5GATC2L04055	2L	1361234	1361374	141	0	DmelGATCr5chr2L04032	5	4	7	9	5	1	7	2	6	8	2	6
r5GATC2L04056	2L	1361371	1361854	484	1	DmelGATCr5chr2L04033	12	5	20	20	8	2	15	7	12	11	6	15
r5GATC2L04057	2L	1361851	1362041	191	1	DmelGATCr5chr2L04034	7	8	23	20	13	7	14	0	13	9	7	9
r5GATC2L04058	2L	1362038	1362824	787	1	DmelGATCr5chr2L04035	214	149	247	332	207	164	138	90	126	219	260	413
r5GATC2L04059	2L	1362821	1362917	97	0	DmelGATCr5chr2L04036	4	4	10	2	8	3	3	0	4	3	4	4
r5GATC2L04060	2L	1362914	1363221	308	1	DmelGATCr5chr2L04037	24	2	31	25	26	17	6	5	18	11	27	39
r5GATC2L04061	2L	1363218	1363711	494	1	DmelGATCr5chr2L04038	95	52	130	197	190	87	59	40	98	149	169	149
r5GATC2L04062	2L	1363708	1364345	638	1	DmelGATCr5chr2L04039	222	70	264	335	153	77	113	69	163	197	182	298
r5GATC2L04063	2L	1364342	1364498	157	1	DmelGATCr5chr2L04040	7	3	12	9	5	2	3	0	3	9	6	6
r5GATC2L04064	2L	1364495	1364645	151	0	DmelGATCr5chr2L04041	4	1	3	5	2	4	0	0	1	2	3	5
r5GATC2L04065	2L	1364642	1365220	579	1	DmelGATCr5chr2L04042	22	7	12	19	9	7	9	3	7	12	10	24
r5GATC2L04066	2L	1365217	1365453	237	1	DmelGATCr5chr2L04043	0	0	0	0	2	0	0	0	0	1	0	0
r5GATC2L04067	2L	1365450	1366182	733	1	DmelGATCr5chr2L04044	93	38	48	65	23	24	45	31	26	36	57	86
r5GATC2L04068	2L	1366179	1367664	1486	1	DmelGATCr5chr2L04045	47	28	123	102	77	72	72	28	41	58	79	99
r5GATC2L04069	2L	1367661	1367750	90	1	DmelGATCr5chr2L04046	4	2	5	3	7	1	2	0	9	5	8	3
r5GATC2L04070	2L	1367747	1367982	236	0	DmelGATCr5chr2L04047	3	1	11	21	8	4	6	1	6	5	9	10
r5GATC2L04071	2L	1367979	1368146	168	1	DmelGATCr5chr2L04048	10	4	5	11	9	4	3	2	10	13	5	11
r5GATC2L04072	2L	1368143	1368311	169	0	DmelGATCr5chr2L04049	17	5	6	6	9	2	7	4	12	2	4	5
r5GATC2L04073	2L	1368308	1368514	207	1	DmelGATCr5chr2L04050	9	2	14	4	6	2	4	3	4	4	3	3
r5GATC2L04074	2L	1368511	1368536	26	0	DmelGATCr5chr2L04051	1	0	3	1	0	0	0	0	0	0	1	0
r5GATC2L04075	2L	1368533	1368607	75	0	DmelGATCr5chr2L04052	0	1	2	5	3	3	1	0	3	3	4	0
r5GATC2L04076	2L	1368604	1368673	70	1	DmelGATCr5chr2L04053	1	0	1	2	0	0	1	0	0	1	2	2
r5GATC2L04077	2L	1368670	1368811	142	0	DmelGATCr5chr2L04054	4	1	7	12	4	1	1	2	3	2	1	3
r5GATC2L04078	2L	1368808	1370224	1417	1	DmelGATCr5chr2L04055	149	72	235	333	166	146	103	62	130	237	197	313
r5GATC2L04079	2L	1370221	1370855	635	1	DmelGATCr5chr2L04056	145	79	189	392	154	116	70	72	197	238	213	246
r5GATC2L04080	2L	1370852	1371412	561	1	DmelGATCr5chr2L04057	107	36	86	116	64	30	66	52	74	91	106	143
r5GATC2L04081	2L	1371409	1372504	1096	1	DmelGATCr5chr2L04058	50	16	57	58	80	62	51	31	38	82	66	96
r5GATC2L04082	2L	1372501	1373663	1163	1	DmelGATCr5chr2L04059	59	19	89	71	72	49	46	39	24	39	68	95
r5GATC2L04083	2L	1373660	1373697	38	0	DmelGATCr5chr2L04060	1	0	2	2	1	3	0	0	0	1	1	3
r5GATC2L04084	2L	1373694	1375819	2126	1	DmelGATCr5chr2L04061	4	3	22	3	7	11	13	2	1	2	11	12
r5GATC2L04085	2L	1375816	1375827	12	0	DmelGATCr5chr2L04062	0	0	0	0	0	0	0	0	0	0	0	0
r5GATC2L04086	2L	1375824	1376622	799	1	DmelGATCr5chr2L04063	53	43	115	186	85	64	44	48	88	124	103	90
r5GATC2L04087	2L	1376619	1376767	149	1	DmelGATCr5chr2L04064	5	1	3	5	0	1	3	1	0	1	1	6
r5GATC2L04088	2L	1376764	1377345	582	1	DmelGATCr5chr2L04065	142	47	86	123	105	57	67	63	42	82	117	129
r5GATC2L04089	2L	1377342	1377754	413	1	DmelGATCr5chr2L04066	31	12	26	21	23	13	13	11	18	22	38	29
r5GATC2L04090	2L	1377751	1377781	31	0	DmelGATCr5chr2L04067	0	0	0	2	0	0	0	0	2	0	0	0
r5GATC2L04091	2L	1377778	1378813	1036	1	DmelGATCr5chr2L04068	5	0	15	6	5	3	7	3	3	1	6	11
r5GATC2L04092	2L	1378810	1379907	1098	1	DmelGATCr5chr2L04069	19	9	61	73	45	36	28	12	30	39	46	68
r5GATC2L04093	2L	1379904	1380349	446	1	DmelGATCr5chr2L04070	27	10	34	57	64	25	14	10	23	20	39	48
r5GATC2L04094	2L	1380346	1380790	445	1	DmelGATCr5chr2L04071	20	26	35	120	66	64	7	25	47	71	63	37
r5GATC2L04095	2L	1380787	1380917	131	0	DmelGATCr5chr2L04072	6	3	13	26	11	6	5	4	9	9	13	7
r5GATC2L04096	2L	1380914	1381357	444	1	DmelGATCr5chr2L04073	182	53	183	324	191	92	45	61	129	143	137	191
r5GATC2L04097	2L	1381354	1381542	189	1	DmelGATCr5chr2L04074	12	11	25	28	14	3	4	3	12	17	13	12
r5GATC2L04098	2L	1381539	1381705	167	0	DmelGATCr5chr2L04075	5	6	13	13	13	1	2	3	5	8	4	3
r5GATC2L04099	2L	1381702	1381890	189	0	DmelGATCr5chr2L04076	3	0	5	6	2	1	2	1	2	1	2	5
r5GATC2L04100	2L	1381887	1381961	75	0	DmelGATCr5chr2L04077	0	0	1	2	0	0	0	0	1	1	0	1
r5GATC2L04101	2L	1381958	1382016	59	0	DmelGATCr5chr2L04078	2	0	0	1	1	1	0	0	1	1	1	1
r5GATC2L04102	2L	1382013	1382046	34	0	DmelGATCr5chr2L04079	0	0	0	1	0	0	1	0	0	1	0	0
r5GATC2L04103	2L	1382043	1382512	470	1	DmelGATCr5chr2L04080	4	7	17	41	10	14	2	5	16	5	3	4
r5GATC2L04104	2L	1382509	1382906	398	1	DmelGATCr5chr2L04081	53	21	77	101	43	26	10	13	15	18	34	59
r5GATC2L04105	2L	1382903	1384143	1241	1	DmelGATCr5chr2L04082	120	87	303	260	247	220	99	68	64	105	190	218
r5GATC2L04106	2L	1384140	1384307	168	1	DmelGATCr5chr2L04083	6	2	25	8	11	6	3	1	4	8	4	5
r5GATC2L04107	2L	1384304	1384652	349	1	DmelGATCr5chr2L04084	42	22	92	76	51	22	11	9	25	23	26	32
r5GATC2L04108	2L	1384649	1385005	357	1	DmelGATCr5chr2L04085	96	19	131	140	64	38	25	24	35	48	39	71
r5GATC2L04109	2L	1385002	1385078	77	0	DmelGATCr5chr2L04086	9	8	20	30	6	13	6	3	9	9	4	6
r5GATC2L04110	2L	1385075	1385807	733	1	DmelGATCr5chr2L04087	253	179	439	704	402	207	115	95	181	268	253	326
r5GATC2L04111	2L	1385804	1386022	219	0	DmelGATCr5chr2L04088	8	6	15	17	19	12	7	3	8	7	11	6
r5GATC2L04112	2L	1386019	1386607	589	1	DmelGATCr5chr2L04089	56	37	143	113	96	61	29	25	48	56	65	71
r5GATC2L04113	2L	1386604	1387126	523	1	DmelGATCr5chr2L04090	145	31	155	255	148	89	44	47	72	108	78	154
r5GATC2L04114	2L	1387123	1387147	25	0	DmelGATCr5chr2L04091	1	0	1	0	0	1	0	0	0	0	0	0
r5GATC2L04115	2L	1387144	1387440	297	1	DmelGATCr5chr2L04092	10	5	34	21	11	11	7	5	5	6	10	22
r5GATC2L04116	2L	1387437	1388597	1161	1	DmelGATCr5chr2L04093	104	85	255	230	206	141	73	56	57	86	146	201
r5GATC2L04117	2L	1388594	1389585	992	1	DmelGATCr5chr2L04094	197	132	424	485	423	271	127	114	160	218	343	382
r5GATC2L04118	2L	1389582	1389820	239	1	DmelGATCr5chr2L04095	8	12	48	29	18	11	3	1	4	9	5	4
r5GATC2L04119	2L	1389817	1390510	694	1	DmelGATCr5chr2L04096	146	139	220	456	116	114	59	74	126	193	139	189
r5GATC2L04120	2L	1390507	1391299	793	1	DmelGATCr5chr2L04097	94	40	106	131	42	30	40	43	35	37	53	119
r5GATC2L04121	2L	1391296	1391487	192	1	DmelGATCr5chr2L04098	5	3	10	13	6	0	1	1	2	2	1	3
r5GATC2L04122	2L	1391484	1392024	541	1	DmelGATCr5chr2L04099	128	90	171	276	124	80	43	34	95	97	135	127
r5GATC2L04123	2L	1392021	1392481	461	1	DmelGATCr5chr2L04100	16	14	21	26	9	3	7	5	4	6	3	9
r5GATC2L04124	2L	1392478	1393846	1369	1	DmelGATCr5chr2L04101	36	28	85	93	54	45	35	42	24	30	73	65
r5GATC2L04125	2L	1393843	1393869	27	0	DmelGATCr5chr2L04102	0	0	1	0	0	0	0	0	0	0	0	1
r5GATC2L04126	2L	1393866	1394249	384	1	DmelGATCr5chr2L04103	78	17	57	90	48	48	25	9	41	57	40	67
r5GATC2L04127	2L	1394246	1394398	153	0	DmelGATCr5chr2L04104	5	2	21	7	10	1	0	3	5	7	2	6
r5GATC2L04128	2L	1394395	1394671	277	1	DmelGATCr5chr2L04105	3	0	15	12	4	2	6	2	9	11	8	11
r5GATC2L04129	2L	1394668	1394975	308	1	DmelGATCr5chr2L04106	3	0	7	3	1	2	0	0	0	2	2	1
r5GATC2L04130	2L	1394972	1396107	1136	1	DmelGATCr5chr2L04107	112	62	203	223	171	116	85	89	99	145	170	268
r5GATC2L04131	2L	1396104	1396775	672	1	DmelGATCr5chr2L04108	149	99	237	395	248	171	131	98	217	298	330	341
r5GATC2L04132	2L	1396772	1397199	428	1	DmelGATCr5chr2L04109	129	65	191	420	205	141	75	48	275	350	220	167
r5GATC2L04133	2L	1397196	1397380	185	0	DmelGATCr5chr2L04110	14	11	33	35	26	13	10	11	36	36	28	11
r5GATC2L04134	2L	1397377	1397395	19	0	DmelGATCr5chr2L04111	1	0	1	3	0	0	0	0	1	2	2	0
r5GATC2L04135	2L	1397392	1397748	357	1	DmelGATCr5chr2L04112	86	31	135	247	168	73	66	39	126	164	158	151
r5GATC2L04136	2L	1397745	1398186	442	1	DmelGATCr5chr2L04113	224	62	240	386	202	102	111	95	194	232	195	253
r5GATC2L04137	2L	1398183	1399167	985	1	DmelGATCr5chr2L04114	93	41	135	141	65	43	97	71	87	129	101	115
r5GATC2L04138	2L	1399164	1399221	58	0	DmelGATCr5chr2L04115	0	2	0	2	1	2	1	2	0	4	1	1
r5GATC2L04139	2L	1399218	1399319	102	1	DmelGATCr5chr2L04116	4	5	20	16	2	1	8	8	18	14	1	4
r5GATC2L04140	2L	1399316	1403467	4152	1	DmelGATCr5chr2L04117	3	1	26	8	9	10	10	3	4	9	10	19
r5GATC2L04141	2L	1403464	1403988	525	1	DmelGATCr5chr2L04118	212	117	240	611	441	281	201	127	514	601	472	371
r5GATC2L04142	2L	1403985	1404810	826	1	DmelGATCr5chr2L04119	316	261	391	939	696	424	348	228	848	979	674	626
r5GATC2L04143	2L	1404807	1404823	17	0	DmelGATCr5chr2L04120	0	0	1	0	0	0	0	0	0	0	0	0
r5GATC2L04144	2L	1404820	1405114	295	1	DmelGATCr5chr2L04121	37	19	78	42	11	7	36	12	13	20	16	40
r5GATC2L04145	2L	1405111	1405170	60	0	DmelGATCr5chr2L04122	6	7	12	11	6	0	5	3	5	3	2	4
r5GATC2L04146	2L	1405167	1405383	217	1	DmelGATCr5chr2L04123	16	3	34	29	17	7	13	4	15	9	11	14
r5GATC2L04147	2L	1405380	1405401	22	0	DmelGATCr5chr2L04124	1	1	1	1	1	0	0	0	0	0	1	0
r5GATC2L04148	2L	1405398	1405828	431	1	DmelGATCr5chr2L04125	75	27	104	155	75	58	50	34	60	71	63	105
r5GATC2L04149	2L	1405825	1407148	1324	1	DmelGATCr5chr2L04126	67	49	168	130	202	185	122	47	74	96	190	253
r5GATC2L04150	2L	1407145	1408209	1065	1	DmelGATCr5chr2L04127	117	121	245	291	224	197	166	91	200	283	269	379
r5GATC2L04151	2L	1408206	1408424	219	1	DmelGATCr5chr2L04128	11	3	14	5	4	3	5	1	5	10	10	12
r5GATC2L04152	2L	1408421	1409529	1109	1	DmelGATCr5chr2L04129	77	42	190	158	69	67	106	66	99	124	142	176
r5GATC2L04153	2L	1409526	1409776	251	1	DmelGATCr5chr2L04130	15	11	62	36	16	10	24	6	14	14	20	25
r5GATC2L04154	2L	1409773	1409829	57	0	DmelGATCr5chr2L04131	12	11	20	8	9	3	10	3	10	11	7	6
r5GATC2L04155	2L	1409826	1410204	379	1	DmelGATCr5chr2L04132	101	65	174	201	108	67	55	37	102	120	120	84
r5GATC2L04156	2L	1410201	1410211	11	0	DmelGATCr5chr2L04133	0	0	0	0	0	0	0	0	0	0	0	0
r5GATC2L04157	2L	1410208	1410535	328	1	DmelGATCr5chr2L04134	68	34	117	105	88	42	46	22	48	61	41	48
r5GATC2L04158	2L	1410532	1410672	141	1	DmelGATCr5chr2L04135	8	7	26	10	0	5	4	6	12	10	7	6
r5GATC2L04159	2L	1410669	1410757	89	0	DmelGATCr5chr2L04136	2	1	10	2	4	0	0	6	1	3	5	2
r5GATC2L04160	2L	1410754	1410872	119	0	DmelGATCr5chr2L04137	0	1	13	3	8	2	8	1	4	4	3	2
r5GATC2L04161	2L	1410869	1412749	1881	1	DmelGATCr5chr2L04138	19	11	228	47	107	126	89	55	36	27	123	188
r5GATC2L04162	2L	1412746	1413639	894	1	DmelGATCr5chr2L04139	157	81	360	306	113	114	122	93	132	175	84	238
r5GATC2L04164	2L	1413640	1413739	100	0	DmelGATCr5chr2L04140	1	1	5	1	0	1	1	1	1	1	3	6
r5GATC2L04165	2L	1413736	1413786	51	0	DmelGATCr5chr2L04141	0	0	1	0	0	0	0	1	0	1	0	1
r5GATC2L04166	2L	1413783	1413793	11	0	DmelGATCr5chr2L04142	0	0	0	0	0	0	0	0	0	0	0	0
r5GATC2L04167	2L	1413790	1413814	25	0	DmelGATCr5chr2L04143	0	0	1	0	0	0	0	0	1	2	0	1
r5GATC2L04168	2L	1413811	1413869	59	0	DmelGATCr5chr2L04144	1	1	0	1	0	0	1	1	0	0	0	0
r5GATC2L04169	2L	1413866	1413891	26	0	DmelGATCr5chr2L04145	0	0	1	0	0	0	1	0	0	0	0	0
r5GATC2L04170	2L	1413888	1413912	25	0	DmelGATCr5chr2L04146	0	0	0	0	0	0	0	0	0	0	0	0
r5GATC2L04171	2L	1413909	1413999	91	1	DmelGATCr5chr2L04147	0	0	1	2	0	0	0	0	0	0	1	0
r5GATC2L04172	2L	1413996	1414018	23	0	DmelGATCr5chr2L04148	0	0	1	0	0	0	0	0	0	0	0	0
r5GATC2L04173	2L	1414015	1414029	15	0	DmelGATCr5chr2L04149	2	0	0	2	0	1	0	0	0	2	0	1
r5GATC2L04174	2L	1414026	1414036	11	0	DmelGATCr5chr2L04150	0	0	0	0	0	0	0	0	0	0	0	0
r5GATC2L04175	2L	1414033	1414043	11	0	DmelGATCr5chr2L04151	0	0	0	0	0	0	0	0	0	0	0	0
r5GATC2L04176	2L	1414040	1414066	27	0	DmelGATCr5chr2L04152	0	0	1	0	0	0	1	0	1	0	0	0
r5GATC2L04177	2L	1414063	1414388	326	1	DmelGATCr5chr2L04153	56	29	103	160	62	66	43	38	88	104	66	63
r5GATC2L04178	2L	1414385	1415354	970	1	DmelGATCr5chr2L04154	322	465	1142	985	644	501	509	324	611	821	745	772
r5GATC2L04179	2L	1415351	1416081	731	1	DmelGATCr5chr2L04155	147	105	492	388	288	189	201	109	201	252	251	261
r5GATC2L04180	2L	1416078	1416162	85	0	DmelGATCr5chr2L04156	5	2	16	3	2	0	2	3	4	0	1	3
r5GATC2L04181	2L	1416159	1416594	436	1	DmelGATCr5chr2L04157	142	78	374	413	174	95	135	96	175	202	177	192
r5GATC2L04182	2L	1416591	1417345	755	1	DmelGATCr5chr2L04158	234	199	509	698	175	217	262	210	337	544	351	468
r5GATC2L04183	2L	1417342	1417562	221	1	DmelGATCr5chr2L04159	11	10	39	25	13	15	12	7	10	16	8	14
r5GATC2L04184	2L	1417559	1417663	105	0	DmelGATCr5chr2L04160	8	4	20	18	9	3	8	6	3	8	8	11
r5GATC2L04185	2L	1417660	1417936	277	1	DmelGATCr5chr2L04161	23	12	96	94	74	38	50	29	54	82	73	79
r5GATC2L04186	2L	1417933	1418427	495	1	DmelGATCr5chr2L04162	158	64	379	464	308	185	183	90	317	323	303	279
r5GATC2L04187	2L	1418424	1419085	662	1	DmelGATCr5chr2L04163	250	174	372	644	287	224	266	195	456	679	414	436
r5GATC2L04188	2L	1419082	1419097	16	0	DmelGATCr5chr2L04164	1	0	0	0	0	0	1	1	0	1	0	0
r5GATC2L04189	2L	1419094	1419205	112	0	DmelGATCr5chr2L04165	6	3	17	10	9	8	2	1	11	8	11	6
r5GATC2L04190	2L	1419202	1419249	48	0	DmelGATCr5chr2L04166	3	0	11	9	4	2	6	3	6	5	1	4
r5GATC2L04191	2L	1419246	1419402	157	1	DmelGATCr5chr2L04167	13	4	38	37	17	9	15	18	28	30	11	11
r5GATC2L04192	2L	1419399	1419839	441	1	DmelGATCr5chr2L04168	75	55	200	198	98	38	104	77	132	152	66	80
r5GATC2L04193	2L	1419836	1419985	150	1	DmelGATCr5chr2L04169	7	5	26	17	6	5	17	9	19	14	4	7
r5GATC2L04194	2L	1419982	1420049	68	0	DmelGATCr5chr2L04170	5	3	15	7	1	1	5	3	3	3	5	5
r5GATC2L04195	2L	1420046	1420255	210	0	DmelGATCr5chr2L04171	55	11	79	40	9	3	45	16	35	25	10	15
r5GATC2L04196	2L	1420252	1420670	419	1	DmelGATCr5chr2L04172	93	54	160	81	59	25	58	33	36	57	50	69
r5GATC2L04197	2L	1420667	1420961	295	0	DmelGATCr5chr2L04173	133	31	179	198	96	56	117	57	109	154	116	180
r5GATC2L04198	2L	1420958	1421262	305	1	DmelGATCr5chr2L04174	41	23	97	78	24	17	48	35	41	70	37	47
r5GATC2L04199	2L	1421259	1421781	523	1	DmelGATCr5chr2L04175	272	137	396	528	175	128	299	153	246	368	218	313
r5GATC2L04200	2L	1421778	1422104	327	1	DmelGATCr5chr2L04176	40	12	69	107	62	23	50	35	40	79	41	82
r5GATC2L04201	2L	1422101	1422657	557	1	DmelGATCr5chr2L04177	190	94	246	394	236	181	184	139	328	407	436	473
r5GATC2L04202	2L	1422654	1423009	356	1	DmelGATCr5chr2L04178	67	26	95	98	68	26	69	42	68	83	82	109
r5GATC2L04203	2L	1423006	1423208	203	0	DmelGATCr5chr2L04179	17	12	32	46	14	12	19	17	23	23	21	22
r5GATC2L04204	2L	1423205	1424225	1021	1	DmelGATCr5chr2L04180	43	23	165	70	45	29	110	52	36	51	50	71
r5GATC2L04205	2L	1424222	1424587	366	1	DmelGATCr5chr2L04181	101	59	216	162	247	83	99	65	95	111	98	91
r5GATC2L04206	2L	1424584	1424595	12	0	DmelGATCr5chr2L04182	0	0	0	0	0	0	0	0	0	0	1	0
r5GATC2L04207	2L	1424592	1424814	223	1	DmelGATCr5chr2L04183	10	13	50	19	32	11	19	7	11	22	15	11
r5GATC2L04208	2L	1424811	1424894	84	0	DmelGATCr5chr2L04184	8	6	19	7	3	0	5	7	6	2	3	7
r5GATC2L04209	2L	1424891	1424948	58	0	DmelGATCr5chr2L04185	6	9	13	16	5	3	2	4	21	11	5	5
r5GATC2L04210	2L	1424945	1424991	47	0	DmelGATCr5chr2L04186	1	0	3	10	1	0	4	1	2	3	1	0
r5GATC2L04211	2L	1424988	1425223	236	1	DmelGATCr5chr2L04187	18	18	62	53	22	17	22	16	41	39	33	21
r5GATC2L04212	2L	1425220	1425248	29	0	DmelGATCr5chr2L04188	2	0	0	1	0	1	3	0	1	1	0	0
r5GATC2L04213	2L	1425245	1425350	106	1	DmelGATCr5chr2L04189	9	11	19	9	4	1	9	6	3	10	8	6
r5GATC2L04214	2L	1425347	1425452	106	0	DmelGATCr5chr2L04190	36	11	23	29	12	1	18	17	9	10	7	10
r5GATC2L04215	2L	1425449	1425749	301	1	DmelGATCr5chr2L04191	189	75	105	238	148	61	72	86	100	126	84	96
r5GATC2L04216	2L	1425746	1425756	11	0	DmelGATCr5chr2L04192	0	0	0	0	0	0	0	0	0	0	0	0
r5GATC2L04217	2L	1425753	1425827	75	0	DmelGATCr5chr2L04193	4	3	11	3	3	1	1	2	0	1	5	1
r5GATC2L04218	2L	1425824	1425895	72	0	DmelGATCr5chr2L04194	10	7	21	5	3	3	8	5	3	7	6	6
r5GATC2L04219	2L	1425892	1425933	42	0	DmelGATCr5chr2L04195	3	1	12	3	0	0	4	2	1	2	3	0
r5GATC2L04220	2L	1425930	1426522	593	1	DmelGATCr5chr2L04196	121	57	208	87	27	17	121	66	30	48	29	53
r5GATC2L04221	2L	1426519	1427132	614	1	DmelGATCr5chr2L04197	452	275	354	329	89	76	259	211	112	177	106	181
r5GATC2L04222	2L	1427129	1427523	395	1	DmelGATCr5chr2L04198	178	144	267	417	242	144	121	112	348	412	235	244
r5GATC2L04223	2L	1427520	1427539	20	0	DmelGATCr5chr2L04199	0	0	0	1	0	0	0	1	0	1	0	1
r5GATC2L04224	2L	1427536	1427757	222	1	DmelGATCr5chr2L04200	8	5	18	7	5	8	9	6	7	9	24	16
r5GATC2L04225	2L	1427754	1427776	23	0	DmelGATCr5chr2L04201	0	0	0	1	1	0	0	0	1	1	1	0
r5GATC2L04226	2L	1427773	1428974	1202	1	DmelGATCr5chr2L04202	56	35	185	104	56	54	136	70	81	102	98	195
r5GATC2L04227	2L	1428971	1429896	926	1	DmelGATCr5chr2L04203	151	84	289	306	254	178	355	203	240	407	293	404
r5GATC2L04228	2L	1429893	1429918	26	0	DmelGATCr5chr2L04204	1	1	3	2	0	1	3	0	2	3	0	0
r5GATC2L04229	2L	1429915	1431097	1183	1	DmelGATCr5chr2L04205	139	165	413	419	448	322	358	242	292	414	402	446
r5GATC2L04230	2L	1431094	1431177	84	0	DmelGATCr5chr2L04206	1	0	15	4	3	1	7	2	2	5	2	2
r5GATC2L04231	2L	1431174	1431216	43	0	DmelGATCr5chr2L04207	3	8	14	12	5	7	7	5	12	11	11	5
r5GATC2L04232	2L	1431213	1431910	698	1	DmelGATCr5chr2L04208	224	165	453	631	268	262	279	165	437	503	376	395
r5GATC2L04233	2L	1431907	1432160	254	1	DmelGATCr5chr2L04209	30	23	56	47	18	12	38	15	25	32	21	40
r5GATC2L04234	2L	1432157	1432753	597	1	DmelGATCr5chr2L04210	261	202	406	582	220	168	272	219	371	576	291	384
r5GATC2L04235	2L	1432750	1432836	87	1	DmelGATCr5chr2L04211	13	11	27	20	11	3	17	6	18	16	2	5
r5GATC2L04236	2L	1432833	1433022	190	0	DmelGATCr5chr2L04212	27	14	33	51	28	24	29	21	53	74	30	49
r5GATC2L04237	2L	1433019	1433316	298	1	DmelGATCr5chr2L04213	60	59	66	160	102	62	71	79	208	281	112	114
r5GATC2L04238	2L	1433313	1433486	174	1	DmelGATCr5chr2L04214	26	16	26	58	35	17	15	27	46	58	66	46
r5GATC2L04239	2L	1433483	1433491	9	0	DmelGATCr5chr2L04215	0	0	0	0	0	0	0	0	0	0	0	0
r5GATC2L04240	2L	1433488	1433780	293	1	DmelGATCr5chr2L04216	20	14	54	54	17	7	28	16	49	40	90	81
r5GATC2L04241	2L	1433777	1434266	490	1	DmelGATCr5chr2L04217	111	63	175	231	88	74	97	91	163	192	148	194
r5GATC2L04242	2L	1434263	1434549	287	1	DmelGATCr5chr2L04218	29	10	17	31	19	11	19	19	35	38	54	57
r5GATC2L04243	2L	1434546	1434809	264	0	DmelGATCr5chr2L04219	17	1	35	17	9	2	9	6	11	14	12	14
r5GATC2L04244	2L	1434806	1435430	625	1	DmelGATCr5chr2L04220	86	38	133	163	60	61	135	82	130	178	164	225
r5GATC2L04245	2L	1435427	1435561	135	1	DmelGATCr5chr2L04221	11	1	14	12	7	4	13	7	10	13	8	19
r5GATC2L04246	2L	1435558	1435706	149	0	DmelGATCr5chr2L04222	7	3	16	20	5	2	14	9	12	14	8	14
r5GATC2L04247	2L	1435703	1435937	235	1	DmelGATCr5chr2L04223	10	1	26	19	7	3	14	8	18	21	11	11
r5GATC2L04248	2L	1435934	1436052	119	0	DmelGATCr5chr2L04224	5	1	8	10	1	1	6	3	5	7	4	4
r5GATC2L04249	2L	1436049	1436189	141	1	DmelGATCr5chr2L04225	2	0	14	3	2	1	5	1	6	6	12	6
r5GATC2L04251	2L	1436190	1436402	213	0	DmelGATCr5chr2L04226	9	7	21	26	15	8	11	10	21	20	18	14
r5GATC2L04252	2L	1436399	1436826	428	1	DmelGATCr5chr2L04227	102	20	117	135	50	40	107	78	81	121	82	139
r5GATC2L04253	2L	1436823	1436842	20	0	DmelGATCr5chr2L04228	2	0	6	5	2	0	5	1	5	8	1	0
r5GATC2L04254	2L	1436839	1436850	12	0	DmelGATCr5chr2L04229	0	0	0	0	0	0	0	0	0	0	0	0
r5GATC2L04255	2L	1436847	1437110	264	1	DmelGATCr5chr2L04230	4	0	7	9	8	4	5	7	11	18	8	15
r5GATC2L04256	2L	1437107	1437131	25	0	DmelGATCr5chr2L04231	1	0	0	0	1	0	0	0	0	0	0	1
r5GATC2L04257	2L	1437128	1439776	2649	1	DmelGATCr5chr2L04232	1	4	33	2	6	3	20	8	1	1	4	9
r5GATC2L04258	2L	1439773	1440835	1063	1	DmelGATCr5chr2L04233	121	84	229	205	91	96	159	92	99	173	204	258
r5GATC2L04259	2L	1440832	1441015	184	1	DmelGATCr5chr2L04234	6	1	17	11	9	4	5	4	4	5	5	13
r5GATC2L04260	2L	1441012	1441335	324	1	DmelGATCr5chr2L04235	17	14	34	18	21	17	16	9	14	21	25	27
r5GATC2L04261	2L	1441332	1441948	617	1	DmelGATCr5chr2L04236	89	37	166	187	58	61	104	74	102	144	160	177
r5GATC2L04262	2L	1441945	1441953	9	0	DmelGATCr5chr2L04237	0	0	0	0	0	0	0	0	0	0	0	0
r5GATC2L04263	2L	1441950	1442642	693	1	DmelGATCr5chr2L04238	255	192	320	619	270	205	330	281	502	775	303	375
r5GATC2L04264	2L	1442639	1442757	119	1	DmelGATCr5chr2L04239	12	14	21	19	20	7	11	13	23	33	14	15
r5GATC2L04265	2L	1442754	1442933	180	0	DmelGATCr5chr2L04240	2	6	13	26	22	8	9	5	17	20	4	2
r5GATC2L04266	2L	1442930	1442969	40	0	DmelGATCr5chr2L04241	3	1	24	3	7	2	5	3	3	6	2	3
r5GATC2L04267	2L	1442966	1444572	1607	1	DmelGATCr5chr2L04242	26	41	378	151	90	115	179	89	54	69	124	204
r5GATC2L04268	2L	1444569	1445307	739	1	DmelGATCr5chr2L04243	162	66	301	234	84	65	107	80	75	110	99	192
r5GATC2L04269	2L	1445304	1445406	103	0	DmelGATCr5chr2L04244	3	7	19	15	7	11	3	5	8	11	6	11
r5GATC2L04270	2L	1445403	1445965	563	1	DmelGATCr5chr2L04245	122	83	263	328	96	93	147	87	199	222	135	138
r5GATC2L04271	2L	1445962	1446081	120	1	DmelGATCr5chr2L04246	9	6	21	28	5	0	3	9	8	21	4	3
r5GATC2L04272	2L	1446078	1446180	103	0	DmelGATCr5chr2L04247	6	5	9	20	12	9	6	3	11	26	11	4
r5GATC2L04273	2L	1446177	1446336	160	0	DmelGATCr5chr2L04248	6	6	19	20	15	12	10	8	26	28	12	1
r5GATC2L04274	2L	1446333	1446958	626	1	DmelGATCr5chr2L04249	70	49	179	142	120	65	102	65	92	126	79	77
r5GATC2L04275	2L	1446955	1447065	111	0	DmelGATCr5chr2L04250	3	2	7	12	1	3	4	7	4	4	5	8
r5GATC2L04276	2L	1447062	1447110	49	0	DmelGATCr5chr2L04251	3	1	9	6	2	0	4	6	1	3	4	2
r5GATC2L04277	2L	1447107	1447208	102	0	DmelGATCr5chr2L04252	3	1	7	6	0	1	6	6	3	3	9	4
r5GATC2L04278	2L	1447205	1447261	57	1	DmelGATCr5chr2L04253	3	3	4	7	7	1	2	4	3	3	6	6
r5GATC2L04279	2L	1447258	1447271	14	0	DmelGATCr5chr2L04254	0	0	0	1	1	0	0	0	0	1	0	0
r5GATC2L04280	2L	1447268	1447670	403	1	DmelGATCr5chr2L04255	53	23	126	116	64	33	92	75	61	92	98	80
r5GATC2L04281	2L	1447667	1448550	884	1	DmelGATCr5chr2L04256	151	124	244	285	221	175	187	106	254	322	307	425
r5GATC2L04282	2L	1448547	1448667	121	0	DmelGATCr5chr2L04257	9	2	9	2	7	4	9	2	8	6	7	5
r5GATC2L04283	2L	1448664	1450068	1405	1	DmelGATCr5chr2L04258	24	18	84	29	38	42	72	32	31	40	92	118
r5GATC2L04284	2L	1450065	1450305	241	1	DmelGATCr5chr2L04259	2	4	15	4	0	1	4	0	2	7	3	5
r5GATC2L04285	2L	1450302	1450310	9	0	DmelGATCr5chr2L04260	0	0	0	0	0	0	0	0	0	0	0	0
r5GATC2L04286	2L	1450307	1451112	806	1	DmelGATCr5chr2L04261	124	53	202	179	61	58	135	81	96	155	46	162
r5GATC2L04287	2L	1451109	1451292	184	1	DmelGATCr5chr2L04262	5	5	17	5	5	1	6	3	5	6	6	8
r5GATC2L04288	2L	1451289	1451475	187	1	DmelGATCr5chr2L04263	8	1	11	13	3	1	9	2	6	2	9	6
r5GATC2L04289	2L	1451472	1451861	390	1	DmelGATCr5chr2L04264	49	8	65	51	20	15	39	41	28	39	43	91
r5GATC2L04290	2L	1451858	1452004	147	0	DmelGATCr5chr2L04265	3	0	6	2	3	0	5	5	7	8	0	4
r5GATC2L04291	2L	1452001	1452235	235	1	DmelGATCr5chr2L04266	8	5	13	4	7	9	9	6	5	8	15	11
r5GATC2L04292	2L	1452232	1453184	953	1	DmelGATCr5chr2L04267	87	51	163	135	108	73	154	87	78	144	169	186
r5GATC2L04293	2L	1453181	1453223	43	0	DmelGATCr5chr2L04268	2	0	6	3	0	0	1	3	1	5	0	2
r5GATC2L04294	2L	1453220	1454755	1536	1	DmelGATCr5chr2L04269	25	22	84	48	76	66	70	54	51	80	106	119
r5GATC2L04295	2L	1454752	1455150	399	1	DmelGATCr5chr2L04270	15	3	14	11	8	7	8	11	8	9	22	38
r5GATC2L04296	2L	1455147	1456312	1166	1	DmelGATCr5chr2L04271	0	0	5	3	5	2	2	0	0	3	1	4
r5GATC2L04297	2L	1456309	1456502	194	0	DmelGATCr5chr2L04272	1	1	19	2	1	4	6	4	1	2	3	2
r5GATC2L04298	2L	1456499	1457824	1326	1	DmelGATCr5chr2L04273	83	53	393	175	52	53	159	105	77	97	108	169
r5GATC2L04299	2L	1457821	1458473	653	1	DmelGATCr5chr2L04274	205	151	412	712	126	129	324	243	433	443	251	289
r5GATC2L04300	2L	1458470	1458481	12	0	DmelGATCr5chr2L04275	0	0	0	0	0	0	0	0	0	0	0	0
r5GATC2L04301	2L	1458478	1459480	1003	1	DmelGATCr5chr2L04276	75	67	230	275	44	53	158	99	128	175	66	120
r5GATC2L04302	2L	1459477	1459645	169	1	DmelGATCr5chr2L04277	7	2	28	26	8	10	12	5	13	21	1	10
r5GATC2L04303	2L	1459642	1459785	144	0	DmelGATCr5chr2L04278	13	4	28	38	17	12	24	10	22	24	11	13
r5GATC2L04304	2L	1459782	1459972	191	1	DmelGATCr5chr2L04279	13	12	45	30	23	9	22	13	31	19	17	14
r5GATC2L04305	2L	1459969	1460767	799	1	DmelGATCr5chr2L04280	141	163	233	330	120	95	192	135	310	337	241	249
r5GATC2L04306	2L	1460764	1460991	228	0	DmelGATCr5chr2L04281	20	12	44	45	10	19	30	17	23	27	17	24
r5GATC2L04307	2L	1460988	1461499	512	1	DmelGATCr5chr2L04282	434	268	502	846	401	285	260	191	589	656	380	352
r5GATC2L04308	2L	1461496	1461655	160	1	DmelGATCr5chr2L04283	18	10	28	31	10	10	10	9	26	35	8	6
r5GATC2L04309	2L	1461652	1461713	62	0	DmelGATCr5chr2L04284	8	2	13	10	1	1	5	1	11	4	0	5
r5GATC2L04310	2L	1461710	1462064	355	1	DmelGATCr5chr2L04285	57	19	83	75	31	17	41	46	30	42	25	59
r5GATC2L04311	2L	1462061	1462476	416	1	DmelGATCr5chr2L04286	80	18	137	82	50	21	72	55	64	104	51	84
r5GATC2L04312	2L	1462473	1462526	54	0	DmelGATCr5chr2L04287	9	4	6	12	7	4	11	4	7	13	4	4
r5GATC2L04313	2L	1462523	1462645	123	1	DmelGATCr5chr2L04288	4	0	7	9	1	1	2	3	1	2	3	2
r5GATC2L04314	2L	1462642	1462814	173	0	DmelGATCr5chr2L04289	17	8	17	15	5	3	14	13	11	20	5	16
r5GATC2L04315	2L	1462811	1463381	571	1	DmelGATCr5chr2L04290	382	127	516	508	152	136	334	216	182	283	251	372
r5GATC2L04316	2L	1463378	1463519	142	1	DmelGATCr5chr2L04291	11	5	25	13	11	4	10	8	3	6	6	8
r5GATC2L04317	2L	1463516	1463534	19	0	DmelGATCr5chr2L04292	1	0	0	0	0	0	0	0	0	0	0	0
r5GATC2L04318	2L	1463531	1464593	1063	1	DmelGATCr5chr2L04293	175	98	343	262	147	108	210	135	112	171	164	323
r5GATC2L04319	2L	1464590	1465661	1072	1	DmelGATCr5chr2L04294	54	29	90	108	67	67	110	56	106	178	163	199
r5GATC2L04320	2L	1465658	1466104	447	1	DmelGATCr5chr2L04295	57	17	53	63	57	30	56	61	108	110	96	118
r5GATC2L04321	2L	1466101	1466373	273	1	DmelGATCr5chr2L04296	8	3	26	16	11	6	12	11	10	23	11	21
r5GATC2L04322	2L	1466370	1467536	1167	1	DmelGATCr5chr2L04297	60	46	129	155	98	62	126	89	143	176	186	208
r5GATC2L04323	2L	1467533	1467610	78	0	DmelGATCr5chr2L04298	8	5	13	18	9	4	8	7	6	11	8	11
r5GATC2L04324	2L	1467607	1468203	597	1	DmelGATCr5chr2L04299	162	52	203	211	75	48	197	102	115	183	131	284
r5GATC2L04325	2L	1468200	1468709	510	1	DmelGATCr5chr2L04300	235	191	447	555	291	191	243	162	303	367	324	301
r5GATC2L04326	2L	1468706	1468878	173	1	DmelGATCr5chr2L04301	20	25	61	82	29	17	23	17	60	39	31	24
r5GATC2L04327	2L	1468875	1469307	433	1	DmelGATCr5chr2L04302	151	112	317	623	265	158	162	101	415	471	303	275
r5GATC2L04328	2L	1469304	1470036	733	1	DmelGATCr5chr2L04303	192	129	334	713	330	176	263	162	358	449	558	451
r5GATC2L04329	2L	1470033	1470586	554	1	DmelGATCr5chr2L04304	34	20	100	68	28	19	60	20	23	62	35	43
r5GATC2L04330	2L	1470583	1470858	276	1	DmelGATCr5chr2L04305	10	4	43	26	13	6	16	13	21	15	8	15
r5GATC2L04331	2L	1470855	1471347	493	1	DmelGATCr5chr2L04306	119	47	262	313	90	71	106	65	149	155	143	165
r5GATC2L04332	2L	1471344	1471445	102	0	DmelGATCr5chr2L04307	14	3	25	19	7	4	9	9	12	11	14	9
r5GATC2L04333	2L	1471442	1471474	33	0	DmelGATCr5chr2L04308	2	0	3	7	1	0	1	1	2	6	0	0
r5GATC2L04334	2L	1471471	1471742	272	1	DmelGATCr5chr2L04309	26	4	43	40	7	9	12	18	22	37	14	11
r5GATC2L04335	2L	1471739	1471894	156	1	DmelGATCr5chr2L04310	23	6	48	23	22	5	21	12	35	42	14	10
r5GATC2L04336	2L	1471891	1472441	551	1	DmelGATCr5chr2L04311	220	71	282	229	99	60	166	122	141	195	126	180
r5GATC2L04337	2L	1472438	1472488	51	1	DmelGATCr5chr2L04312	7	6	16	12	5	5	5	3	10	15	7	2
r5GATC2L04338	2L	1472485	1472524	40	0	DmelGATCr5chr2L04313	5	1	10	11	3	1	3	3	1	4	5	2
r5GATC2L04339	2L	1472521	1474212	1692	1	DmelGATCr5chr2L04314	93	47	233	161	38	20	110	71	83	94	59	113
r5GATC2L04340	2L	1474209	1474340	132	1	DmelGATCr5chr2L04315	2	1	8	7	8	1	2	1	6	10	6	5
r5GATC2L04341	2L	1474337	1474999	663	1	DmelGATCr5chr2L04316	136	103	147	333	184	140	139	101	279	397	287	296
r5GATC2L04342	2L	1474996	1476641	1646	1	DmelGATCr5chr2L04317	36	56	193	125	119	137	133	86	113	164	199	250
r5GATC2L04343	2L	1476638	1476859	222	0	DmelGATCr5chr2L04318	16	5	42	29	14	16	11	5	19	25	28	19
r5GATC2L04344	2L	1476856	1477339	484	1	DmelGATCr5chr2L04319	103	55	217	310	131	63	88	58	184	208	163	211
r5GATC2L04345	2L	1477336	1477515	180	0	DmelGATCr5chr2L04320	4	0	34	10	3	1	8	2	9	10	7	10
r5GATC2L04346	2L	1477512	1477903	392	1	DmelGATCr5chr2L04321	64	17	113	112	40	14	50	34	46	69	49	96
r5GATC2L04347	2L	1477900	1478052	153	0	DmelGATCr5chr2L04322	16	3	13	16	6	6	10	3	11	10	9	8
r5GATC2L04348	2L	1478049	1478620	572	1	DmelGATCr5chr2L04323	149	193	206	394	295	320	115	98	540	556	501	307
r5GATC2L04349	2L	1478617	1480040	1424	1	DmelGATCr5chr2L04324	83	62	275	159	267	202	187	111	128	189	330	323
r5GATC2L04350	2L	1480037	1480206	170	0	DmelGATCr5chr2L04325	4	3	18	28	14	16	17	1	12	17	5	6
r5GATC2L04351	2L	1480203	1480798	596	1	DmelGATCr5chr2L04326	154	80	230	400	228	146	169	105	207	265	271	301
r5GATC2L04352	2L	1480795	1480967	173	1	DmelGATCr5chr2L04327	10	7	36	24	15	13	7	4	12	16	10	12
r5GATC2L04353	2L	1480964	1481537	574	1	DmelGATCr5chr2L04328	225	96	341	370	162	118	184	113	276	349	193	250
r5GATC2L04354	2L	1481534	1481805	272	1	DmelGATCr5chr2L04329	13	7	31	40	12	9	17	10	32	30	6	23
r5GATC2L04355	2L	1481802	1481811	10	0	DmelGATCr5chr2L04330	0	0	0	0	0	0	0	0	0	0	0	0
r5GATC2L04356	2L	1481808	1483244	1437	1	DmelGATCr5chr2L04331	43	28	182	119	84	70	123	65	54	72	73	114
r5GATC2L04357	2L	1483241	1484413	1173	1	DmelGATCr5chr2L04332	79	68	190	233	243	180	139	88	148	220	221	251
r5GATC2L04358	2L	1484410	1485487	1078	1	DmelGATCr5chr2L04333	67	36	170	129	78	68	113	64	93	121	150	243
r5GATC2L04359	2L	1485484	1485597	114	0	DmelGATCr5chr2L04334	3	3	9	19	4	6	4	1	17	17	9	8
r5GATC2L04360	2L	1485594	1486075	482	1	DmelGATCr5chr2L04335	79	30	119	143	63	36	58	36	96	151	76	100
r5GATC2L04361	2L	1486072	1486291	220	1	DmelGATCr5chr2L04336	32	3	54	41	18	12	19	15	30	45	22	25
r5GATC2L04362	2L	1486288	1486544	257	0	DmelGATCr5chr2L04337	38	3	65	57	27	17	27	15	29	29	31	47
r5GATC2L04363	2L	1486541	1486677	137	1	DmelGATCr5chr2L04338	14	5	36	37	16	7	11	7	32	31	10	4
r5GATC2L04364	2L	1486674	1487429	756	1	DmelGATCr5chr2L04339	197	119	315	374	226	144	192	139	231	307	272	320
r5GATC2L04365	2L	1487426	1488909	1484	1	DmelGATCr5chr2L04340	63	88	193	201	339	274	178	95	170	274	282	269
r5GATC2L04366	2L	1488906	1489829	924	1	DmelGATCr5chr2L04341	260	141	207	402	367	248	232	167	328	451	529	350
r5GATC2L04367	2L	1489826	1490235	410	1	DmelGATCr5chr2L04342	38	13	39	44	20	22	35	10	31	34	43	49
r5GATC2L04368	2L	1490232	1490456	225	1	DmelGATCr5chr2L04343	3	1	13	6	3	1	9	2	4	7	4	7
r5GATC2L04369	2L	1490453	1492568	2116	1	DmelGATCr5chr2L04344	11	7	64	11	26	36	44	19	6	6	52	42
r5GATC2L04370	2L	1492565	1492756	192	0	DmelGATCr5chr2L04345	3	1	8	7	7	3	4	1	2	4	5	1
r5GATC2L04371	2L	1492753	1492833	81	1	DmelGATCr5chr2L04346	3	0	0	5	3	3	0	0	2	1	2	7
r5GATC2L04372	2L	1492830	1492897	68	0	DmelGATCr5chr2L04347	3	0	4	1	3	1	0	0	1	1	5	1
r5GATC2L04373	2L	1492894	1493071	178	0	DmelGATCr5chr2L04348	1	2	3	5	5	0	2	2	5	10	7	1
r5GATC2L04374	2L	1493068	1493076	9	0	DmelGATCr5chr2L04349	0	0	0	0	0	0	0	0	0	0	0	0
r5GATC2L04375	2L	1493073	1493138	66	1	DmelGATCr5chr2L04350	2	0	2	0	2	1	4	0	2	3	1	1
r5GATC2L04376	2L	1493135	1493336	202	0	DmelGATCr5chr2L04351	8	1	4	7	2	0	4	3	5	5	12	6
r5GATC2L04377	2L	1493333	1493990	658	1	DmelGATCr5chr2L04352	114	33	78	96	61	30	82	44	61	100	96	109
r5GATC2L04378	2L	1493987	1494199	213	1	DmelGATCr5chr2L04353	6	2	12	10	12	2	4	3	7	12	11	7
r5GATC2L04379	2L	1494196	1494214	19	0	DmelGATCr5chr2L04354	2	1	0	1	0	1	0	0	0	1	0	0
r5GATC2L04380	2L	1494211	1494230	20	0	DmelGATCr5chr2L04355	0	0	0	0	0	0	0	0	0	0	0	1
r5GATC2L04381	2L	1494227	1495006	780	1	DmelGATCr5chr2L04356	41	12	49	59	17	12	18	7	31	39	24	28
r5GATC2L04382	2L	1495003	1495051	49	0	DmelGATCr5chr2L04357	2	0	3	2	1	1	2	0	3	3	1	4
r5GATC2L04383	2L	1495048	1495282	235	1	DmelGATCr5chr2L04358	1	1	3	4	0	0	2	3	2	3	3	6
r5GATC2L04384	2L	1495279	1495976	698	1	DmelGATCr5chr2L04359	48	17	105	82	46	34	28	26	45	66	48	62
r5GATC2L04385	2L	1495973	1496067	95	0	DmelGATCr5chr2L04360	2	1	6	7	7	1	3	5	10	11	2	4
r5GATC2L04386	2L	1496064	1496298	235	1	DmelGATCr5chr2L04361	3	4	8	20	9	3	6	8	12	12	11	12
r5GATC2L04387	2L	1496295	1496444	150	1	DmelGATCr5chr2L04362	1	1	5	1	3	0	2	1	3	5	3	2
r5GATC2L04388	2L	1496441	1496457	17	0	DmelGATCr5chr2L04363	0	0	1	1	1	0	0	1	0	0	0	0
r5GATC2L04389	2L	1496454	1496505	52	0	DmelGATCr5chr2L04364	1	0	1	1	1	1	1	2	0	0	0	1
r5GATC2L04390	2L	1496502	1496516	15	0	DmelGATCr5chr2L04365	0	0	0	0	0	0	0	0	0	0	0	0
r5GATC2L04391	2L	1496513	1496763	251	1	DmelGATCr5chr2L04366	4	0	3	4	3	1	4	1	2	2	1	5
r5GATC2L04392	2L	1496760	1496770	11	0	DmelGATCr5chr2L04367	0	0	0	0	0	0	0	0	0	0	0	0
r5GATC2L04393	2L	1496767	1496907	141	0	DmelGATCr5chr2L04368	6	0	5	5	4	0	2	0	2	3	2	3
r5GATC2L04394	2L	1496904	1497342	439	1	DmelGATCr5chr2L04369	51	10	60	94	65	33	43	32	57	72	53	103
r5GATC2L04395	2L	1497339	1497542	204	0	DmelGATCr5chr2L04370	6	2	8	13	8	2	7	6	13	15	9	6
r5GATC2L04396	2L	1497539	1497702	164	1	DmelGATCr5chr2L04371	3	1	6	7	4	1	1	3	2	6	3	7
r5GATC2L04397	2L	1497699	1497752	54	0	DmelGATCr5chr2L04372	2	0	1	0	0	2	0	0	3	2	1	1
r5GATC2L04398	2L	1497749	1497760	12	0	DmelGATCr5chr2L04373	0	0	0	0	0	0	0	0	0	0	0	0
r5GATC2L04399	2L	1497757	1497969	213	1	DmelGATCr5chr2L04374	11	0	6	16	10	3	6	3	13	15	3	11
r5GATC2L04400	2L	1497966	1498126	161	0	DmelGATCr5chr2L04375	6	1	5	8	3	0	1	2	2	10	4	1
r5GATC2L04401	2L	1498123	1498237	115	0	DmelGATCr5chr2L04376	1	0	4	0	2	0	1	1	4	3	0	0
r5GATC2L04402	2L	1498234	1498625	392	1	DmelGATCr5chr2L04377	98	30	76	110	41	25	59	32	67	100	72	79
r5GATC2L04403	2L	1498622	1498843	222	1	DmelGATCr5chr2L04378	21	5	19	31	12	6	8	5	13	29	10	15
r5GATC2L04404	2L	1498840	1498951	112	0	DmelGATCr5chr2L04379	0	0	5	3	2	1	1	1	3	7	5	1
r5GATC2L04405	2L	1498948	1499010	63	0	DmelGATCr5chr2L04380	5	3	18	26	13	7	7	2	23	22	11	7
r5GATC2L04406	2L	1499007	1499395	389	1	DmelGATCr5chr2L04381	46	20	78	96	30	29	26	10	69	51	40	30
r5GATC2L04407	2L	1499392	1499637	246	1	DmelGATCr5chr2L04382	15	6	37	38	21	13	7	5	27	29	26	22
r5GATC2L04408	2L	1499634	1499907	274	1	DmelGATCr5chr2L04383	19	9	20	26	22	12	10	5	16	23	13	15
r5GATC2L04409	2L	1499904	1500265	362	1	DmelGATCr5chr2L04384	113	37	139	160	149	71	43	33	117	118	142	109
r5GATC2L04410	2L	1500262	1500967	706	1	DmelGATCr5chr2L04385	189	94	228	235	158	105	101	63	102	117	156	189
r5GATC2L04411	2L	1500964	1501221	258	0	DmelGATCr5chr2L04386	20	8	19	17	12	4	9	3	7	8	7	10
r5GATC2L04412	2L	1501218	1501321	104	1	DmelGATCr5chr2L04387	5	2	0	6	6	3	2	3	3	1	1	2
r5GATC2L04413	2L	1501318	1501473	156	0	DmelGATCr5chr2L04388	8	1	15	7	6	1	4	2	4	2	1	2
r5GATC2L04414	2L	1501470	1501693	224	1	DmelGATCr5chr2L04389	18	5	13	14	8	6	4	2	5	6	4	4
r5GATC2L04415	2L	1501690	1501918	229	1	DmelGATCr5chr2L04390	11	1	18	12	4	2	3	3	5	7	6	7
r5GATC2L04416	2L	1501915	1501954	40	0	DmelGATCr5chr2L04391	17	8	19	10	3	7	0	1	4	2	4	3
r5GATC2L04417	2L	1501951	1502510	560	1	DmelGATCr5chr2L04392	381	145	239	368	220	116	110	96	95	117	137	163
r5GATC2L04418	2L	1502507	1502741	235	1	DmelGATCr5chr2L04393	8	6	17	13	11	1	5	4	5	3	3	8
r5GATC2L04419	2L	1502738	1502922	185	0	DmelGATCr5chr2L04394	10	2	6	2	7	1	0	2	1	5	1	6
r5GATC2L04420	2L	1502919	1503508	590	1	DmelGATCr5chr2L04395	62	28	29	37	51	28	25	21	15	27	33	34
r5GATC2L04421	2L	1503505	1504587	1083	1	DmelGATCr5chr2L04396	65	48	26	48	119	83	45	29	32	60	90	77
r5GATC2L04422	2L	1504584	1505506	923	1	DmelGATCr5chr2L04397	37	11	20	11	22	21	22	13	8	17	35	30
r5GATC2L04423	2L	1505503	1506891	1389	1	DmelGATCr5chr2L04398	9	2	15	5	12	5	15	7	2	5	3	10
r5GATC2L04424	2L	1506888	1507468	581	1	DmelGATCr5chr2L04399	33	9	26	63	6	5	14	17	35	43	14	12
r5GATC2L04425	2L	1507465	1508731	1267	1	DmelGATCr5chr2L04400	48	9	46	56	25	23	41	24	16	28	32	63
r5GATC2L04426	2L	1508728	1509248	521	1	DmelGATCr5chr2L04401	50	16	34	111	59	31	34	23	62	88	71	80
r5GATC2L04427	2L	1509245	1510186	942	1	DmelGATCr5chr2L04402	32	22	35	58	34	27	19	15	20	33	73	59
r5GATC2L04428	2L	1510183	1512133	1951	1	DmelGATCr5chr2L04403	1	0	3	0	3	3	1	1	0	0	1	4
r5GATC2L04429	2L	1512130	1513917	1788	1	DmelGATCr5chr2L04404	4	3	11	0	7	5	12	5	1	0	8	6
r5GATC2L04430	2L	1513914	1515182	1269	1	DmelGATCr5chr2L04405	62	46	50	84	55	67	69	48	34	51	80	114
r5GATC2L04431	2L	1515179	1516210	1032	1	DmelGATCr5chr2L04406	55	12	74	57	31	22	54	41	13	28	53	68
r5GATC2L04432	2L	1516207	1516483	277	1	DmelGATCr5chr2L04407	19	3	9	24	17	12	13	3	12	13	32	15
r5GATC2L04433	2L	1516480	1517306	827	1	DmelGATCr5chr2L04408	79	37	83	73	72	52	57	35	47	62	103	89
r5GATC2L04434	2L	1517303	1517314	12	0	DmelGATCr5chr2L04409	0	0	0	0	0	0	0	0	1	0	1	0
r5GATC2L04435	2L	1517311	1517397	87	0	DmelGATCr5chr2L04410	0	0	2	2	2	3	1	3	3	3	2	1
r5GATC2L04436	2L	1517394	1517474	81	1	DmelGATCr5chr2L04411	1	1	0	2	1	1	0	1	3	2	1	2
r5GATC2L04437	2L	1517471	1517625	155	0	DmelGATCr5chr2L04412	0	0	2	0	2	2	1	1	1	6	0	2
r5GATC2L04438	2L	1517622	1517770	149	1	DmelGATCr5chr2L04413	10	2	6	14	12	6	2	0	13	15	10	12
r5GATC2L04439	2L	1517767	1517897	131	0	DmelGATCr5chr2L04414	7	0	8	14	5	2	2	1	7	8	7	14
r5GATC2L04440	2L	1517894	1518114	221	1	DmelGATCr5chr2L04415	2	1	6	5	6	4	5	1	7	6	5	6
r5GATC2L04441	2L	1518111	1518239	129	0	DmelGATCr5chr2L04416	3	0	6	4	2	4	1	2	5	3	5	0
r5GATC2L04442	2L	1518236	1518936	701	1	DmelGATCr5chr2L04417	120	42	106	150	146	92	105	50	84	130	190	161
r5GATC2L04443	2L	1518933	1519328	396	1	DmelGATCr5chr2L04418	8	2	10	5	6	3	4	7	3	8	10	3
r5GATC2L04444	2L	1519325	1519370	46	0	DmelGATCr5chr2L04419	2	0	1	1	1	2	0	0	0	0	3	1
r5GATC2L04445	2L	1519367	1519380	14	0	DmelGATCr5chr2L04420	0	0	0	0	0	0	0	0	0	0	0	0
r5GATC2L04446	2L	1519377	1519838	462	1	DmelGATCr5chr2L04421	46	25	71	86	39	25	46	21	50	81	23	43
r5GATC2L04447	2L	1519835	1519953	119	1	DmelGATCr5chr2L04422	14	4	9	15	7	7	7	3	8	14	6	10
r5GATC2L04448	2L	1519950	1520389	440	1	DmelGATCr5chr2L04423	109	45	87	153	60	36	51	38	72	126	74	95
r5GATC2L04449	2L	1520386	1520697	312	1	DmelGATCr5chr2L04424	41	15	50	65	37	18	26	19	38	51	34	52
r5GATC2L04450	2L	1520694	1520807	114	1	DmelGATCr5chr2L04425	8	3	10	5	12	3	5	1	14	12	12	12
r5GATC2L04451	2L	1520804	1520867	64	0	DmelGATCr5chr2L04426	2	2	2	2	2	0	0	0	1	3	0	1
r5GATC2L04452	2L	1520864	1521027	164	0	DmelGATCr5chr2L04427	13	6	17	22	20	9	8	4	9	18	10	17
r5GATC2L04453	2L	1521024	1521276	253	1	DmelGATCr5chr2L04428	35	7	26	25	16	5	9	7	15	17	18	20
r5GATC2L04454	2L	1521273	1521302	30	0	DmelGATCr5chr2L04429	1	0	1	1	0	0	0	0	1	1	0	2
r5GATC2L04455	2L	1521299	1521364	66	1	DmelGATCr5chr2L04430	3	1	8	4	3	1	4	0	4	7	3	2
r5GATC2L04456	2L	1521361	1521423	63	0	DmelGATCr5chr2L04431	6	0	7	1	0	2	1	0	0	2	0	4
r5GATC2L04457	2L	1521420	1521619	200	0	DmelGATCr5chr2L04432	12	1	11	15	12	5	2	6	4	12	6	8
r5GATC2L04458	2L	1521616	1521812	197	1	DmelGATCr5chr2L04433	5	1	9	9	9	2	5	3	6	2	1	3
r5GATC2L04459	2L	1521809	1522444	636	1	DmelGATCr5chr2L04434	53	27	61	101	37	27	59	30	36	53	53	73
r5GATC2L04460	2L	1522441	1522787	347	1	DmelGATCr5chr2L04435	21	7	40	42	17	13	24	13	25	39	27	34
r5GATC2L04461	2L	1522784	1522845	62	1	DmelGATCr5chr2L04436	5	2	3	0	2	1	2	0	5	2	3	6
r5GATC2L04462	2L	1522842	1522898	57	0	DmelGATCr5chr2L04437	6	1	4	8	7	2	2	0	10	9	5	1
r5GATC2L04463	2L	1522895	1523366	472	1	DmelGATCr5chr2L04438	116	48	69	128	96	60	35	37	104	111	105	97
r5GATC2L04464	2L	1523363	1523392	30	0	DmelGATCr5chr2L04439	1	0	0	0	1	1	1	0	1	1	1	0
r5GATC2L04465	2L	1523389	1523454	66	1	DmelGATCr5chr2L04440	1	0	4	3	2	0	3	0	1	2	2	4
r5GATC2L04466	2L	1523451	1523513	63	0	DmelGATCr5chr2L04441	0	1	1	3	1	2	1	3	0	1	2	1
r5GATC2L04467	2L	1523510	1523690	181	0	DmelGATCr5chr2L04442	3	1	3	1	4	1	2	0	1	0	1	4
r5GATC2L04468	2L	1523687	1523730	44	1	DmelGATCr5chr2L04443	4	0	4	1	2	1	2	0	1	0	1	1
r5GATC2L04469	2L	1523727	1523923	197	0	DmelGATCr5chr2L04444	7	0	5	9	4	2	2	1	5	2	1	4
r5GATC2L04470	2L	1523920	1524887	968	1	DmelGATCr5chr2L04445	82	28	97	115	84	56	59	26	45	62	64	93
r5GATC2L04471	2L	1524884	1525478	595	1	DmelGATCr5chr2L04446	91	49	67	133	100	82	61	34	80	89	136	117
r5GATC2L04472	2L	1525475	1525728	254	1	DmelGATCr5chr2L04447	11	3	13	23	9	6	4	3	12	12	10	9
r5GATC2L04473	2L	1525725	1526043	319	1	DmelGATCr5chr2L04448	18	15	29	38	33	18	26	16	19	24	48	38
r5GATC2L04474	2L	1526040	1527206	1167	1	DmelGATCr5chr2L04449	85	40	98	94	140	68	82	46	61	100	113	124
r5GATC2L04475	2L	1527203	1529152	1950	1	DmelGATCr5chr2L04450	4	2	15	2	5	11	17	8	1	2	8	10
r5GATC2L04476	2L	1529149	1529930	782	1	DmelGATCr5chr2L04451	9	1	6	23	6	5	16	8	5	8	9	6
r5GATC2L04477	2L	1529927	1530752	826	1	DmelGATCr5chr2L04452	82	29	58	75	54	42	60	39	25	54	86	97
r5GATC2L04478	2L	1530749	1531212	464	1	DmelGATCr5chr2L04453	44	14	39	46	38	32	27	23	18	42	47	56
r5GATC2L04479	2L	1531209	1531706	498	1	DmelGATCr5chr2L04454	27	23	32	41	33	17	32	14	23	22	31	34
r5GATC2L04480	2L	1531703	1532001	299	1	DmelGATCr5chr2L04455	1	0	9	3	4	2	4	3	0	2	1	3
r5GATC2L04481	2L	1531998	1532756	759	1	DmelGATCr5chr2L04456	2	1	3	2	2	2	4	0	3	0	6	5
r5GATC2L04482	2L	1532753	1535847	3095	1	DmelGATCr5chr2L04457	2	0	7	1	3	4	3	2	2	1	4	2
r5GATC2L04483	2L	1535844	1538315	2472	1	DmelGATCr5chr2L04458	3	1	3	21	5	7	8	2	17	16	3	2
r5GATC2L04484	2L	1538312	1538624	313	1	DmelGATCr5chr2L04459	5	0	1	1	4	0	2	0	1	0	0	4
r5GATC2L04485	2L	1538621	1539290	670	1	DmelGATCr5chr2L04460	152	70	179	278	103	75	91	77	112	114	125	165
r5GATC2L04486	2L	1539287	1540085	799	1	DmelGATCr5chr2L04461	252	121	52	260	125	109	28	96	87	129	117	219
r5GATC2L04487	2L	1540082	1540417	336	1	DmelGATCr5chr2L04462	13	6	19	9	8	2	10	6	5	7	9	9
r5GATC2L04488	2L	1540414	1540598	185	1	DmelGATCr5chr2L04463	4	6	8	6	4	4	4	2	1	3	4	3
r5GATC2L04489	2L	1540595	1541047	453	1	DmelGATCr5chr2L04464	122	25	73	89	62	40	60	37	35	42	89	86
r5GATC2L04490	2L	1541044	1541821	778	1	DmelGATCr5chr2L04465	52	20	47	61	37	24	35	23	35	31	62	77
r5GATC2L04491	2L	1541818	1543778	1961	1	DmelGATCr5chr2L04466	6	3	11	3	8	6	18	6	1	0	8	17
r5GATC2L04492	2L	1543775	1545997	2223	1	DmelGATCr5chr2L04467	6	1	16	2	9	13	22	9	2	4	19	19
r5GATC2L04493	2L	1545994	1548888	2895	1	DmelGATCr5chr2L04468	2	1	7	0	2	5	10	4	1	3	7	1
r5GATC2L04494	2L	1548885	1550225	1341	1	DmelGATCr5chr2L04469	37	16	31	24	34	24	57	32	26	21	70	74
r5GATC2L04495	2L	1550222	1551030	809	1	DmelGATCr5chr2L04470	95	43	71	71	87	51	99	35	44	75	132	126
r5GATC2L04496	2L	1551027	1551155	129	0	DmelGATCr5chr2L04471	2	0	7	2	5	3	5	0	1	4	0	9
r5GATC2L04497	2L	1551152	1551494	343	1	DmelGATCr5chr2L04472	18	2	24	27	29	23	11	7	13	12	25	32
r5GATC2L04498	2L	1551491	1552745	1255	1	DmelGATCr5chr2L04473	56	12	93	61	104	63	68	37	35	54	82	95
r5GATC2L04499	2L	1552742	1552780	39	0	DmelGATCr5chr2L04474	1	0	5	1	5	4	2	3	2	0	2	3
r5GATC2L04500	2L	1552777	1555221	2445	1	DmelGATCr5chr2L04475	106	26	88	61	74	73	82	55	41	55	74	156
r5GATC2L04501	2L	1555218	1555692	475	1	DmelGATCr5chr2L04476	203	84	187	433	353	203	69	63	224	232	236	258
r5GATC2L04502	2L	1555689	1557801	2113	1	DmelGATCr5chr2L04477	22	21	189	14	137	138	108	45	8	3	141	177
r5GATC2L04503	2L	1557798	1558749	952	1	DmelGATCr5chr2L04478	8	3	27	43	33	34	21	7	20	34	28	46
r5GATC2L04504	2L	1558746	1558755	10	0	DmelGATCr5chr2L04479	0	0	0	0	0	0	0	0	0	0	0	0
r5GATC2L04505	2L	1558752	1559032	281	1	DmelGATCr5chr2L04480	16	2	30	36	11	10	14	7	26	14	7	24
r5GATC2L04506	2L	1559029	1559185	157	1	DmelGATCr5chr2L04481	13	8	33	43	22	11	26	14	32	57	9	20
r5GATC2L04507	2L	1559182	1559486	305	1	DmelGATCr5chr2L04482	78	14	84	137	85	55	44	30	128	134	112	102
r5GATC2L04508	2L	1559483	1559580	98	0	DmelGATCr5chr2L04483	15	4	22	17	12	11	10	6	11	19	11	12
[truncated: 41,687,255 more chars]
